# Supplementary material for: Ochrobactrum quorumnocens sp. nov., a quorum quenching bacterium from the potato rhizosphere, and comparative genome analysis with related type strains
Source: PLoS One. 2019 Jan 22;14(1):e0210874. doi: 10.1371/journal.pone.0210874 (PMC6342446; doi:10.1371/journal.pone.0210874)
Supplement: S1 Table — (XLSX) [file pone.0210874.s006.xlsx]

## Sheet: S1 16S identity matrix
Supplementary data
S1 Table 16S rRNA gene matrix
	Bradyrhizobium japonicum	Ochrobactrum anthropi ATCC 49188	Ochrobactrum ciceri Ca-34	Ochrobactrum cytisi ESC1	Ochrobactrum daejeonense MJ11	Ochrobactrum gallinifaecis	Ochrobactrum grignonense Oga9a	Ochrobactrum haematophilum CCUG 38531	Ochrobactrum intermedium LMG 3301	Ochrobactrum lupini	Ochrobactrum oryzae MTCC 4195T	Ochrobactrum pecoris 08RB2639	Ochrobactrum pituitosum CCUG 50899	Ochrobactrum pseudintermedium ADV31	Ochrobactrum pseudogrignonense CCUG 30717	Ochrobactrum rhizosphaerae PR17	Ochrobactrum thiophenivorans DSM 7216	Ochrobactrum tritici SCII24	Ochrobactrum quorumnocens A44	Ochrobactrum endophyticum EGI 60010
Bradyrhizobium japonicum	1	0.91	0.9	0.91	0.89	0.88	0.9	0.9	0.9	0.91	0.89	0.89	0.9	0.9	0.9	0.9	0.9	0.91	0.9	0.9
Ochrobactrum anthropi ATCC 49188	0.91	1	0.98	1	0.97	0.95	0.98	0.99	0.98	1	0.96	0.97	0.98	0.96	0.98	0.98	0.99	1	0.99	0.97
Ochrobactrum ciceri Ca-34	0.9	0.98	1	0.98	0.98	0.95	0.96	0.97	0.99	0.98	0.97	0.96	0.96	0.97	0.96	0.96	0.96	0.97	0.96	0.96
Ochrobactrum cytisi ESC1	0.91	1	0.98	1	0.97	0.95	0.98	0.99	0.98	1	0.96	0.97	0.98	0.96	0.98	0.98	0.99	1	0.99	0.97
Ochrobactrum daejeonense MJ11	0.89	0.97	0.98	0.97	1	0.95	0.96	0.97	0.98	0.97	0.97	0.97	0.97	0.97	0.96	0.97	0.96	0.97	0.96	0.95
Ochrobactrum gallinifaecis	0.88	0.95	0.95	0.95	0.95	1	0.96	0.96	0.95	0.95	0.97	0.96	0.95	0.96	0.96	0.96	0.96	0.96	0.96	0.94
Ochrobactrum grignonense Oga9a	0.9	0.98	0.96	0.98	0.96	0.96	1	0.98	0.97	0.98	0.96	0.97	0.98	0.96	0.99	0.98	0.99	0.98	0.99	0.96
Ochrobactrum haematophilum CCUG 38531	0.9	0.99	0.97	0.99	0.97	0.96	0.98	1	0.98	0.99	0.96	0.98	0.98	0.96	0.98	0.98	0.98	0.99	0.98	0.97
Ochrobactrum intermedium LMG 3301T	0.9	0.98	0.99	0.98	0.98	0.95	0.97	0.98	1	0.98	0.96	0.96	0.96	0.97	0.97	0.96	0.97	0.98	0.97	0.96
Ochrobactrum lupini	0.91	1	0.98	1	0.97	0.95	0.98	0.99	0.98	1	0.96	0.97	0.98	0.96	0.98	0.98	0.99	1	0.99	0.97
Ochrobactrum oryzae MTCC 4195T	0.89	0.96	0.97	0.96	0.97	0.97	0.96	0.96	0.96	0.96	1	0.96	0.95	0.97	0.96	0.95	0.96	0.96	0.95	0.95
Ochrobactrum pecoris 08RB2639T	0.89	0.97	0.96	0.97	0.97	0.96	0.97	0.98	0.96	0.97	0.96	1	0.98	0.95	0.97	0.98	0.97	0.98	0.97	0.95
Ochrobactrum pituitosum CCUG 50899	0.9	0.98	0.96	0.98	0.97	0.95	0.98	0.98	0.96	0.98	0.95	0.98	1	0.95	0.99	0.99	0.99	0.98	0.99	0.95
Ochrobactrum pseudintermedium ADV31	0.9	0.96	0.97	0.96	0.97	0.96	0.96	0.96	0.97	0.96	0.97	0.95	0.95	1	0.95	0.95	0.96	0.97	0.96	0.95
Ochrobactrum pseudogrignonense CCUG 30717	0.9	0.98	0.96	0.98	0.96	0.96	0.99	0.98	0.97	0.98	0.96	0.97	0.99	0.95	1	0.98	0.99	0.98	0.99	0.96
Ochrobactrum rhizosphaerae PR17	0.9	0.98	0.96	0.98	0.97	0.96	0.98	0.98	0.96	0.98	0.95	0.98	0.99	0.95	0.98	1	0.99	0.98	0.99	0.96
Ochrobactrum thiophenivorans DSM 7216	0.9	0.99	0.96	0.99	0.96	0.96	0.99	0.98	0.97	0.99	0.96	0.97	0.99	0.96	0.99	0.99	1	0.98	0.99	0.96
Ochrobactrum tritici SCII24	0.91	1	0.97	1	0.97	0.96	0.98	0.99	0.98	1	0.96	0.98	0.98	0.97	0.98	0.98	0.98	1	0.98	0.97
Ochrobactrum quorumnocens A44	0.9	0.99	0.96	0.99	0.96	0.96	0.99	0.98	0.97	0.99	0.95	0.97	0.99	0.96	0.99	0.99	0.99	0.98	1	0.96
Ochrobactrum endophyticum EGI 60010	0.9	0.97	0.96	0.97	0.95	0.94	0.96	0.97	0.96	0.97	0.95	0.95	0.95	0.95	0.96	0.96	0.96	0.97	0.96	1
