# Supplementary material for: Ochrobactrum quorumnocens sp. nov., a quorum quenching bacterium from the potato rhizosphere, and comparative genome analysis with related type strains
Source: PLoS One. 2019 Jan 22;14(1):e0210874. doi: 10.1371/journal.pone.0210874 (PMC6342446; doi:10.1371/journal.pone.0210874)
Supplement: S2 Table — (XLSX) [file pone.0210874.s007.xlsx]

## Sheet: S2  T Genomes in numbers
Supplementary data
S2 Table. Genomes sequenced in this study in numbers.
Strain and genome	Assembly level	GenBank Accession	Size (Mb)	GC(mol%)	Protein
	(contig no.)
O. quorumnocens A44T	Chr1	CP022604.1	2.59	53.6	2445
	Chr2	CP022603.1	2.01	53.2	1760
	pOqn1	CP022605.1	1.03	52.1	904
	pOqn2	CP022602.1	0.02	50.7	28
O. pituitosum CCUG 50899T	draft (10)	PYSY00000000	5.52	53.40	5408A
O. rhizosphaerae PR17 T	draft (36)	NNRK00000000.1	4.90	53.01	4928
O. grignonense OgA9aT	draft (169)	NNRL00000000.1	4.84	54.15	4941
O. pseudogrignonense CCUG 30717T	draft (53)	NNRM00000000.1	5.53	53.99	5652
O. thiophenivorans DSM 7216T	draft (77)	NNRJ00000000.1	4.36	51.65	4368
A CDS count for O. pituitosum CCUG 50899T was obtained using Prokka (https://www.ncbi.nlm.nih.gov/pubmed/24642063). Other CDS counts are derived from the respective Genbank files
