# Supplementary material for: Ochrobactrum quorumnocens sp. nov., a quorum quenching bacterium from the potato rhizosphere, and comparative genome analysis with related type strains
Source: PLoS One. 2019 Jan 22;14(1):e0210874. doi: 10.1371/journal.pone.0210874 (PMC6342446; doi:10.1371/journal.pone.0210874)
Supplement: S3 Table — Analysis was performed using JSpeciesWS. Shown in bold are sequences obtained in this study. (XLSX) [file pone.0210874.s008.xlsx]

## Sheet: S3 T ANI for Assemblies
Supplementary data
S3 Table.	Average nucleotide identity for pairwise comparison of genome of A44 and all 66 genome assemblies, availabe in GenBank in June 2018. Analysis was performed using JSpeciesWS. Shown in bold are sequences obtained in this study.
No.	Assembly accession	Genome size (bp)	Contigs	GC (%)	N	ANIb (%)	Aligned nucleotides (%)	Strain	Species declared in Genbank	Type strain (Yes/No)	Isolation source	Location
1	GCA_002278035.1	5645291	4	53.2	0	100	99.95	A44	O. quorumnocens	Yes	potato (Solanum tuberosum L.) rhizosphaerae	The Netherlands
2	GCA_000559065.1	5245769	198	54.2	0	87.54	65.53	SJY1	O. rhizosphaerae	No	water	China
3	GCA_002979225.1	5058358	41	53.3	0	87.52	67.52	MYb68	Ochrobactrum sp.	No	Caenorhabditis elegans MY316 (on rotten apple)	Germany
4	GCA_002979335.1	4657555	3	53.4	0	87.44	66.44	MYb6	O. thiophenivorans	No	Caenorhabditis elegans MY316 (on rotten apple)	Germany
5	GCA_002979345.1	4820303	106	53.2	0	87.44	65.30	MYb29	Ochrobactrum sp.	No	Caenorhabditis elegans MY316 (on rotten apple)	Germany
6	GCA_002979375.1	4657557	3	53.4	0	87.44	66.48	MYb15	Ochrobactrum sp.	No	Caenorhabditis elegans MY316 (on rotten apple)	Germany
7	GCA_002975195.1	4631732	21	53.4	66	87.43	66.33	MYb19	Ochrobactrum sp.	No	Caenorhabditis elegans MY316 (on rotten apple)	Germany
8	GCA_002979315.1	4632353	23	53.4	0	87.43	66.34	MYb18	Ochrobactrum sp.	No	Caenorhabditis elegans MY316 (on rotten apple)	Germany
9	GCA_002979395.1	4632136	20	53.4	0	87.43	66.36	MYb14	Ochrobactrum sp.	No	Caenorhabditis elegans MY316 (on rotten apple)	Germany
10	GCA_003049685.2	4275050	49	53.7	0	87.31	57.29	CCUG 50899	O. pituitosum	Yes	industrial environment	Sweden
11	GCA_002803535.1	4885407	9	53.4	1200	87.31	66.79	BU72	O. pituitosum	No	hydrocarbon contaminated sediment	Tunisia
12	GCA_002252475.1	4904011	36	53.0	0	86.80	67.96	PR17	O. rhizosphaerae	Yes	potato rhizospaerae	Austria
13	GCA_002252505.1	4838271	169	54.1	17	86.30	61.00	OgA9a	O. grignonense	Yes	bulk soil	France
14	GCA_001586735.1	4375952	8113	54.0	0	82.84	24.67	SUBG007	O. anthropi	No	Prunus dulcis (fruit)	India
15	GCA_002025625.1	5467370	4	53.6	0	82.31	66.25	AA2	O. pituitosum	No	Zea mays root	USA (Boston)
16	GCA_000344725.1	4971228	146	53.6	13	82.27	65.08	CDB2	Ochrobactrum sp.	No	arsenic contaminated cattle tick dip sites	Australia
17	GCA_002252525.1	5531562	53	54.0	5	82.23	67.03	CCUG 30717	O. pseudogrignonense	Yes	Blood of a 28-year-old man	Sweden
18	GCA_002975235.1	4974493	3	53.6	0	82.16	65.43	MYb58	O. pseudogrignonense	No	Caenorhabditis elegans MY316 (on rotten apple)	Germany
19	GCA_002979215.1	4936467	17	53.6	485	82.14	65.29	MYb70	O. pseudogrignonense	No	Caenorhabditis elegans MY316 (on rotten apple)	Germany
20	GCA_002979295.1	4939200	19	53.6	302	82.14	65.24	MYb37	O. pseudogrignonense	No	Caenorhabditis elegans MY316 (on rotten apple)	Germany
21	GCA_001652485.1	4992805	2	53.7	0	82.06	64.86	K8	O. pseudogrignonense	No	tropical soil	Malaysia
22	GCA_002252445.1	4364783	77	51.6	2	81.04	54.47	DSM 7216	O. thiophenivorans	Yes	wastewater	Germany
23	GCA_000409625.1	4590021	1004	56.1	0	77.72	49.72	60a	O. anthropi	No	river water	India
24	GCA_002975205.1	5399770	3	55.9	0	77.67	54.16	MYb71	Ochrobactrum sp.	No	Caenorhabditis elegans MY316 (on rotten apple)	Germany
25	GCA_000742955.1	4901165	4	56.1	9	77.57	53.37	OAB	O. anthropi	No	unknown	unknown
26	GCA_000251205.1	4726982	15	55.9	14004	77.55	53.17	CTS-325	O. anthropi	No	soil	China
27	GCA_002472885.1	4796060	64	55.9	1954	77.55	51.30	UBA7245	O. anthropi	No	Uncultivated (metagenomic assembly); metal	USA (New York)
28	GCA_002387885.1	4910867	50	55.9	622	77.53	51.92	UBA4550	O. anthropi	No	Uncultivated (metagenomic assembly); metal/plastic	USA (New York)
29	GCA_000712085.1	4624630	16	56.0	0	77.52	52.67	UNC390CL2Tsu3S39	Ochrobactrum sp.	No	unknown	unknown
30	GCA_001575075.1	4538068	17	56.0	0	77.52	51.93	FRAF13	O. anthropi	No	soil	USA (Texas)
31	GCA_000017405.1	5205777	6	56.1	0	77.51	53.83	ATCC 49188	O. anthropi	Yes	Human clinical specimen	not available
32	GCA_002252535.1	5582813	65	56.3	2	77.51	54.62	LUP21	O. lupini	Yes	nodules of Lupinus honoratus	Argentina
33	GCA_000878465.1	4904177	74	56.0	554	77.49	53.59	ML7	O. anthropi	No	Steinernema longicaudum, from soil	Viet Nam
34	GCA_002975255.1	4825002	3	55.9	0	77.49	53.40	MYb49	Ochrobactrum sp.	No	Caenorhabditis elegans MY316 (on rotten apple)	Germany
35	GCA_002296345.1	4977838	35	56.0	1147	77.47	53.52	UBA809	O. anthropi	No	Uncultivated (metagenomic assembly); metal/plastic	USA (New York)
36	GCA_000585655.1	5277818	43	56.3	51	77.43	53.76	W13P3	O. anthropi	No	soil	China
37	GCA_003176975.1	4969575	255	55.7	0	77.41	51.49	POC9	Ochrobactrum sp.	No	raw sewage	Poland
38	GCA_001876955.1	5965364	192	55.4	963	77.39	57.29	IPA7.2	O. cytisi	No	rizoplany potato varieties Nevsky	Russia
39	GCA_000465835.2	4834336	53	57.6	0	77.38	55.69	EGD-AQ16	Ochrobactrum sp.	No	desert soil	India
40	GCA_002808585.1	4860377	24	57.8	0	77.37	54.31	30A/1000/2015	Ochrobactrum sp.	No	Gallus gallus	Pakistan
41	GCA_002808595.1	4856529	23	57.8	4	77.37	54.32	27A/999/2015	Ochrobactrum sp.	No	Gallus gallus	Pakistan
42	GCA_002808625.1	4855883	22	57.8	3	77.37	54.31	23A/997/2015	Ochrobactrum sp.	No	Columba livia	Pakistan
43	GCA_002016635.1	5253132	65	56.6	0	77.36	52.32	P6BS-III	Ochrobactrum sp.	No	bulk soil	Argentina
44	GCA_002477165.1	4584499	26	56.0	852	77.35	52.19	UBA7489	O. anthropi	No	Uncultivated (metagenomic assembly); wood	USA (New York)
45	GCA_002454835.1	4599886	28	56.1	491	77.34	52.07	UBA6689	O. anthropi	No	Uncultivated (metagenomic assembly); metal	USA (New York)
46	GCA_002431065.1	4802997	33	56.1	349	77.31	52.38	UBA5925	O. anthropi	No	Uncultivated (metagenomic assembly); wood	USA (New York)
47	GCA_002462635.1	5074424	36	56.0	935	77.31	53.41	UBA6743	O. anthropi	No	Uncultivated (metagenomic assembly); metal	USA (New York)
48	GCA_001641495.1	4703586	47	57.7	0	77.28	53.80	KCJK1738	O. intermedium	No	Bos taurus	USA (Florida)
49	GCA_000182645.1	4725392	4	57.7	0	77.26	54.14	LMG 3301	O. intermedium	Yes	Human clinical specimen	not available
50	GCA_002391935.1	4124508	294	55.5	58541	77.26	45.02	UBA3888	O. anthropi	No	Uncultivated (metagenomic assembly); metal/plastic	USA (New York)
51	GCA_001996385.1	4681757	121	57.7	9	77.22	53.95	M86	O. intermedium	No	Homo sapiens	India
52	GCA_002808545.1	4937528	19	57.8	12	77.22	53.33	695/2009	Ochrobactrum sp.	No	Anas platyrhynchos	Nigeria
53	GCA_002808025.1	4938583	18	57.8	9	77.21	53.34	721/2009	Ochrobactrum sp.	No	Gallus gallus	Nigeria
54	GCA_002808495.1	4936858	18	57.8	0	77.21	53.36	720/2009	Ochrobactrum sp.	No	Gallus gallus	Nigeria
55	GCA_002808515.1	4936674	18	57.8	1	77.21	53.34	715/2009	Ochrobactrum sp.	No	Gallus gallus	Nigeria
56	GCA_002808565.1	4935855	13	57.8	0	77.21	53.36	689/2009	Ochrobactrum sp.	No	Columba livia	Nigeria
57	GCA_002943495.1	4467006	289	56.2	0	77.21	49.82	OA447	O. oryzae	No	blood of Homo sapiens with bacteriemia	Brazil
58	GCA_001917355.1	4913201	38	57.6	0	77.16	53.41	SA148	O. intermedium	No	soil	Saudi Arabia
59	GCA_002342125.1	4076837	10	58.0	941	77.14	49.27	UBA2471	O. intermedium	No	Uncultivated (metagenomic assembly); wood	USA (New York)
60	GCA_002365515.1	4571323	111	57.8	3417	77.13	51.35	UBA3110	Ochrobactrum sp.	No	Uncultivated (metagenomic assembly); metal/plastic	USA (New York)
61	GCA_000332835.1	5188688	148	57.9	79	77.12	54.42	M86	O.intermedium	No	Homo sapiens gastric biopsy	India
62	GCA_000612245.1	4800175	95	57.6	0	77.11	53.32	2745-2	O.intermedium	No	oil well	China
63	GCA_000472165.1	4808223	378	57.9	674	77.08	52.96	229E	O.intermedium	No	Homo sapiens stomach biopsy	India
64	GCA_002483905.1	4544042	23	57.8	1306	77.01	52.43	UBA7634	Ochrobactrum sp.	No	Uncultivated (metagenomic assembly); metal/plastic	USA (New York)
65	GCA_001637305.1	3938898	48	57.8	0	76.98	44.78	T	O. intermedium	No	sluge sample	China
66	GCA_002453395.1	3813327	331	55.7	45355	76.73	37.64	UBA6763	O. anthropi	No	Uncultivated (metagenomic assembly); metal	USA (New York)
