# Supplementary material for: Ochrobactrum quorumnocens sp. nov., a quorum quenching bacterium from the potato rhizosphere, and comparative genome analysis with related type strains
Source: PLoS One. 2019 Jan 22;14(1):e0210874. doi: 10.1371/journal.pone.0210874 (PMC6342446; doi:10.1371/journal.pone.0210874)
Supplement: S4 Table — (XLSX) [file pone.0210874.s009.xlsx]

## Sheet: S4 T category breakdown
Supplementary data
S4 Table. Role category breakdown for the total of 5272 ORFs comprising the genome of O. quorumnocens sp. nov. A44T.
Role	ORF count	Freaction of all ORFs
Unclassified	480	8.27%
Role category not yet assigned	480	8.27%
Amino acid biosynthesis	75	1.29%
Aromatic amino acid family	13	0.22%
Aspartate family	20	0.34%
Glutamate family	14	0.24%
Pyruvate family	12	0.21%
Serine family	6	0.10%
Histidine family	10	0.17%
Other	0	0.00%
Purines, pyrimidines, nucleosides, and nucleotides	53	0.91%
2'-Deoxyribonucleotide metabolism	6	0.10%
Nucleotide and nucleoside interconversions	6	0.10%
Purine ribonucleotide biosynthesis	18	0.31%
Pyrimidine ribonucleotide biosynthesis	9	0.16%
Salvage of nucleosides and nucleotides	6	0.10%
Sugar-nucleotide biosynthesis and conversions	0	0.00%
Other	8	0.14%
Fatty acid and phospholipid metabolism	38	0.65%
Biosynthesis	21	0.36%
Degradation	13	0.22%
Other	4	0.07%
Biosynthesis of cofactors, prosthetic groups, and carriers	109	1.88%
Biotin	5	0.09%
Folic acid	8	0.14%
Heme, porphyrin, and cobalamin	31	0.53%
Lipoate	1	0.02%
Menaquinone and ubiquinone	6	0.10%
Molybdopterin	9	0.16%
Pantothenate and coenzyme A	6	0.10%
Pyridoxine	5	0.09%
Riboflavin, FMN, and FAD	6	0.10%
Glutathione	3	0.05%
Thiamine	8	0.14%
Pyridine nucleotides	8	0.14%
Chlorophyll	0	0.00%
Siderophores	0	0.00%
Other	13	0.22%
Central intermediary metabolism	46	0.79%
Amino sugars	7	0.12%
One-carbon metabolism	2	0.03%
Phosphorus compounds	4	0.07%
Polyamine biosynthesis	1	0.02%
Sulfur metabolism	10	0.17%
Nitrogen fixation	0	0.00%
Nitrogen metabolism	11	0.19%
Electron carrier regeneration	0	0.00%
Other	11	0.19%
Energy metabolism	196	3.38%
Aerobic	0	0.00%
Amino acids and amines	25	0.43%
Anaerobic	1	0.02%
ATP-proton motive force interconversion	8	0.14%
Electron transport	65	1.12%
Entner-Doudoroff	3	0.05%
Fermentation	3	0.05%
Glycolysis/gluconeogenesis	12	0.21%
Pentose phosphate pathway	8	0.14%
Pyruvate dehydrogenase	2	0.03%
Sugars	26	0.45%
TCA cycle	16	0.28%
Methanogenesis	0	0.00%
Biosynthesis and degradation of polysaccharides	14	0.24%
Photosynthesis	1	0.02%
Chemoautotrophy	0	0.00%
Other	12	0.21%
Transport and binding proteins	1003	17.28%
Amino acids, peptides and amines	74	1.27%
Anions	24	0.41%
Carbohydrates, organic alcohols, and acids	33	0.57%
Cations	61	1.05%
Nucleosides, purines and pyrimidines	1	0.02%
Porins	12	0.21%
Other	94	1.62%
Unknown substrate	704	12.13%
DNA metabolism	95	1.64%
DNA replication, recombination, and repair	82	1.41%
Restriction/modification	6	0.10%
Degradation of DNA	3	0.05%
Chromosome-associated proteins	3	0.05%
Other	1	0.02%
Transcription	65	1.12%
Degradation of RNA	5	0.09%
DNA-dependent RNA polymerase	11	0.19%
Transcription factors	33	0.57%
RNA processing	16	0.28%
Other	0	0.00%
Protein synthesis	137	2.36%
tRNA aminoacylation	27	0.47%
Ribosomal proteins: synthesis and modification	52	0.90%
tRNA and rRNA base modification	35	0.60%
Translation factors	16	0.28%
Other	7	0.12%
Protein fate	208	3.58%
Protein and peptide secretion and trafficking	64	1.10%
Protein modification and repair	20	0.34%
Protein folding and stabilization	21	0.36%
Degradation of proteins, peptides, and glycopeptides	95	1.64%
Other	8	0.14%
Regulatory functions	186	3.20%
DNA interactions	136	2.34%
RNA interactions	1	0.02%
Protein interactions	10	0.17%
Small molecule interactions	25	0.43%
Other	14	0.24%
Signal transduction	40	0.69%
Two-component systems	19	0.33%
PTS	2	0.03%
Other	19	0.33%
Cell envelope	202	3.48%
Surface structures	18	0.31%
Biosynthesis of murein sacculus and peptidoglycan	38	0.65%
Biosynthesis and degradation of surface polysaccharides and lipopolysaccharides	45	0.78%
Other	101	1.74%
Cellular processes	328	5.65%
Cell division	14	0.24%
Chemotaxis and motility	20	0.34%
Cell adhesion	0	0.00%
Conjugation	9	0.16%
Detoxification	16	0.28%
DNA transformation	0	0.00%
Sporulation and germination	0	0.00%
Toxin production and resistance	39	0.67%
Pathogenesis	31	0.53%
Adaptations to atypical conditions	26	0.45%
Biosynthesis of natural products	0	0.00%
Other	173	2.98%
Mobile and extrachromosomal element functions	168	2.89%
Plasmid functions	9	0.16%
Prophage functions	31	0.53%
Transposon functions	118	2.03%
Other	10	0.17%
Unknown function	1421	24.48%
Enzymes of unknown specificity	875	15.07%
General	546	9.41%
Hypothetical proteins	1443	24.86%
General	0	0.00%
Conserved	1442	24.84%
Domain	1	0.02%
Disrupted reading frame	0	0.00%
