# Supplementary material for: Ochrobactrum quorumnocens sp. nov., a quorum quenching bacterium from the potato rhizosphere, and comparative genome analysis with related type strains
Source: PLoS One. 2019 Jan 22;14(1):e0210874. doi: 10.1371/journal.pone.0210874 (PMC6342446; doi:10.1371/journal.pone.0210874)
Supplement: S5 Table — The core genome was calculated for Prokka-annotated genomes using EDGAR (http://edgar.computational.bio). Genome of O. quorumnocens was used as a reference. (XLSX) [file pone.0210874.s010.xlsx]

## Sheet: S5 T Core genome
S5 Table. List of annotations for proteins in the core genome for a set of 6 related Ochrobactrum spp. strains: O. quorumnocens A44T, O. grignonense OgA9aT, O. thiophenivorans DSM 7216T, O. pseudogrignonense CCUG 30717T, O. pituitosum CCUG 50899T and O. rhizosphaerae PR17T. The core genome was calculated for Prokka-annotated genomes using EDGAR (http://edgar.computational.bio). Genome of O. quoru…
O. quorumnocens A44T	O. grignonense OgA9aT	O. pseudogrignonense CCUG 30717T	O. rhizosphaerae PR17T	O. thiophenivorans DSM 7216T	O. pituitosum CCUG 50899T
PROKKA_05032018_qu	PROKKA_05032018_gr	PROKKA_05032018_ps	PROKKA_05032018_rh	PROKKA_05032018_t	PROKKA_06032018_ptv2_strain_strain
GDAMOCCI_00021,Putative lipid kinase BmrU	LMNEFEPG_02392,Putative lipid kinase BmrU	HNHGKJFO_01783,Putative lipid kinase BmrU	OOOIIGOH_02039,Putative lipid kinase BmrU	LGCGBOFF_00839,Putative lipid kinase BmrU	FDGMJCMP_01221,Putative lipid kinase BmrU
GDAMOCCI_00022,Endolytic peptidoglycan transglycosylase RlpA	LMNEFEPG_02393,Endolytic peptidoglycan transglycosylase RlpA	HNHGKJFO_01782,Endolytic peptidoglycan transglycosylase RlpA	OOOIIGOH_02040,Endolytic peptidoglycan transglycosylase RlpA	LGCGBOFF_00838,Endolytic peptidoglycan transglycosylase RlpA	FDGMJCMP_01222,Endolytic peptidoglycan transglycosylase RlpA
GDAMOCCI_00023,D-alanyl-D-alanine carboxypeptidase DacC	LMNEFEPG_02394,D-alanyl-D-alanine carboxypeptidase DacD	HNHGKJFO_01781,D-alanyl-D-alanine carboxypeptidase DacC	OOOIIGOH_02041,D-alanyl-D-alanine carboxypeptidase DacC	LGCGBOFF_00837,D-alanyl-D-alanine carboxypeptidase DacC	FDGMJCMP_01223,D-alanyl-D-alanine carboxypeptidase DacC
GDAMOCCI_00024,Thymidylate kinase	LMNEFEPG_02395,Thymidylate kinase	HNHGKJFO_01780,Thymidylate kinase	OOOIIGOH_02042,Thymidylate kinase	LGCGBOFF_00836,Thymidylate kinase	FDGMJCMP_01224,Thymidylate kinase
GDAMOCCI_00025,DNA polymerase III subunit tau	LMNEFEPG_02396,DNA polymerase III subunit tau	HNHGKJFO_01779,DNA polymerase III subunit tau	OOOIIGOH_02043,DNA polymerase III subunit tau	LGCGBOFF_00835,DNA polymerase III subunit tau	FDGMJCMP_01225,DNA polymerase III subunit tau
GDAMOCCI_00026,Methionine--tRNA ligase	LMNEFEPG_02397,Methionine--tRNA ligase	HNHGKJFO_01778,Methionine--tRNA ligase	OOOIIGOH_02044,Methionine--tRNA ligase	LGCGBOFF_00834,Methionine--tRNA ligase	FDGMJCMP_01226,Methionine--tRNA ligase
GDAMOCCI_00027,putative metal-dependent hydrolase YcfH	LMNEFEPG_02398,putative metal-dependent hydrolase YcfH	HNHGKJFO_01777,putative metal-dependent hydrolase YcfH	OOOIIGOH_02045,putative metal-dependent hydrolase YcfH	LGCGBOFF_00833,putative metal-dependent hydrolase YcfH	FDGMJCMP_01227,putative metal-dependent hydrolase YcfH
GDAMOCCI_00028,Ribonuclease BN	LMNEFEPG_02399,Ribonuclease BN	HNHGKJFO_01776,Ribonuclease BN	OOOIIGOH_02046,Ribonuclease BN	LGCGBOFF_00832,Ribonuclease BN	FDGMJCMP_01228,Ribonuclease BN
GDAMOCCI_00029,Beta-(1--&gt;2)glucan export ATP-binding/permease protein NdvA	LMNEFEPG_02400,Beta-(1--&gt;2)glucan export ATP-binding/permease protein NdvA	HNHGKJFO_01775,Beta-(1--&gt;2)glucan export ATP-binding/permease protein NdvA	OOOIIGOH_02047,Beta-(1--&gt;2)glucan export ATP-binding/permease protein NdvA	LGCGBOFF_00831,Beta-(1--&gt;2)glucan export ATP-binding/permease protein NdvA	FDGMJCMP_01229,Beta-(1--&gt;2)glucan export ATP-binding/permease protein NdvA
GDAMOCCI_00030,Ribosomal large subunit pseudouridine synthase C	LMNEFEPG_02401,Ribosomal large subunit pseudouridine synthase C	HNHGKJFO_01774,Ribosomal large subunit pseudouridine synthase C	OOOIIGOH_02048,Ribosomal large subunit pseudouridine synthase C	LGCGBOFF_00830,Ribosomal large subunit pseudouridine synthase C	FDGMJCMP_01230,Ribosomal large subunit pseudouridine synthase C
GDAMOCCI_00031,putative cystine transporter YijE	LMNEFEPG_02402,putative cystine transporter YijE	HNHGKJFO_01773,putative cystine transporter YijE	OOOIIGOH_02049,putative cystine transporter YijE	LGCGBOFF_00829,putative cystine transporter YijE	FDGMJCMP_01231,putative cystine transporter YijE
GDAMOCCI_00032,Phosphoglycolate phosphatase	LMNEFEPG_02403,Phosphoglycolate phosphatase	HNHGKJFO_01772,Phosphoglycolate phosphatase	OOOIIGOH_02050,Phosphoglycolate phosphatase	LGCGBOFF_00828,Phosphoglycolate phosphatase	FDGMJCMP_01232,Phosphoglycolate phosphatase
GDAMOCCI_00033,hypothetical protein	LMNEFEPG_02404,hypothetical protein	HNHGKJFO_01771,hypothetical protein	OOOIIGOH_02051,hypothetical protein	LGCGBOFF_00827,hypothetical protein	FDGMJCMP_01233,hypothetical protein
GDAMOCCI_00034,Glutamine synthetase	LMNEFEPG_02405,Glutamine synthetase	HNHGKJFO_01770,Glutamine synthetase	OOOIIGOH_02052,Glutamine synthetase	LGCGBOFF_00826,Glutamine synthetase	FDGMJCMP_01234,Glutamine synthetase
GDAMOCCI_00035,Nitrogen regulatory protein P-II	LMNEFEPG_02406,Nitrogen regulatory protein P-II	HNHGKJFO_01769,Nitrogen regulatory protein P-II	OOOIIGOH_02053,Nitrogen regulatory protein P-II	LGCGBOFF_00825,Nitrogen regulatory protein P-II	FDGMJCMP_01235,Nitrogen regulatory protein P-II
GDAMOCCI_00036,Bifunctional NAD(P)H-hydrate repair enzyme Nnr	LMNEFEPG_02407,Bifunctional NAD(P)H-hydrate repair enzyme Nnr	HNHGKJFO_01768,Bifunctional NAD(P)H-hydrate repair enzyme Nnr	OOOIIGOH_02054,Bifunctional NAD(P)H-hydrate repair enzyme Nnr	LGCGBOFF_00824,Bifunctional NAD(P)H-hydrate repair enzyme Nnr	FDGMJCMP_01236,Bifunctional NAD(P)H-hydrate repair enzyme Nnr
GDAMOCCI_00037,hypothetical protein	LMNEFEPG_02408,hypothetical protein	HNHGKJFO_01767,hypothetical protein	OOOIIGOH_02055,hypothetical protein	LGCGBOFF_00823,hypothetical protein	FDGMJCMP_01237,hypothetical protein
GDAMOCCI_00038,Phosphoglycolate phosphatase	LMNEFEPG_02409,Phosphoglycolate phosphatase	HNHGKJFO_01766,Phosphoglycolate phosphatase	OOOIIGOH_02056,Phosphoglycolate phosphatase	LGCGBOFF_00822,Phosphoglycolate phosphatase	FDGMJCMP_01238,Phosphoglycolate phosphatase
GDAMOCCI_00039,Ribose-5-phosphate isomerase A	LMNEFEPG_02410,Ribose-5-phosphate isomerase A	HNHGKJFO_01765,Ribose-5-phosphate isomerase A	OOOIIGOH_02057,Ribose-5-phosphate isomerase A	LGCGBOFF_00821,Ribose-5-phosphate isomerase A	FDGMJCMP_01239,Ribose-5-phosphate isomerase A
GDAMOCCI_00040,hypothetical protein	LMNEFEPG_02411,hypothetical protein	HNHGKJFO_01764,hypothetical protein	OOOIIGOH_02058,hypothetical protein	LGCGBOFF_00820,hypothetical protein	FDGMJCMP_01240,hypothetical protein
GDAMOCCI_00041,Glutathione amide reductase	LMNEFEPG_02412,Glutathione amide reductase	HNHGKJFO_01763,Glutathione amide reductase	OOOIIGOH_02059,Glutathione amide reductase	LGCGBOFF_00819,Glutathione amide reductase	FDGMJCMP_01241,Glutathione amide reductase
GDAMOCCI_00042,Phospho-2-dehydro-3-deoxyheptonate aldolase	LMNEFEPG_02413,Phospho-2-dehydro-3-deoxyheptonate aldolase	HNHGKJFO_01762,Phospho-2-dehydro-3-deoxyheptonate aldolase	OOOIIGOH_02060,Phospho-2-dehydro-3-deoxyheptonate aldolase	LGCGBOFF_00818,Phospho-2-dehydro-3-deoxyheptonate aldolase	FDGMJCMP_01242,Phospho-2-dehydro-3-deoxyheptonate aldolase
GDAMOCCI_00043,Diacylglycerol kinase	LMNEFEPG_02414,Diacylglycerol kinase	HNHGKJFO_01761,Diacylglycerol kinase	OOOIIGOH_02061,Diacylglycerol kinase	LGCGBOFF_00817,Diacylglycerol kinase	FDGMJCMP_01243,Diacylglycerol kinase
GDAMOCCI_00044,Glutamine-dependent NAD(+) synthetase	LMNEFEPG_02415,Glutamine-dependent NAD(+) synthetase	HNHGKJFO_01760,Glutamine-dependent NAD(+) synthetase	OOOIIGOH_02062,Glutamine-dependent NAD(+) synthetase	LGCGBOFF_00816,Glutamine-dependent NAD(+) synthetase	FDGMJCMP_01244,Glutamine-dependent NAD(+) synthetase
GDAMOCCI_00045,Glutamate--tRNA ligase	LMNEFEPG_02416,Glutamate--tRNA ligase	HNHGKJFO_01759,Glutamate--tRNA ligase	OOOIIGOH_02063,Glutamate--tRNA ligase	LGCGBOFF_00815,Glutamate--tRNA ligase	FDGMJCMP_01245,Glutamate--tRNA ligase
GDAMOCCI_00046,hypothetical protein	LMNEFEPG_02417,hypothetical protein	HNHGKJFO_01758,hypothetical protein	OOOIIGOH_02064,hypothetical protein	LGCGBOFF_00814,hypothetical protein	FDGMJCMP_01246,hypothetical protein
GDAMOCCI_00047,NAD-dependent malic enzyme	LMNEFEPG_02418,NAD-dependent malic enzyme	HNHGKJFO_01757,NAD-dependent malic enzyme	OOOIIGOH_02065,NAD-dependent malic enzyme	LGCGBOFF_00813,NAD-dependent malic enzyme	FDGMJCMP_01247,NAD-dependent malic enzyme
GDAMOCCI_00049,UDP-2,3-diacylglucosamine hydrolase	LMNEFEPG_02420,UDP-2,3-diacylglucosamine hydrolase	HNHGKJFO_01755,UDP-2,3-diacylglucosamine hydrolase	OOOIIGOH_02067,UDP-2,3-diacylglucosamine hydrolase	LGCGBOFF_00812,UDP-2,3-diacylglucosamine hydrolase	FDGMJCMP_01249,UDP-2,3-diacylglucosamine hydrolase
GDAMOCCI_00050,GDP-mannose-dependent alpha-mannosyltransferase	LMNEFEPG_02421,GDP-mannose-dependent alpha-mannosyltransferase	HNHGKJFO_01754,GDP-mannose-dependent alpha-mannosyltransferase	OOOIIGOH_02068,GDP-mannose-dependent alpha-mannosyltransferase	LGCGBOFF_00811,GDP-mannose-dependent alpha-mannosyltransferase	FDGMJCMP_01250,GDP-mannose-dependent alpha-mannosyltransferase
GDAMOCCI_00051,L-Ala-D/L-Glu epimerase	LMNEFEPG_02422,L-Ala-D/L-Glu epimerase	HNHGKJFO_01753,L-Ala-D/L-Glu epimerase	OOOIIGOH_02069,L-Ala-D/L-Glu epimerase	LGCGBOFF_00810,L-Ala-D/L-Glu epimerase	FDGMJCMP_01251,L-Ala-D/L-Glu epimerase
GDAMOCCI_00052,putative phospholipid ABC transporter permease protein MlaE	LMNEFEPG_02423,putative phospholipid ABC transporter permease protein MlaE	HNHGKJFO_01752,putative phospholipid ABC transporter permease protein MlaE	OOOIIGOH_02070,putative phospholipid ABC transporter permease protein MlaE	LGCGBOFF_00809,putative phospholipid ABC transporter permease protein MlaE	FDGMJCMP_01252,putative phospholipid ABC transporter permease protein MlaE
GDAMOCCI_00053,putative ribonucleotide transport ATP-binding protein mkl	LMNEFEPG_02424,putative ribonucleotide transport ATP-binding protein mkl	HNHGKJFO_01751,putative ribonucleotide transport ATP-binding protein mkl	OOOIIGOH_02071,putative ribonucleotide transport ATP-binding protein mkl	LGCGBOFF_00808,putative ribonucleotide transport ATP-binding protein mkl	FDGMJCMP_01253,putative ribonucleotide transport ATP-binding protein mkl
GDAMOCCI_00054,hypothetical protein	LMNEFEPG_02425,hypothetical protein	HNHGKJFO_01750,hypothetical protein	OOOIIGOH_02072,hypothetical protein	LGCGBOFF_00807,hypothetical protein	FDGMJCMP_01254,hypothetical protein
GDAMOCCI_00055,hypothetical protein	LMNEFEPG_02426,hypothetical protein	HNHGKJFO_01749,hypothetical protein	OOOIIGOH_02073,hypothetical protein	LGCGBOFF_00806,hypothetical protein	FDGMJCMP_01255,hypothetical protein
GDAMOCCI_00056,hypothetical protein	LMNEFEPG_02427,hypothetical protein	HNHGKJFO_01748,hypothetical protein	OOOIIGOH_02074,hypothetical protein	LGCGBOFF_00805,hypothetical protein	FDGMJCMP_01256,hypothetical protein
GDAMOCCI_00057,Ferredoxin-6	LMNEFEPG_02428,Ferredoxin-6	HNHGKJFO_01747,Ferredoxin-6	OOOIIGOH_02075,Ferredoxin-6	LGCGBOFF_00804,Ferredoxin-6	FDGMJCMP_01257,Ferredoxin-6
GDAMOCCI_00059,hypothetical protein	LMNEFEPG_02430,hypothetical protein	HNHGKJFO_01745,hypothetical protein	OOOIIGOH_02077,hypothetical protein	LGCGBOFF_00803,hypothetical protein	FDGMJCMP_01259,hypothetical protein
GDAMOCCI_00060,Dihydropteroate synthase	LMNEFEPG_02431,Dihydropteroate synthase	HNHGKJFO_01744,Dihydropteroate synthase	OOOIIGOH_02078,Dihydropteroate synthase	LGCGBOFF_00802,Dihydropteroate synthase	FDGMJCMP_01260,Dihydropteroate synthase
GDAMOCCI_00061,Dihydroneopterin aldolase	LMNEFEPG_02432,Dihydroneopterin aldolase	HNHGKJFO_01743,Dihydroneopterin aldolase	OOOIIGOH_02079,Dihydroneopterin aldolase	LGCGBOFF_00801,Dihydroneopterin aldolase	FDGMJCMP_01261,Dihydroneopterin aldolase
GDAMOCCI_00062,2-amino-4-hydroxy-6- hydroxymethyldihydropteridine pyrophosphokinase	LMNEFEPG_02433,2-amino-4-hydroxy-6- hydroxymethyldihydropteridine pyrophosphokinase	HNHGKJFO_01742,2-amino-4-hydroxy-6- hydroxymethyldihydropteridine pyrophosphokinase	OOOIIGOH_02080,2-amino-4-hydroxy-6- hydroxymethyldihydropteridine pyrophosphokinase	LGCGBOFF_00800,2-amino-4-hydroxy-6- hydroxymethyldihydropteridine pyrophosphokinase	FDGMJCMP_01262,2-amino-4-hydroxy-6- hydroxymethyldihydropteridine pyrophosphokinase
GDAMOCCI_00063,hypothetical protein	LMNEFEPG_02434,hypothetical protein	HNHGKJFO_01741,hypothetical protein	OOOIIGOH_02081,hypothetical protein	LGCGBOFF_00799,hypothetical protein	FDGMJCMP_01263,hypothetical protein
GDAMOCCI_00064,hypothetical protein	LMNEFEPG_02435,hypothetical protein	HNHGKJFO_01740,hypothetical protein	OOOIIGOH_02082,hypothetical protein	LGCGBOFF_00798,hypothetical protein	FDGMJCMP_01264,hypothetical protein
GDAMOCCI_00065,hypothetical protein	LMNEFEPG_02436,hypothetical protein	HNHGKJFO_01739,hypothetical protein	OOOIIGOH_02083,hypothetical protein	LGCGBOFF_00797,hypothetical protein	FDGMJCMP_01265,hypothetical protein
GDAMOCCI_00066,hypothetical protein	LMNEFEPG_02437,hypothetical protein	HNHGKJFO_01738,hypothetical protein	OOOIIGOH_02084,hypothetical protein	LGCGBOFF_00796,hypothetical protein	FDGMJCMP_01266,hypothetical protein
GDAMOCCI_00067,RNA polymerase-binding transcription factor DksA	LMNEFEPG_02438,RNA polymerase-binding transcription factor DksA	HNHGKJFO_01737,RNA polymerase-binding transcription factor DksA	OOOIIGOH_02085,RNA polymerase-binding transcription factor DksA	LGCGBOFF_00795,RNA polymerase-binding transcription factor DksA	FDGMJCMP_01267,RNA polymerase-binding transcription factor DksA
GDAMOCCI_00068,hypothetical protein	LMNEFEPG_02439,hypothetical protein	HNHGKJFO_01736,hypothetical protein	OOOIIGOH_02086,hypothetical protein	LGCGBOFF_00794,hypothetical protein	FDGMJCMP_01268,hypothetical protein
GDAMOCCI_00069,Sensor kinase CckA	LMNEFEPG_02440,Sensor kinase CckA	HNHGKJFO_01735,Sensor kinase CckA	OOOIIGOH_02087,Sensor kinase CckA	LGCGBOFF_00793,Sensor kinase CckA	FDGMJCMP_01269,Sensor kinase CckA
GDAMOCCI_00070,hypothetical protein	LMNEFEPG_02441,hypothetical protein	HNHGKJFO_01734,hypothetical protein	OOOIIGOH_02088,hypothetical protein	LGCGBOFF_00792,hypothetical protein	FDGMJCMP_01270,hypothetical protein
GDAMOCCI_00071,6-aminohexanoate-dimer hydrolase	LMNEFEPG_02442,hypothetical protein	HNHGKJFO_01733,6-aminohexanoate-dimer hydrolase	OOOIIGOH_02089,hypothetical protein	LGCGBOFF_00791,hypothetical protein	FDGMJCMP_01271,hypothetical protein
GDAMOCCI_00072,Miniconductance mechanosensitive channel YbdG	LMNEFEPG_02443,Miniconductance mechanosensitive channel YbdG	HNHGKJFO_01732,Miniconductance mechanosensitive channel YbdG	OOOIIGOH_02090,Miniconductance mechanosensitive channel YbdG	LGCGBOFF_00790,Miniconductance mechanosensitive channel YbdG	FDGMJCMP_01272,Miniconductance mechanosensitive channel YbdG
GDAMOCCI_00076,hypothetical protein	LMNEFEPG_02445,Diadenosine hexaphosphate hydrolase	HNHGKJFO_01710,Diadenosine hexaphosphate hydrolase	OOOIIGOH_02092,hypothetical protein	LGCGBOFF_00786,Diadenosine hexaphosphate hydrolase	FDGMJCMP_01275,Diadenosine hexaphosphate hydrolase
GDAMOCCI_00077,Xanthine phosphoribosyltransferase	LMNEFEPG_02446,Xanthine phosphoribosyltransferase	HNHGKJFO_01709,Xanthine phosphoribosyltransferase	OOOIIGOH_02093,Xanthine phosphoribosyltransferase	LGCGBOFF_00785,Xanthine phosphoribosyltransferase	FDGMJCMP_01276,Xanthine phosphoribosyltransferase
GDAMOCCI_00078,hypothetical protein	LMNEFEPG_02447,hypothetical protein	HNHGKJFO_01708,hypothetical protein	OOOIIGOH_02094,hypothetical protein	LGCGBOFF_00784,hypothetical protein	FDGMJCMP_01277,hypothetical protein
GDAMOCCI_00079,Putative competence-damage inducible protein	LMNEFEPG_02448,Putative competence-damage inducible protein	HNHGKJFO_01707,Putative competence-damage inducible protein	OOOIIGOH_02095,Putative competence-damage inducible protein	LGCGBOFF_00783,Nicotinamide-nucleotide amidohydrolase PncC	FDGMJCMP_01278,Putative competence-damage inducible protein
GDAMOCCI_00081,L-threonine dehydratase biosynthetic IlvA	LMNEFEPG_02450,L-threonine dehydratase biosynthetic IlvA	HNHGKJFO_01705,L-threonine dehydratase biosynthetic IlvA	OOOIIGOH_02145,L-threonine dehydratase biosynthetic IlvA	LGCGBOFF_00781,L-threonine dehydratase biosynthetic IlvA	FDGMJCMP_01292,L-threonine dehydratase biosynthetic IlvA
GDAMOCCI_00082,ATP-dependent RNA helicase RhlE	LMNEFEPG_02451,ATP-dependent RNA helicase RhlE	HNHGKJFO_01704,ATP-dependent RNA helicase RhlE	OOOIIGOH_02146,ATP-dependent RNA helicase RhlE	LGCGBOFF_00780,ATP-dependent RNA helicase RhlE	FDGMJCMP_01293,ATP-dependent RNA helicase RhlE
GDAMOCCI_00083,Cysteine synthase	LMNEFEPG_02452,Cysteine synthase	HNHGKJFO_01703,Cysteine synthase	OOOIIGOH_02147,O-acetylserine dependent cystathionine beta-synthase	LGCGBOFF_00779,Cysteine synthase	FDGMJCMP_01294,Cysteine synthase
GDAMOCCI_00084,Alanine--tRNA ligase	LMNEFEPG_02453,Alanine--tRNA ligase	HNHGKJFO_01702,Alanine--tRNA ligase	OOOIIGOH_02148,Alanine--tRNA ligase	LGCGBOFF_00778,Alanine--tRNA ligase	FDGMJCMP_01295,Alanine--tRNA ligase
GDAMOCCI_00085,3-mercaptopyruvate sulfurtransferase	LMNEFEPG_02454,3-mercaptopyruvate sulfurtransferase	HNHGKJFO_01701,3-mercaptopyruvate sulfurtransferase	OOOIIGOH_02149,3-mercaptopyruvate sulfurtransferase	LGCGBOFF_00777,3-mercaptopyruvate sulfurtransferase	FDGMJCMP_01296,3-mercaptopyruvate sulfurtransferase
GDAMOCCI_00086,hypothetical protein	LMNEFEPG_02455,hypothetical protein	HNHGKJFO_01700,hypothetical protein	OOOIIGOH_02150,hypothetical protein	LGCGBOFF_00776,hypothetical protein	FDGMJCMP_01297,hypothetical protein
GDAMOCCI_00087,putative diguanylate cyclase YedQ	LMNEFEPG_02456,putative diguanylate cyclase YedQ	HNHGKJFO_01699,putative diguanylate cyclase YedQ	OOOIIGOH_02151,putative diguanylate cyclase YedQ	LGCGBOFF_00775,putative diguanylate cyclase YedQ	FDGMJCMP_01298,putative diguanylate cyclase YedQ
GDAMOCCI_00088,hypothetical protein	LMNEFEPG_02457,hypothetical protein	HNHGKJFO_01698,hypothetical protein	OOOIIGOH_02152,hypothetical protein	LGCGBOFF_00774,hypothetical protein	FDGMJCMP_01299,hypothetical protein
GDAMOCCI_00089,Succinyl-CoA:coenzyme A transferase	LMNEFEPG_02458,Succinyl-CoA:coenzyme A transferase	HNHGKJFO_01697,Succinyl-CoA:coenzyme A transferase	OOOIIGOH_02153,Succinyl-CoA:coenzyme A transferase	LGCGBOFF_00773,Succinyl-CoA:coenzyme A transferase	FDGMJCMP_01300,Succinyl-CoA:coenzyme A transferase
GDAMOCCI_00094,hypothetical protein,IDENTICAL PARALOGS:,GDAMOCCI_02652,hypothetical protein,IDENTICAL PARALOGS:,GDAMOCCI_03929,hypothetical protein	LMNEFEPG_04526,hypothetical protein	HNHGKJFO_05165,hypothetical protein	OOOIIGOH_02156,hypothetical protein	LGCGBOFF_04031,hypothetical protein	FDGMJCMP_05013,hypothetical protein
GDAMOCCI_00097,Ubiquinone biosynthesis O-methyltransferase	LMNEFEPG_02461,Ubiquinone biosynthesis O-methyltransferase	HNHGKJFO_03458,Ubiquinone biosynthesis O-methyltransferase	OOOIIGOH_02157,Ubiquinone biosynthesis O-methyltransferase	LGCGBOFF_00771,Ubiquinone biosynthesis O-methyltransferase	FDGMJCMP_01303,Ubiquinone biosynthesis O-methyltransferase
GDAMOCCI_00098,hypothetical protein	LMNEFEPG_02462,hypothetical protein	HNHGKJFO_03457,hypothetical protein	OOOIIGOH_02158,hypothetical protein	LGCGBOFF_00770,hypothetical protein	FDGMJCMP_01304,hypothetical protein
GDAMOCCI_00099,UDP-glucose 4-epimerase	LMNEFEPG_02463,UDP-glucose 4-epimerase	HNHGKJFO_03456,UDP-glucose 4-epimerase	OOOIIGOH_02159,UDP-glucose 4-epimerase	LGCGBOFF_00769,UDP-glucose 4-epimerase	FDGMJCMP_01305,UDP-glucose 4-epimerase
GDAMOCCI_00100,Nucleoside triphosphate pyrophosphohydrolase	LMNEFEPG_02464,Nucleoside triphosphate pyrophosphohydrolase	HNHGKJFO_03455,Nucleoside triphosphate pyrophosphohydrolase	OOOIIGOH_02160,Nucleoside triphosphate pyrophosphohydrolase	LGCGBOFF_00768,Nucleoside triphosphate pyrophosphohydrolase	FDGMJCMP_01306,Nucleoside triphosphate pyrophosphohydrolase
GDAMOCCI_00101,hypothetical protein	LMNEFEPG_02465,hypothetical protein	HNHGKJFO_03454,hypothetical protein	OOOIIGOH_02161,Flavoredoxin	LGCGBOFF_00767,hypothetical protein	FDGMJCMP_01307,hypothetical protein
GDAMOCCI_00102,Putative NAD(P)H nitroreductase YdjA	LMNEFEPG_02466,Putative NAD(P)H nitroreductase YdjA	HNHGKJFO_03453,Putative NAD(P)H nitroreductase YdjA	OOOIIGOH_02162,Putative NAD(P)H nitroreductase YdjA	LGCGBOFF_00766,Putative NAD(P)H nitroreductase YdjA	FDGMJCMP_01308,Putative NAD(P)H nitroreductase YdjA
GDAMOCCI_00103,hypothetical protein	LMNEFEPG_02467,hypothetical protein	HNHGKJFO_03452,hypothetical protein	OOOIIGOH_02163,hypothetical protein	LGCGBOFF_00765,hypothetical protein	FDGMJCMP_01309,hypothetical protein
GDAMOCCI_00104,Threonine--tRNA ligase	LMNEFEPG_02468,Threonine--tRNA ligase	HNHGKJFO_03451,Threonine--tRNA ligase	OOOIIGOH_02164,Threonine--tRNA ligase	LGCGBOFF_00764,Threonine--tRNA ligase	FDGMJCMP_01310,Threonine--tRNA ligase
GDAMOCCI_00105,D-alanyl-D-alanine carboxypeptidase DacC	LMNEFEPG_02469,D-alanyl-D-alanine carboxypeptidase DacC	HNHGKJFO_03450,D-alanyl-D-alanine carboxypeptidase DacC	OOOIIGOH_02165,D-alanyl-D-alanine carboxypeptidase DacC	LGCGBOFF_00763,D-alanyl-D-alanine carboxypeptidase DacA	FDGMJCMP_01311,D-alanyl-D-alanine carboxypeptidase DacC
GDAMOCCI_00107,hypothetical protein	LMNEFEPG_02471,hypothetical protein	HNHGKJFO_03448,hypothetical protein	OOOIIGOH_02167,Iron-sulfur cluster assembly scaffold protein IscU	LGCGBOFF_00761,hypothetical protein	FDGMJCMP_01312,hypothetical protein
GDAMOCCI_00108,GTP cyclohydrolase 1	LMNEFEPG_02472,GTP cyclohydrolase 1	HNHGKJFO_03447,GTP cyclohydrolase 1	OOOIIGOH_02168,GTP cyclohydrolase 1	LGCGBOFF_00760,GTP cyclohydrolase 1	FDGMJCMP_01313,GTP cyclohydrolase 1
GDAMOCCI_00109,Phosphoribosyl-AMP cyclohydrolase	LMNEFEPG_02473,Phosphoribosyl-AMP cyclohydrolase	HNHGKJFO_03446,Phosphoribosyl-AMP cyclohydrolase	OOOIIGOH_02169,Phosphoribosyl-AMP cyclohydrolase	LGCGBOFF_00759,Phosphoribosyl-AMP cyclohydrolase	FDGMJCMP_01314,Phosphoribosyl-AMP cyclohydrolase
GDAMOCCI_00110,putative NTE family protein	LMNEFEPG_02474,putative NTE family protein	HNHGKJFO_03445,putative NTE family protein	OOOIIGOH_02170,putative NTE family protein	LGCGBOFF_00758,putative NTE family protein	FDGMJCMP_01315,putative NTE family protein
GDAMOCCI_00114,Acetyl-CoA:oxalate CoA-transferase	LMNEFEPG_02478,Acetyl-CoA:oxalate CoA-transferase	HNHGKJFO_03442,Acetyl-CoA:oxalate CoA-transferase	OOOIIGOH_02174,Acetyl-CoA:oxalate CoA-transferase	LGCGBOFF_00755,Acetyl-CoA:oxalate CoA-transferase	FDGMJCMP_01318,Acetyl-CoA:oxalate CoA-transferase
GDAMOCCI_00115,Acyl-CoA dehydrogenase	LMNEFEPG_02479,Acyl-CoA dehydrogenase	HNHGKJFO_03441,Acyl-CoA dehydrogenase	OOOIIGOH_02175,Acyl-CoA dehydrogenase	LGCGBOFF_00754,Acyl-CoA dehydrogenase	FDGMJCMP_01319,Acyl-CoA dehydrogenase
GDAMOCCI_00116,Glycine cleavage system transcriptional activator	LMNEFEPG_02480,Glycine cleavage system transcriptional activator	HNHGKJFO_03440,Glycine cleavage system transcriptional activator	OOOIIGOH_02176,Glycine cleavage system transcriptional activator	LGCGBOFF_00753,Glycine cleavage system transcriptional activator	FDGMJCMP_01320,Glycine cleavage system transcriptional activator
GDAMOCCI_00117,Limonene 1,2-monooxygenase	LMNEFEPG_02481,Limonene 1,2-monooxygenase	HNHGKJFO_03439,Limonene 1,2-monooxygenase	OOOIIGOH_02177,Limonene 1,2-monooxygenase	LGCGBOFF_00752,Limonene 1,2-monooxygenase	FDGMJCMP_01321,Limonene 1,2-monooxygenase
GDAMOCCI_00118,Efflux pump membrane transporter BepE	LMNEFEPG_02482,Efflux pump membrane transporter BepE	HNHGKJFO_03438,Efflux pump membrane transporter BepE	OOOIIGOH_02178,Efflux pump membrane transporter BepE	LGCGBOFF_00751,Multidrug resistance protein MexB	FDGMJCMP_01322,Efflux pump membrane transporter BepE
GDAMOCCI_00119,Multidrug resistance protein MdtA	LMNEFEPG_02483,Multidrug resistance protein MdtA	HNHGKJFO_03437,Multidrug resistance protein MdtA	OOOIIGOH_02179,Multidrug resistance protein MdtA	LGCGBOFF_00750,Multidrug resistance protein MdtA	FDGMJCMP_01323,Multidrug resistance protein MdtA
GDAMOCCI_00120,hypothetical protein	LMNEFEPG_02484,hypothetical protein	HNHGKJFO_03436,hypothetical protein	OOOIIGOH_02180,hypothetical protein	LGCGBOFF_00749,hypothetical protein	FDGMJCMP_01324,hypothetical protein
GDAMOCCI_00121,Queuine tRNA-ribosyltransferase	LMNEFEPG_02485,Queuine tRNA-ribosyltransferase	HNHGKJFO_03435,Queuine tRNA-ribosyltransferase	OOOIIGOH_02181,Queuine tRNA-ribosyltransferase	LGCGBOFF_00742,Queuine tRNA-ribosyltransferase	FDGMJCMP_01325,Queuine tRNA-ribosyltransferase
GDAMOCCI_00122,S-adenosylmethionine:tRNA ribosyltransferase-isomerase	LMNEFEPG_02486,S-adenosylmethionine:tRNA ribosyltransferase-isomerase	HNHGKJFO_03434,S-adenosylmethionine:tRNA ribosyltransferase-isomerase	OOOIIGOH_02182,S-adenosylmethionine:tRNA ribosyltransferase-isomerase	LGCGBOFF_00741,S-adenosylmethionine:tRNA ribosyltransferase-isomerase	FDGMJCMP_01326,S-adenosylmethionine:tRNA ribosyltransferase-isomerase
GDAMOCCI_00123,Peptidyl-prolyl cis-trans isomerase B	LMNEFEPG_02487,Peptidyl-prolyl cis-trans isomerase B	HNHGKJFO_03433,Peptidyl-prolyl cis-trans isomerase B	OOOIIGOH_02183,Peptidyl-prolyl cis-trans isomerase B	LGCGBOFF_00740,Peptidyl-prolyl cis-trans isomerase B	FDGMJCMP_01327,Peptidyl-prolyl cis-trans isomerase B
GDAMOCCI_00124,Peptidyl-prolyl cis-trans isomerase A	LMNEFEPG_02488,Peptidyl-prolyl cis-trans isomerase A	HNHGKJFO_03432,Peptidyl-prolyl cis-trans isomerase A	OOOIIGOH_02184,Peptidyl-prolyl cis-trans isomerase A	LGCGBOFF_00739,Peptidyl-prolyl cis-trans isomerase A	FDGMJCMP_01328,Peptidyl-prolyl cis-trans isomerase A
GDAMOCCI_00125,Phosphopantetheine adenylyltransferase	LMNEFEPG_02489,Phosphopantetheine adenylyltransferase	HNHGKJFO_03431,Phosphopantetheine adenylyltransferase	OOOIIGOH_02185,Phosphopantetheine adenylyltransferase	LGCGBOFF_00738,Phosphopantetheine adenylyltransferase	FDGMJCMP_01329,Phosphopantetheine adenylyltransferase
GDAMOCCI_00126,hypothetical protein	LMNEFEPG_02490,hypothetical protein	HNHGKJFO_03430,hypothetical protein	OOOIIGOH_02186,hypothetical protein	LGCGBOFF_00737,hypothetical protein	FDGMJCMP_01330,hypothetical protein
GDAMOCCI_00128,DNA gyrase subunit A	LMNEFEPG_02492,DNA gyrase subunit A	HNHGKJFO_03429,DNA gyrase subunit A	OOOIIGOH_02187,DNA gyrase subunit A	LGCGBOFF_00736,DNA gyrase subunit A	FDGMJCMP_01331,DNA gyrase subunit A
GDAMOCCI_00129,hypothetical protein	LMNEFEPG_02493,hypothetical protein	HNHGKJFO_03428,hypothetical protein	OOOIIGOH_02188,hypothetical protein	LGCGBOFF_00735,hypothetical protein	FDGMJCMP_01332,hypothetical protein
GDAMOCCI_00133,Phosphate-import ATP-binding protein PhnC	LMNEFEPG_02497,Phosphate-import ATP-binding protein PhnC	HNHGKJFO_03424,Phosphate-import ATP-binding protein PhnC	OOOIIGOH_02192,Phosphate-import ATP-binding protein PhnC	LGCGBOFF_02873,Phosphate-import ATP-binding protein PhnC	FDGMJCMP_01336,Phosphate-import ATP-binding protein PhnC
GDAMOCCI_00134,Ribose 1,5-bisphosphate phosphokinase PhnN	LMNEFEPG_02498,Ribose 1,5-bisphosphate phosphokinase PhnN	HNHGKJFO_03423,Ribose 1,5-bisphosphate phosphokinase PhnN	OOOIIGOH_02193,Ribose 1,5-bisphosphate phosphokinase PhnN	LGCGBOFF_00734,Ribose 1,5-bisphosphate phosphokinase PhnN	FDGMJCMP_01337,Ribose 1,5-bisphosphate phosphokinase PhnN
GDAMOCCI_00144,Single-stranded DNA-binding protein	LMNEFEPG_02509,Single-stranded DNA-binding protein	HNHGKJFO_03412,Single-stranded DNA-binding protein	OOOIIGOH_02203,Single-stranded DNA-binding protein	LGCGBOFF_00733,Single-stranded DNA-binding protein	FDGMJCMP_01348,Single-stranded DNA-binding protein
GDAMOCCI_00145,UvrABC system protein A	LMNEFEPG_02510,UvrABC system protein A	HNHGKJFO_03411,UvrABC system protein A	OOOIIGOH_02205,UvrABC system protein A	LGCGBOFF_00732,UvrABC system protein A	FDGMJCMP_01350,UvrABC system protein A
GDAMOCCI_00146,hypothetical protein	LMNEFEPG_02511,hypothetical protein	HNHGKJFO_03410,hypothetical protein	OOOIIGOH_02206,hypothetical protein	LGCGBOFF_00731,hypothetical protein	FDGMJCMP_01351,hypothetical protein
GDAMOCCI_00147,DNA-binding protein HRm	LMNEFEPG_02512,DNA-binding protein HRm	HNHGKJFO_03409,DNA-binding protein HRm	OOOIIGOH_02207,DNA-binding protein HRm	LGCGBOFF_00730,DNA-binding protein HRm	FDGMJCMP_01352,DNA-binding protein HRm
GDAMOCCI_00148,Lon protease	LMNEFEPG_02513,Lon protease	HNHGKJFO_03408,Lon protease	OOOIIGOH_02208,Lon protease	LGCGBOFF_00729,Lon protease	FDGMJCMP_01353,Lon protease
GDAMOCCI_00149,ATP-dependent Clp protease ATP-binding subunit ClpX	LMNEFEPG_02514,ATP-dependent Clp protease ATP-binding subunit ClpX	HNHGKJFO_03407,ATP-dependent Clp protease ATP-binding subunit ClpX	OOOIIGOH_02209,ATP-dependent Clp protease ATP-binding subunit ClpX	LGCGBOFF_00728,ATP-dependent Clp protease ATP-binding subunit ClpX	FDGMJCMP_01354,ATP-dependent Clp protease ATP-binding subunit ClpX
GDAMOCCI_00150,ATP-dependent Clp protease proteolytic subunit	LMNEFEPG_02515,ATP-dependent Clp protease proteolytic subunit	HNHGKJFO_03406,ATP-dependent Clp protease proteolytic subunit	OOOIIGOH_02210,ATP-dependent Clp protease proteolytic subunit	LGCGBOFF_00727,ATP-dependent Clp protease proteolytic subunit	FDGMJCMP_01355,ATP-dependent Clp protease proteolytic subunit
GDAMOCCI_00151,GTPase HflX	LMNEFEPG_02516,GTPase HflX	HNHGKJFO_03405,GTPase HflX	OOOIIGOH_02211,GTPase HflX	LGCGBOFF_00726,GTPase HflX	FDGMJCMP_01356,GTPase HflX
GDAMOCCI_00152,RNA-binding protein Hfq	LMNEFEPG_02517,RNA-binding protein Hfq	HNHGKJFO_03404,RNA-binding protein Hfq	OOOIIGOH_02212,RNA-binding protein Hfq	LGCGBOFF_00725,RNA-binding protein Hfq	FDGMJCMP_01357,RNA-binding protein Hfq
GDAMOCCI_00153,hypothetical protein	LMNEFEPG_02518,hypothetical protein	HNHGKJFO_03403,hypothetical protein	OOOIIGOH_02213,hypothetical protein	LGCGBOFF_00724,hypothetical protein	FDGMJCMP_01358,hypothetical protein
GDAMOCCI_00154,Trk system potassium uptake protein TrkA	LMNEFEPG_02519,Trk system potassium uptake protein TrkA	HNHGKJFO_03402,Trk system potassium uptake protein TrkA	OOOIIGOH_02214,Trk system potassium uptake protein TrkA	LGCGBOFF_00723,Trk system potassium uptake protein TrkA	FDGMJCMP_01359,Trk system potassium uptake protein TrkA
GDAMOCCI_00155,Nitrogen regulation protein NR(I)	LMNEFEPG_02520,Nitrogen regulation protein NR(I)	HNHGKJFO_03401,Nitrogen regulation protein NR(I)	OOOIIGOH_02215,Nitrogen regulation protein NR(I)	LGCGBOFF_00722,Nitrogen regulation protein NR(I)	FDGMJCMP_01360,Nitrogen regulation protein NR(I)
GDAMOCCI_00156,Sensor histidine kinase ResE	LMNEFEPG_02521,Sensor histidine kinase ResE	HNHGKJFO_03400,Sensor histidine kinase ResE	OOOIIGOH_02216,Sensor histidine kinase ResE	LGCGBOFF_00721,Sensor histidine kinase ResE	FDGMJCMP_01361,Sensor histidine kinase ResE
GDAMOCCI_00157,Nitrogen assimilation regulatory protein	LMNEFEPG_02522,Nitrogen assimilation regulatory protein	HNHGKJFO_03399,Nitrogen assimilation regulatory protein	OOOIIGOH_02217,Nitrogen assimilation regulatory protein	LGCGBOFF_00720,Nitrogen assimilation regulatory protein	FDGMJCMP_01362,Nitrogen assimilation regulatory protein
GDAMOCCI_00158,Nitrogen regulation protein NR(II)	LMNEFEPG_02523,Nitrogen regulation protein NR(II)	HNHGKJFO_03398,Nitrogen regulation protein NR(II)	OOOIIGOH_02218,Nitrogen regulation protein NR(II)	LGCGBOFF_00719,Nitrogen regulation protein NR(II)	FDGMJCMP_01363,Nitrogen regulation protein NR(II)
GDAMOCCI_00159,putative tRNA-dihydrouridine synthase	LMNEFEPG_02524,putative tRNA-dihydrouridine synthase	HNHGKJFO_03397,putative tRNA-dihydrouridine synthase	OOOIIGOH_02219,putative tRNA-dihydrouridine synthase	LGCGBOFF_00718,putative tRNA-dihydrouridine synthase	FDGMJCMP_01364,putative tRNA-dihydrouridine synthase
GDAMOCCI_00160,Bifunctional enzyme IspD/IspF	LMNEFEPG_02525,Bifunctional enzyme IspD/IspF	HNHGKJFO_03396,Bifunctional enzyme IspD/IspF	OOOIIGOH_02220,Bifunctional enzyme IspD/IspF	LGCGBOFF_00717,Bifunctional enzyme IspD/IspF	FDGMJCMP_01365,Bifunctional enzyme IspD/IspF
GDAMOCCI_00161,Nicotinamide-nucleotide amidohydrolase PncC	LMNEFEPG_02526,Nicotinamide-nucleotide amidohydrolase PncC	HNHGKJFO_03395,Nicotinamide-nucleotide amidohydrolase PncC	OOOIIGOH_02221,Nicotinamide-nucleotide amidohydrolase PncC	LGCGBOFF_00716,Nicotinamide-nucleotide amidohydrolase PncC	FDGMJCMP_01366,Nicotinamide-nucleotide amidohydrolase PncC
GDAMOCCI_00162,Persistence and stress-resistance toxin PasT	LMNEFEPG_02527,Persistence and stress-resistance toxin PasT	HNHGKJFO_03394,Ribosome association toxin RatA	OOOIIGOH_02222,Persistence and stress-resistance toxin PasT	LGCGBOFF_00715,Persistence and stress-resistance toxin PasT	FDGMJCMP_01367,Persistence and stress-resistance toxin PasT
GDAMOCCI_00163,Lipoyl synthase	LMNEFEPG_02528,Lipoyl synthase	HNHGKJFO_03393,Lipoyl synthase	OOOIIGOH_02223,Lipoyl synthase	LGCGBOFF_00714,Lipoyl synthase	FDGMJCMP_01368,Lipoyl synthase
GDAMOCCI_00164,Dihydrolipoyl dehydrogenase	LMNEFEPG_02529,Dihydrolipoyl dehydrogenase	HNHGKJFO_03392,Dihydrolipoyl dehydrogenase	OOOIIGOH_02224,Dihydrolipoyl dehydrogenase	LGCGBOFF_00713,Dihydrolipoyl dehydrogenase	FDGMJCMP_01369,Dihydrolipoyl dehydrogenase
GDAMOCCI_00166,Dihydrolipoyllysine-residue acetyltransferase component of pyruvate dehydrogenase complex	LMNEFEPG_02531,Dihydrolipoyllysine-residue acetyltransferase component of pyruvate dehydrogenase complex	HNHGKJFO_03390,Dihydrolipoyllysine-residue acetyltransferase component of pyruvate dehydrogenase complex	OOOIIGOH_02226,Dihydrolipoyllysine-residue acetyltransferase component of pyruvate dehydrogenase complex	LGCGBOFF_00712,Dihydrolipoyllysine-residue acetyltransferase component of pyruvate dehydrogenase complex	FDGMJCMP_01371,Dihydrolipoyllysine-residue acetyltransferase component of pyruvate dehydrogenase complex
GDAMOCCI_00167,2-oxoisovalerate dehydrogenase subunit beta	LMNEFEPG_02532,2-oxoisovalerate dehydrogenase subunit beta	HNHGKJFO_03389,2-oxoisovalerate dehydrogenase subunit beta	OOOIIGOH_02227,2-oxoisovalerate dehydrogenase subunit beta	LGCGBOFF_00711,2-oxoisovalerate dehydrogenase subunit beta	FDGMJCMP_01372,2-oxoisovalerate dehydrogenase subunit beta
GDAMOCCI_00168,Acetoin:2,6-dichlorophenolindophenol oxidoreductase subunit alpha	LMNEFEPG_02533,Acetoin:2,6-dichlorophenolindophenol oxidoreductase subunit alpha	HNHGKJFO_03388,Acetoin:2,6-dichlorophenolindophenol oxidoreductase subunit alpha	OOOIIGOH_02228,Acetoin:2,6-dichlorophenolindophenol oxidoreductase subunit alpha	LGCGBOFF_00710,Acetoin:2,6-dichlorophenolindophenol oxidoreductase subunit alpha	FDGMJCMP_01373,Acetoin:2,6-dichlorophenolindophenol oxidoreductase subunit alpha
GDAMOCCI_00169,hypothetical protein	LMNEFEPG_02534,hypothetical protein	HNHGKJFO_03387,hypothetical protein	OOOIIGOH_02229,hypothetical protein	LGCGBOFF_00709,hypothetical protein	FDGMJCMP_01374,hypothetical protein
GDAMOCCI_00170,hypothetical protein	LMNEFEPG_02535,hypothetical protein	HNHGKJFO_03386,hypothetical protein	OOOIIGOH_02230,hypothetical protein	LGCGBOFF_00708,hypothetical protein	FDGMJCMP_01375,hypothetical protein
GDAMOCCI_00172,Enolase	LMNEFEPG_02537,Enolase	HNHGKJFO_03384,Enolase	OOOIIGOH_02232,Enolase	LGCGBOFF_00706,Enolase	FDGMJCMP_01377,Enolase
GDAMOCCI_00173,2-dehydro-3-deoxyphosphooctonate aldolase	LMNEFEPG_02538,2-dehydro-3-deoxyphosphooctonate aldolase	HNHGKJFO_03383,2-dehydro-3-deoxyphosphooctonate aldolase	OOOIIGOH_02233,2-dehydro-3-deoxyphosphooctonate aldolase	LGCGBOFF_00705,2-dehydro-3-deoxyphosphooctonate aldolase	FDGMJCMP_01378,2-dehydro-3-deoxyphosphooctonate aldolase
GDAMOCCI_00175,CTP synthase	LMNEFEPG_02540,CTP synthase	HNHGKJFO_03381,CTP synthase	OOOIIGOH_02235,CTP synthase	LGCGBOFF_00704,CTP synthase	FDGMJCMP_01380,CTP synthase
GDAMOCCI_00176,putative L,D-transpeptidase YnhG	LMNEFEPG_02541,putative L,D-transpeptidase YnhG	HNHGKJFO_03380,putative L,D-transpeptidase YnhG	OOOIIGOH_02236,putative L,D-transpeptidase YnhG	LGCGBOFF_00703,putative L,D-transpeptidase YnhG	FDGMJCMP_01381,putative L,D-transpeptidase YnhG
GDAMOCCI_00177,Protein-export membrane protein SecG	LMNEFEPG_02542,Protein-export membrane protein SecG	HNHGKJFO_03379,Protein-export membrane protein SecG	OOOIIGOH_02237,Protein-export membrane protein SecG	LGCGBOFF_00702,Protein-export membrane protein SecG	FDGMJCMP_01382,Protein-export membrane protein SecG
GDAMOCCI_00178,Triosephosphate isomerase	LMNEFEPG_02543,Triosephosphate isomerase	HNHGKJFO_03378,Triosephosphate isomerase	OOOIIGOH_02238,Triosephosphate isomerase	LGCGBOFF_00701,Triosephosphate isomerase	FDGMJCMP_01383,Triosephosphate isomerase
GDAMOCCI_00179,Peptidyl-prolyl cis-trans isomerase D	LMNEFEPG_02544,Peptidyl-prolyl cis-trans isomerase D	HNHGKJFO_03377,Peptidyl-prolyl cis-trans isomerase D	OOOIIGOH_02239,Peptidyl-prolyl cis-trans isomerase D	LGCGBOFF_00700,Peptidyl-prolyl cis-trans isomerase D	FDGMJCMP_01384,Peptidyl-prolyl cis-trans isomerase D
GDAMOCCI_00180,Anthranilate phosphoribosyltransferase	LMNEFEPG_02545,Anthranilate phosphoribosyltransferase	HNHGKJFO_03376,Anthranilate phosphoribosyltransferase	OOOIIGOH_02240,Anthranilate phosphoribosyltransferase	LGCGBOFF_00699,Anthranilate phosphoribosyltransferase	FDGMJCMP_01385,Anthranilate phosphoribosyltransferase
GDAMOCCI_00181,Indole-3-glycerol phosphate synthase	LMNEFEPG_02546,Indole-3-glycerol phosphate synthase	HNHGKJFO_03375,Indole-3-glycerol phosphate synthase	OOOIIGOH_02241,Indole-3-glycerol phosphate synthase	LGCGBOFF_00698,Indole-3-glycerol phosphate synthase	FDGMJCMP_01386,Indole-3-glycerol phosphate synthase
GDAMOCCI_00182,Cyclic pyranopterin monophosphate synthase	LMNEFEPG_02547,Cyclic pyranopterin monophosphate synthase	HNHGKJFO_03374,Cyclic pyranopterin monophosphate synthase	OOOIIGOH_02242,Cyclic pyranopterin monophosphate synthase	LGCGBOFF_00697,Cyclic pyranopterin monophosphate synthase	FDGMJCMP_01387,Cyclic pyranopterin monophosphate synthase
GDAMOCCI_00183,Molybdopterin molybdenumtransferase	LMNEFEPG_02548,Molybdopterin molybdenumtransferase	HNHGKJFO_03373,Molybdopterin molybdenumtransferase	OOOIIGOH_02243,Molybdopterin molybdenumtransferase	LGCGBOFF_00696,Molybdopterin molybdenumtransferase	FDGMJCMP_01388,Molybdopterin molybdenumtransferase
GDAMOCCI_00184,LexA repressor	LMNEFEPG_02549,LexA repressor	HNHGKJFO_03372,LexA repressor	OOOIIGOH_02244,LexA repressor	LGCGBOFF_00695,LexA repressor	FDGMJCMP_01389,LexA repressor
GDAMOCCI_00185,hypothetical protein	LMNEFEPG_02550,ComE operon protein 3	HNHGKJFO_03371,ComE operon protein 3	OOOIIGOH_02245,ComE operon protein 3	LGCGBOFF_00694,ComE operon protein 3	FDGMJCMP_01390,ComE operon protein 3
GDAMOCCI_00187,Glutamate--tRNA ligase	LMNEFEPG_02551,Glutamate--tRNA ligase	HNHGKJFO_03370,Glutamate--tRNA ligase	OOOIIGOH_02246,Glutamate--tRNA ligase	LGCGBOFF_00693,Glutamate--tRNA ligase	FDGMJCMP_01391,Glutamate--tRNA ligase
GDAMOCCI_00188,Citrate synthase	LMNEFEPG_02552,Citrate synthase	HNHGKJFO_03369,Citrate synthase	OOOIIGOH_02247,Citrate synthase	LGCGBOFF_00692,Citrate synthase	FDGMJCMP_01392,Citrate synthase
GDAMOCCI_00189,Lipid-A-disaccharide synthase	LMNEFEPG_02553,Lipid-A-disaccharide synthase	HNHGKJFO_03368,Lipid-A-disaccharide synthase	OOOIIGOH_02248,Lipid-A-disaccharide synthase	LGCGBOFF_00691,Lipid-A-disaccharide synthase	FDGMJCMP_01393,Lipid-A-disaccharide synthase
GDAMOCCI_00190,hypothetical protein	LMNEFEPG_02554,hypothetical protein	HNHGKJFO_03367,hypothetical protein	OOOIIGOH_02249,hypothetical protein	LGCGBOFF_00690,hypothetical protein	FDGMJCMP_01394,hypothetical protein
GDAMOCCI_00191,Acyl-[acyl-carrier-protein]--UDP-N- acetylglucosamine O-acyltransferase	LMNEFEPG_02555,Acyl-[acyl-carrier-protein]--UDP-N- acetylglucosamine O-acyltransferase	HNHGKJFO_03366,Acyl-[acyl-carrier-protein]--UDP-N- acetylglucosamine O-acyltransferase	OOOIIGOH_02250,Acyl-[acyl-carrier-protein]--UDP-N- acetylglucosamine O-acyltransferase	LGCGBOFF_00689,Acyl-[acyl-carrier-protein]--UDP-N- acetylglucosamine O-acyltransferase	FDGMJCMP_01395,Acyl-[acyl-carrier-protein]--UDP-N- acetylglucosamine O-acyltransferase
GDAMOCCI_00192,3-hydroxyacyl-[acyl-carrier-protein] dehydratase FabZ	LMNEFEPG_02556,3-hydroxyacyl-[acyl-carrier-protein] dehydratase FabZ	HNHGKJFO_03365,3-hydroxyacyl-[acyl-carrier-protein] dehydratase FabZ	OOOIIGOH_02251,3-hydroxyacyl-[acyl-carrier-protein] dehydratase FabZ	LGCGBOFF_00688,3-hydroxyacyl-[acyl-carrier-protein] dehydratase FabZ	FDGMJCMP_01396,3-hydroxyacyl-[acyl-carrier-protein] dehydratase FabZ
GDAMOCCI_00193,UDP-3-O-acylglucosamine N-acyltransferase	LMNEFEPG_02557,UDP-3-O-acylglucosamine N-acyltransferase	HNHGKJFO_03364,UDP-3-O-acylglucosamine N-acyltransferase	OOOIIGOH_02252,UDP-3-O-acylglucosamine N-acyltransferase	LGCGBOFF_00687,UDP-3-O-acylglucosamine N-acyltransferase	FDGMJCMP_01397,UDP-3-O-acylglucosamine N-acyltransferase
GDAMOCCI_00194,Outer membrane protein assembly factor BamA	LMNEFEPG_04169,Outer membrane protein assembly factor BamA	HNHGKJFO_03363,Outer membrane protein assembly factor BamA	OOOIIGOH_02253,Outer membrane protein assembly factor BamA	LGCGBOFF_00686,Outer membrane protein assembly factor BamA	FDGMJCMP_01398,Outer membrane protein assembly factor BamA
GDAMOCCI_00195,Metalloprotease MmpA	LMNEFEPG_04373,Metalloprotease MmpA	HNHGKJFO_03362,Metalloprotease MmpA	OOOIIGOH_02254,Metalloprotease MmpA	LGCGBOFF_00685,Metalloprotease MmpA	FDGMJCMP_01399,Metalloprotease MmpA
GDAMOCCI_00196,Phosphatidate cytidylyltransferase	LMNEFEPG_04372,Phosphatidate cytidylyltransferase	HNHGKJFO_03361,Phosphatidate cytidylyltransferase	OOOIIGOH_02255,Phosphatidate cytidylyltransferase	LGCGBOFF_00684,Phosphatidate cytidylyltransferase	FDGMJCMP_01400,Phosphatidate cytidylyltransferase
GDAMOCCI_00197,Isoprenyl transferase	LMNEFEPG_04371,Isoprenyl transferase	HNHGKJFO_03360,Ditrans,polycis-undecaprenyl-diphosphate synthase ((2E,6E)-farnesyl-diphosphate specific)	OOOIIGOH_02256,Ditrans,polycis-undecaprenyl-diphosphate synthase ((2E,6E)-farnesyl-diphosphate specific)	LGCGBOFF_00683,Ditrans,polycis-undecaprenyl-diphosphate synthase ((2E,6E)-farnesyl-diphosphate specific)	FDGMJCMP_01401,Isoprenyl transferase
GDAMOCCI_00198,Ribosome-recycling factor	LMNEFEPG_04370,Ribosome-recycling factor	HNHGKJFO_03359,Ribosome-recycling factor	OOOIIGOH_02257,Ribosome-recycling factor	LGCGBOFF_00682,Ribosome-recycling factor	FDGMJCMP_01402,Ribosome-recycling factor
GDAMOCCI_00199,Uridylate kinase	LMNEFEPG_04369,Uridylate kinase	HNHGKJFO_03358,Uridylate kinase	OOOIIGOH_02258,Uridylate kinase	LGCGBOFF_00681,Uridylate kinase	FDGMJCMP_01403,Uridylate kinase
GDAMOCCI_00200,Elongation factor Ts	LMNEFEPG_04368,Elongation factor Ts	HNHGKJFO_03357,Elongation factor Ts	OOOIIGOH_02259,Elongation factor Ts	LGCGBOFF_00680,Elongation factor Ts	FDGMJCMP_01404,Elongation factor Ts
GDAMOCCI_00201,30S ribosomal protein S2	LMNEFEPG_04367,30S ribosomal protein S2	HNHGKJFO_03356,30S ribosomal protein S2	OOOIIGOH_02260,30S ribosomal protein S2	LGCGBOFF_00679,30S ribosomal protein S2	FDGMJCMP_01405,30S ribosomal protein S2
GDAMOCCI_00202,hypothetical protein	LMNEFEPG_04365,hypothetical protein	HNHGKJFO_03355,hypothetical protein	OOOIIGOH_02262,hypothetical protein	LGCGBOFF_00678,hypothetical protein	FDGMJCMP_01406,hypothetical protein
GDAMOCCI_00203,2-iminobutanoate/2-iminopropanoate deaminase	LMNEFEPG_04364,2-iminobutanoate/2-iminopropanoate deaminase	HNHGKJFO_03354,hypothetical protein	OOOIIGOH_02263,2-iminobutanoate/2-iminopropanoate deaminase	LGCGBOFF_00677,2-iminobutanoate/2-iminopropanoate deaminase	FDGMJCMP_01407,2-iminobutanoate/2-iminopropanoate deaminase
GDAMOCCI_00204,putative glycerophosphodiester phosphodiesterase 1	LMNEFEPG_04363,putative glycerophosphodiester phosphodiesterase 1	HNHGKJFO_03353,putative glycerophosphodiester phosphodiesterase 1	OOOIIGOH_02264,putative glycerophosphodiester phosphodiesterase 1	LGCGBOFF_00676,putative glycerophosphodiester phosphodiesterase 1	FDGMJCMP_01408,putative glycerophosphodiester phosphodiesterase 1
GDAMOCCI_00205,hypothetical protein	LMNEFEPG_04362,hypothetical protein	HNHGKJFO_03352,hypothetical protein	OOOIIGOH_02265,hypothetical protein	LGCGBOFF_00675,hypothetical protein	FDGMJCMP_01409,hypothetical protein
GDAMOCCI_00206,putative HIT-like protein	LMNEFEPG_04361,putative HIT-like protein	HNHGKJFO_03351,putative HIT-like protein	OOOIIGOH_02266,putative HIT-like protein	LGCGBOFF_00674,putative HIT-like protein	FDGMJCMP_01410,putative HIT-like protein
GDAMOCCI_00207,hypothetical protein	LMNEFEPG_04360,hypothetical protein	HNHGKJFO_03350,hypothetical protein	OOOIIGOH_02267,hypothetical protein	LGCGBOFF_00673,hypothetical protein	FDGMJCMP_01411,hypothetical protein
GDAMOCCI_00208,hypothetical protein	LMNEFEPG_04359,hypothetical protein	HNHGKJFO_03349,hypothetical protein	OOOIIGOH_02268,hypothetical protein	LGCGBOFF_00672,hypothetical protein	FDGMJCMP_01412,hypothetical protein
GDAMOCCI_00209,ATP-dependent Clp protease ATP-binding subunit ClpA	LMNEFEPG_04358,ATP-dependent Clp protease ATP-binding subunit ClpA	HNHGKJFO_03348,ATP-dependent Clp protease ATP-binding subunit ClpA	OOOIIGOH_02269,ATP-dependent Clp protease ATP-binding subunit ClpA	LGCGBOFF_00671,ATP-dependent Clp protease ATP-binding subunit ClpA	FDGMJCMP_01413,ATP-dependent Clp protease ATP-binding subunit ClpA
GDAMOCCI_00211,D-alanyl-D-alanine carboxypeptidase DacA	LMNEFEPG_04356,D-alanyl-D-alanine carboxypeptidase DacA	HNHGKJFO_03346,D-alanyl-D-alanine carboxypeptidase DacA	OOOIIGOH_02271,D-alanyl-D-alanine carboxypeptidase DacA	LGCGBOFF_00669,D-alanyl-D-alanine carboxypeptidase DacA	FDGMJCMP_01416,D-alanyl-D-alanine carboxypeptidase DacA
GDAMOCCI_00212,hypothetical protein	LMNEFEPG_04355,hypothetical protein	HNHGKJFO_03345,hypothetical protein	OOOIIGOH_02272,hypothetical protein	LGCGBOFF_00668,hypothetical protein	FDGMJCMP_01417,hypothetical protein
GDAMOCCI_00213,hypothetical protein	LMNEFEPG_04354,hypothetical protein	HNHGKJFO_03344,hypothetical protein	OOOIIGOH_02273,hypothetical protein	LGCGBOFF_00667,hypothetical protein	FDGMJCMP_01418,hypothetical protein
GDAMOCCI_00214,L-serine dehydratase 2	LMNEFEPG_04353,L-serine dehydratase 2	HNHGKJFO_03343,L-serine dehydratase 2	OOOIIGOH_02274,L-serine dehydratase 2	LGCGBOFF_00666,L-serine dehydratase 2	FDGMJCMP_01419,L-serine dehydratase 2
GDAMOCCI_00215,hypothetical protein	LMNEFEPG_04351,hypothetical protein	HNHGKJFO_03342,hypothetical protein	OOOIIGOH_02275,hypothetical protein	LGCGBOFF_00664,hypothetical protein	FDGMJCMP_01420,hypothetical protein
GDAMOCCI_00216,hypothetical protein	LMNEFEPG_04350,hypothetical protein	HNHGKJFO_03341,hypothetical protein	OOOIIGOH_02276,hypothetical protein	LGCGBOFF_00663,hypothetical protein	FDGMJCMP_01421,hypothetical protein
GDAMOCCI_00217,HTH-type transcriptional regulator HmrR	LMNEFEPG_04349,HTH-type transcriptional regulator HmrR	HNHGKJFO_03340,HTH-type transcriptional regulator HmrR	OOOIIGOH_02277,HTH-type transcriptional regulator HmrR	LGCGBOFF_00662,HTH-type transcriptional regulator HmrR	FDGMJCMP_01422,HTH-type transcriptional regulator HmrR
GDAMOCCI_00218,hypothetical protein	LMNEFEPG_04348,hypothetical protein	HNHGKJFO_03339,hypothetical protein	OOOIIGOH_02278,hypothetical protein	LGCGBOFF_00661,hypothetical protein	FDGMJCMP_01423,hypothetical protein
GDAMOCCI_00219,hypothetical protein	LMNEFEPG_04347,hypothetical protein	HNHGKJFO_03338,hypothetical protein	OOOIIGOH_02279,hypothetical protein	LGCGBOFF_00660,hypothetical protein	FDGMJCMP_01424,hypothetical protein
GDAMOCCI_00220,hypothetical protein	LMNEFEPG_04346,hypothetical protein	HNHGKJFO_03337,hypothetical protein	OOOIIGOH_02280,hypothetical protein	LGCGBOFF_00659,hypothetical protein	FDGMJCMP_01425,hypothetical protein
GDAMOCCI_00221,NADPH-dependent 7-cyano-7-deazaguanine reductase	LMNEFEPG_04345,NADPH-dependent 7-cyano-7-deazaguanine reductase	HNHGKJFO_03336,NADPH-dependent 7-cyano-7-deazaguanine reductase	OOOIIGOH_02281,NADPH-dependent 7-cyano-7-deazaguanine reductase	LGCGBOFF_00658,NADPH-dependent 7-cyano-7-deazaguanine reductase	FDGMJCMP_01426,NADPH-dependent 7-cyano-7-deazaguanine reductase
GDAMOCCI_00222,hypothetical protein	LMNEFEPG_04344,hypothetical protein	HNHGKJFO_03335,hypothetical protein	OOOIIGOH_02283,hypothetical protein	LGCGBOFF_00656,hypothetical protein	FDGMJCMP_01428,hypothetical protein
GDAMOCCI_00223,Propionyl-CoA carboxylase regulator	LMNEFEPG_04343,Propionyl-CoA carboxylase regulator	HNHGKJFO_03334,Propionyl-CoA carboxylase regulator	OOOIIGOH_02284,Propionyl-CoA carboxylase regulator	LGCGBOFF_00655,Propionyl-CoA carboxylase regulator	FDGMJCMP_01429,Propionyl-CoA carboxylase regulator
GDAMOCCI_00224,Propionyl-CoA carboxylase beta chain	LMNEFEPG_04342,Propionyl-CoA carboxylase beta chain	HNHGKJFO_03333,Propionyl-CoA carboxylase beta chain	OOOIIGOH_02285,Propionyl-CoA carboxylase beta chain	LGCGBOFF_00654,Propionyl-CoA carboxylase beta chain	FDGMJCMP_01430,Propionyl-CoA carboxylase beta chain
GDAMOCCI_00225,2-oxoglutarate carboxylase small subunit	LMNEFEPG_04341,Acetyl-/propionyl-coenzyme A carboxylase alpha chain	HNHGKJFO_03332,Acetyl-/propionyl-coenzyme A carboxylase alpha chain	OOOIIGOH_02286,Acetyl-/propionyl-coenzyme A carboxylase alpha chain	LGCGBOFF_00653,Acetyl-/propionyl-coenzyme A carboxylase alpha chain	FDGMJCMP_01431,Acetyl-/propionyl-coenzyme A carboxylase alpha chain
GDAMOCCI_00226,Methylmalonyl-CoA mutase	LMNEFEPG_04340,Methylmalonyl-CoA mutase	HNHGKJFO_03331,Methylmalonyl-CoA mutase	OOOIIGOH_02287,Methylmalonyl-CoA mutase	LGCGBOFF_00652,Methylmalonyl-CoA mutase	FDGMJCMP_01432,Methylmalonyl-CoA mutase
GDAMOCCI_00228,hypothetical protein	LMNEFEPG_04339,hypothetical protein	HNHGKJFO_03330,hypothetical protein	OOOIIGOH_02288,hypothetical protein	LGCGBOFF_00651,hypothetical protein	FDGMJCMP_01433,hypothetical protein
GDAMOCCI_00232,Glutamate racemase	LMNEFEPG_04337,Glutamate racemase	HNHGKJFO_03326,Glutamate racemase	OOOIIGOH_02292,Glutamate racemase	LGCGBOFF_03705,Glutamate racemase	FDGMJCMP_01437,Glutamate racemase
GDAMOCCI_00233,tRNA (cytidine/uridine-2-O-)-methyltransferase TrmJ	LMNEFEPG_04336,tRNA (cytidine/uridine-2-O-)-methyltransferase TrmJ	HNHGKJFO_03325,tRNA (cytidine/uridine-2-O-)-methyltransferase TrmJ	OOOIIGOH_02293,tRNA (cytidine/uridine-2-O-)-methyltransferase TrmJ	LGCGBOFF_03704,tRNA (cytidine/uridine-2-O-)-methyltransferase TrmJ	FDGMJCMP_01438,tRNA (cytidine/uridine-2-O-)-methyltransferase TrmJ
GDAMOCCI_00234,General stress protein 18	LMNEFEPG_04334,General stress protein 18	HNHGKJFO_03324,General stress protein 18	OOOIIGOH_02294,General stress protein 18	LGCGBOFF_03703,General stress protein 18	FDGMJCMP_01439,General stress protein 18
GDAMOCCI_00235,hypothetical protein	LMNEFEPG_04333,hypothetical protein	HNHGKJFO_03323,hypothetical protein	OOOIIGOH_02295,hypothetical protein	LGCGBOFF_03702,hypothetical protein	FDGMJCMP_01440,hypothetical protein
GDAMOCCI_00236,Isocitrate dehydrogenase [NADP]	LMNEFEPG_04332,Isocitrate dehydrogenase [NADP]	HNHGKJFO_03322,Isocitrate dehydrogenase [NADP]	OOOIIGOH_02296,Isocitrate dehydrogenase [NADP]	LGCGBOFF_03701,Isocitrate dehydrogenase [NADP]	FDGMJCMP_01441,Isocitrate dehydrogenase [NADP]
GDAMOCCI_00237,hypothetical protein	LMNEFEPG_04331,hypothetical protein	HNHGKJFO_03321,hypothetical protein	OOOIIGOH_02297,hypothetical protein	LGCGBOFF_03700,hypothetical protein	FDGMJCMP_01442,hypothetical protein
GDAMOCCI_00238,Glutathione S-transferase GST-6.0	LMNEFEPG_04330,Glutathione S-transferase GST-4.5	HNHGKJFO_03320,Glutathione S-transferase GST-6.0	OOOIIGOH_02298,Glutathione S-transferase GST-4.5	LGCGBOFF_03699,Glutathione S-transferase GST-6.0	FDGMJCMP_01443,Glutathione S-transferase GST-4.5
GDAMOCCI_00239,hypothetical protein	LMNEFEPG_04329,hypothetical protein	HNHGKJFO_03319,hypothetical protein	OOOIIGOH_02299,hypothetical protein	LGCGBOFF_03698,hypothetical protein	FDGMJCMP_01444,hypothetical protein
GDAMOCCI_00240,hypothetical protein	LMNEFEPG_04328,hypothetical protein	HNHGKJFO_03318,hypothetical protein	OOOIIGOH_02300,hypothetical protein	LGCGBOFF_03697,hypothetical protein	FDGMJCMP_01445,hypothetical protein
GDAMOCCI_00241,hypothetical protein	LMNEFEPG_04327,hypothetical protein	HNHGKJFO_03317,hypothetical protein	OOOIIGOH_02301,hypothetical protein	LGCGBOFF_03696,hypothetical protein	FDGMJCMP_01446,hypothetical protein
GDAMOCCI_00242,Alanine--tRNA ligase	LMNEFEPG_04326,Alanine--tRNA ligase	HNHGKJFO_03316,Alanine--tRNA ligase	OOOIIGOH_02302,Alanine--tRNA ligase	LGCGBOFF_03695,Alanine--tRNA ligase	FDGMJCMP_01447,Alanine--tRNA ligase
GDAMOCCI_00243,Protein RecA	LMNEFEPG_04325,Protein RecA	HNHGKJFO_03315,Protein RecA	OOOIIGOH_02303,Protein RecA	LGCGBOFF_03694,Protein RecA	FDGMJCMP_01448,Protein RecA
GDAMOCCI_00244,putative lipoprotein YiaD	LMNEFEPG_04324,putative lipoprotein YiaD	HNHGKJFO_03314,putative lipoprotein YiaD	OOOIIGOH_02304,putative lipoprotein YiaD	LGCGBOFF_03693,putative lipoprotein YiaD	FDGMJCMP_01449,putative lipoprotein YiaD
GDAMOCCI_00245,hypothetical protein	LMNEFEPG_04323,hypothetical protein	HNHGKJFO_03313,hypothetical protein	OOOIIGOH_02305,hypothetical protein	LGCGBOFF_03692,hypothetical protein	FDGMJCMP_01450,hypothetical protein
GDAMOCCI_00246,hypothetical protein	LMNEFEPG_04322,hypothetical protein	HNHGKJFO_03312,hypothetical protein	OOOIIGOH_02306,hypothetical protein	LGCGBOFF_03691,hypothetical protein	FDGMJCMP_01451,hypothetical protein
GDAMOCCI_00247,Replication-associated recombination protein A	LMNEFEPG_04321,Replication-associated recombination protein A	HNHGKJFO_03311,Replication-associated recombination protein A	OOOIIGOH_02307,Replication-associated recombination protein A	LGCGBOFF_03690,Replication-associated recombination protein A	FDGMJCMP_01452,Replication-associated recombination protein A
GDAMOCCI_00248,Periplasmic pH-dependent serine endoprotease DegQ	LMNEFEPG_04320,Periplasmic pH-dependent serine endoprotease DegQ	HNHGKJFO_03310,Periplasmic pH-dependent serine endoprotease DegQ	OOOIIGOH_02308,Periplasmic pH-dependent serine endoprotease DegQ	LGCGBOFF_03689,Periplasmic pH-dependent serine endoprotease DegQ	FDGMJCMP_01453,Periplasmic pH-dependent serine endoprotease DegQ
GDAMOCCI_00249,50S ribosomal protein L17	LMNEFEPG_04319,50S ribosomal protein L17	HNHGKJFO_03309,50S ribosomal protein L17	OOOIIGOH_02309,50S ribosomal protein L17	LGCGBOFF_03688,50S ribosomal protein L17	FDGMJCMP_01454,50S ribosomal protein L17
GDAMOCCI_00250,DNA-directed RNA polymerase subunit alpha	LMNEFEPG_04318,DNA-directed RNA polymerase subunit alpha	HNHGKJFO_03308,DNA-directed RNA polymerase subunit alpha	OOOIIGOH_02310,DNA-directed RNA polymerase subunit alpha	LGCGBOFF_03687,DNA-directed RNA polymerase subunit alpha	FDGMJCMP_01455,DNA-directed RNA polymerase subunit alpha
GDAMOCCI_00251,30S ribosomal protein S11	LMNEFEPG_04317,30S ribosomal protein S11	HNHGKJFO_03307,30S ribosomal protein S11	OOOIIGOH_02311,30S ribosomal protein S11	LGCGBOFF_03686,30S ribosomal protein S11	FDGMJCMP_01456,30S ribosomal protein S11
GDAMOCCI_00252,30S ribosomal protein S13	LMNEFEPG_04316,30S ribosomal protein S13	HNHGKJFO_03306,30S ribosomal protein S13	OOOIIGOH_02312,30S ribosomal protein S13	LGCGBOFF_03685,30S ribosomal protein S13	FDGMJCMP_01457,30S ribosomal protein S13
GDAMOCCI_00253,Adenylate kinase	LMNEFEPG_04315,Adenylate kinase	HNHGKJFO_03305,Adenylate kinase	OOOIIGOH_02313,Adenylate kinase	LGCGBOFF_03684,Adenylate kinase	FDGMJCMP_01458,Adenylate kinase
GDAMOCCI_00254,Protein translocase subunit SecY	LMNEFEPG_04314,Protein translocase subunit SecY	HNHGKJFO_03304,Protein translocase subunit SecY	OOOIIGOH_02314,Protein translocase subunit SecY	LGCGBOFF_03683,Protein translocase subunit SecY	FDGMJCMP_01459,Protein translocase subunit SecY
GDAMOCCI_00255,50S ribosomal protein L15	LMNEFEPG_04313,50S ribosomal protein L15	HNHGKJFO_03303,50S ribosomal protein L15	OOOIIGOH_02315,50S ribosomal protein L15	LGCGBOFF_03682,50S ribosomal protein L15	FDGMJCMP_01460,50S ribosomal protein L15
GDAMOCCI_00256,50S ribosomal protein L30	LMNEFEPG_04312,50S ribosomal protein L30	HNHGKJFO_03302,50S ribosomal protein L30	OOOIIGOH_02316,50S ribosomal protein L30	LGCGBOFF_03681,50S ribosomal protein L30	FDGMJCMP_01461,50S ribosomal protein L30
GDAMOCCI_00257,30S ribosomal protein S5	LMNEFEPG_04311,30S ribosomal protein S5	HNHGKJFO_03301,30S ribosomal protein S5	OOOIIGOH_02317,30S ribosomal protein S5	LGCGBOFF_03680,30S ribosomal protein S5	FDGMJCMP_01462,30S ribosomal protein S5
GDAMOCCI_00258,50S ribosomal protein L18	LMNEFEPG_04310,50S ribosomal protein L18	HNHGKJFO_03300,50S ribosomal protein L18	OOOIIGOH_02318,50S ribosomal protein L18	LGCGBOFF_03679,50S ribosomal protein L18	FDGMJCMP_01463,50S ribosomal protein L18
GDAMOCCI_00259,50S ribosomal protein L6	LMNEFEPG_04309,50S ribosomal protein L6	HNHGKJFO_03299,50S ribosomal protein L6	OOOIIGOH_02319,50S ribosomal protein L6	LGCGBOFF_03678,50S ribosomal protein L6	FDGMJCMP_01464,50S ribosomal protein L6
GDAMOCCI_00260,30S ribosomal protein S8	LMNEFEPG_04308,30S ribosomal protein S8	HNHGKJFO_03298,30S ribosomal protein S8	OOOIIGOH_02320,30S ribosomal protein S8	LGCGBOFF_03677,30S ribosomal protein S8	FDGMJCMP_01465,30S ribosomal protein S8
GDAMOCCI_00261,30S ribosomal protein S14	LMNEFEPG_04307,30S ribosomal protein S14	HNHGKJFO_03297,30S ribosomal protein S14	OOOIIGOH_02321,30S ribosomal protein S14	LGCGBOFF_03676,30S ribosomal protein S14	FDGMJCMP_01466,30S ribosomal protein S14
GDAMOCCI_00262,50S ribosomal protein L5	LMNEFEPG_04306,50S ribosomal protein L5	HNHGKJFO_03296,50S ribosomal protein L5	OOOIIGOH_02322,50S ribosomal protein L5	LGCGBOFF_03675,50S ribosomal protein L5	FDGMJCMP_01467,50S ribosomal protein L5
GDAMOCCI_00263,50S ribosomal protein L24	LMNEFEPG_04305,50S ribosomal protein L24	HNHGKJFO_03295,50S ribosomal protein L24	OOOIIGOH_02323,50S ribosomal protein L24	LGCGBOFF_03674,50S ribosomal protein L24	FDGMJCMP_01468,50S ribosomal protein L24
GDAMOCCI_00264,50S ribosomal protein L14	LMNEFEPG_04304,50S ribosomal protein L14	HNHGKJFO_03294,50S ribosomal protein L14	OOOIIGOH_02324,50S ribosomal protein L14	LGCGBOFF_03673,50S ribosomal protein L14	FDGMJCMP_01469,50S ribosomal protein L14
GDAMOCCI_00265,30S ribosomal protein S17	LMNEFEPG_04303,30S ribosomal protein S17	HNHGKJFO_03293,30S ribosomal protein S17	OOOIIGOH_02325,30S ribosomal protein S17	LGCGBOFF_03672,30S ribosomal protein S17	FDGMJCMP_01470,30S ribosomal protein S17
GDAMOCCI_00266,50S ribosomal protein L29	LMNEFEPG_04302,50S ribosomal protein L29	HNHGKJFO_03292,50S ribosomal protein L29	OOOIIGOH_02326,50S ribosomal protein L29	LGCGBOFF_03671,50S ribosomal protein L29	FDGMJCMP_01471,50S ribosomal protein L29
GDAMOCCI_00267,50S ribosomal protein L16	LMNEFEPG_04301,50S ribosomal protein L16	HNHGKJFO_03291,50S ribosomal protein L16	OOOIIGOH_02327,50S ribosomal protein L16	LGCGBOFF_03670,50S ribosomal protein L16	FDGMJCMP_01472,50S ribosomal protein L16
GDAMOCCI_00268,30S ribosomal protein S3	LMNEFEPG_04300,30S ribosomal protein S3	HNHGKJFO_03290,30S ribosomal protein S3	OOOIIGOH_02328,30S ribosomal protein S3	LGCGBOFF_03669,30S ribosomal protein S3	FDGMJCMP_01473,30S ribosomal protein S3
GDAMOCCI_00269,50S ribosomal protein L22	LMNEFEPG_04299,50S ribosomal protein L22	HNHGKJFO_03289,50S ribosomal protein L22	OOOIIGOH_02329,50S ribosomal protein L22	LGCGBOFF_03668,50S ribosomal protein L22	FDGMJCMP_01474,50S ribosomal protein L22
GDAMOCCI_00270,30S ribosomal protein S19	LMNEFEPG_04298,30S ribosomal protein S19	HNHGKJFO_03288,30S ribosomal protein S19	OOOIIGOH_02330,30S ribosomal protein S19	LGCGBOFF_03667,30S ribosomal protein S19	FDGMJCMP_01475,30S ribosomal protein S19
GDAMOCCI_00271,50S ribosomal protein L2	LMNEFEPG_04297,50S ribosomal protein L2	HNHGKJFO_03287,50S ribosomal protein L2	OOOIIGOH_02331,50S ribosomal protein L2	LGCGBOFF_03666,50S ribosomal protein L2	FDGMJCMP_01476,50S ribosomal protein L2
GDAMOCCI_00272,50S ribosomal protein L23	LMNEFEPG_04296,50S ribosomal protein L23	HNHGKJFO_03286,50S ribosomal protein L23	OOOIIGOH_02332,50S ribosomal protein L23	LGCGBOFF_03665,50S ribosomal protein L23	FDGMJCMP_01477,50S ribosomal protein L23
GDAMOCCI_00273,50S ribosomal protein L4	LMNEFEPG_04295,50S ribosomal protein L4	HNHGKJFO_03285,50S ribosomal protein L4	OOOIIGOH_02333,50S ribosomal protein L4	LGCGBOFF_03664,50S ribosomal protein L4	FDGMJCMP_01478,50S ribosomal protein L4
GDAMOCCI_00274,50S ribosomal protein L3	LMNEFEPG_04294,50S ribosomal protein L3	HNHGKJFO_03284,50S ribosomal protein L3	OOOIIGOH_02334,50S ribosomal protein L3	LGCGBOFF_03663,50S ribosomal protein L3	FDGMJCMP_01479,50S ribosomal protein L3
GDAMOCCI_00275,30S ribosomal protein S10	LMNEFEPG_04293,30S ribosomal protein S10	HNHGKJFO_03283,30S ribosomal protein S10	OOOIIGOH_02335,30S ribosomal protein S10	LGCGBOFF_03662,30S ribosomal protein S10	FDGMJCMP_01480,30S ribosomal protein S10
GDAMOCCI_00277,Elongation factor G	LMNEFEPG_04448,Elongation factor G	HNHGKJFO_05242,Elongation factor G	OOOIIGOH_04611,Elongation factor G	LGCGBOFF_03956,Elongation factor G	FDGMJCMP_01482,Elongation factor G
GDAMOCCI_00278,30S ribosomal protein S7	LMNEFEPG_04447,30S ribosomal protein S7	HNHGKJFO_05241,30S ribosomal protein S7	OOOIIGOH_04612,30S ribosomal protein S7	LGCGBOFF_03957,30S ribosomal protein S7	FDGMJCMP_01483,30S ribosomal protein S7
GDAMOCCI_00279,30S ribosomal protein S12	LMNEFEPG_04446,30S ribosomal protein S12	HNHGKJFO_05240,30S ribosomal protein S12	OOOIIGOH_04613,30S ribosomal protein S12	LGCGBOFF_03958,30S ribosomal protein S12	FDGMJCMP_01484,30S ribosomal protein S12
GDAMOCCI_00280,hypothetical protein	LMNEFEPG_04445,hypothetical protein	HNHGKJFO_05239,hypothetical protein	OOOIIGOH_04614,hypothetical protein	LGCGBOFF_03959,hypothetical protein	FDGMJCMP_01485,hypothetical protein
GDAMOCCI_00281,DNA-directed RNA polymerase subunit beta	LMNEFEPG_04444,DNA-directed RNA polymerase subunit beta	HNHGKJFO_05238,DNA-directed RNA polymerase subunit beta	OOOIIGOH_04616,DNA-directed RNA polymerase subunit beta	LGCGBOFF_03960,DNA-directed RNA polymerase subunit beta	FDGMJCMP_01486,DNA-directed RNA polymerase subunit beta
GDAMOCCI_00282,DNA-directed RNA polymerase subunit beta	LMNEFEPG_04443,DNA-directed RNA polymerase subunit beta	HNHGKJFO_05237,DNA-directed RNA polymerase subunit beta	OOOIIGOH_04618,DNA-directed RNA polymerase subunit beta	LGCGBOFF_03961,DNA-directed RNA polymerase subunit beta	FDGMJCMP_01487,DNA-directed RNA polymerase subunit beta
GDAMOCCI_00283,50S ribosomal protein L7/L12	LMNEFEPG_04442,50S ribosomal protein L7/L12	HNHGKJFO_05236,50S ribosomal protein L7/L12	OOOIIGOH_04619,50S ribosomal protein L7/L12	LGCGBOFF_03962,50S ribosomal protein L7/L12	FDGMJCMP_01488,50S ribosomal protein L7/L12
GDAMOCCI_00284,50S ribosomal protein L10	LMNEFEPG_04441,50S ribosomal protein L10	HNHGKJFO_05235,50S ribosomal protein L10	OOOIIGOH_04620,50S ribosomal protein L10	LGCGBOFF_03963,50S ribosomal protein L10	FDGMJCMP_01489,50S ribosomal protein L10
GDAMOCCI_00285,50S ribosomal protein L1	LMNEFEPG_04439,50S ribosomal protein L1	HNHGKJFO_05234,50S ribosomal protein L1	OOOIIGOH_04621,50S ribosomal protein L1	LGCGBOFF_03964,50S ribosomal protein L1	FDGMJCMP_01490,50S ribosomal protein L1
GDAMOCCI_00286,50S ribosomal protein L11	LMNEFEPG_04438,50S ribosomal protein L11	HNHGKJFO_05233,50S ribosomal protein L11	OOOIIGOH_04622,50S ribosomal protein L11	LGCGBOFF_03965,50S ribosomal protein L11	FDGMJCMP_01491,50S ribosomal protein L11
GDAMOCCI_00287,Transcription termination/antitermination protein NusG	LMNEFEPG_04437,Transcription termination/antitermination protein NusG	HNHGKJFO_05232,Transcription termination/antitermination protein NusG	OOOIIGOH_04623,Transcription termination/antitermination protein NusG	LGCGBOFF_03966,Transcription termination/antitermination protein NusG	FDGMJCMP_01492,Transcription termination/antitermination protein NusG
GDAMOCCI_00288,Protein translocase subunit SecE	LMNEFEPG_04436,Protein translocase subunit SecE	HNHGKJFO_05231,Protein translocase subunit SecE	OOOIIGOH_04624,Protein translocase subunit SecE	LGCGBOFF_03967,Protein translocase subunit SecE	FDGMJCMP_01493,Protein translocase subunit SecE
GDAMOCCI_00293,23S rRNA (guanosine-2-O-)-methyltransferase RlmB	LMNEFEPG_01285,23S rRNA (guanosine-2-O-)-methyltransferase RlmB	HNHGKJFO_01115,23S rRNA (guanosine-2-O-)-methyltransferase RlmB	OOOIIGOH_01654,23S rRNA (guanosine-2-O-)-methyltransferase RlmB	LGCGBOFF_03096,23S rRNA (guanosine-2-O-)-methyltransferase RlmB	FDGMJCMP_01499,23S rRNA (guanosine-2-O-)-methyltransferase RlmB
GDAMOCCI_00294,Hypoxic response protein 1	LMNEFEPG_01284,Inosine-5-monophosphate dehydrogenase	HNHGKJFO_01114,Hypoxic response protein 1	OOOIIGOH_01653,Inosine-5-monophosphate dehydrogenase	LGCGBOFF_03097,Inosine-5-monophosphate dehydrogenase	FDGMJCMP_01500,Inosine-5-monophosphate dehydrogenase
GDAMOCCI_00295,hypothetical protein	LMNEFEPG_01283,Rhomboid protease GlpG	HNHGKJFO_01113,hypothetical protein	OOOIIGOH_01652,Rhomboid protease GlpG	LGCGBOFF_03098,Rhomboid protease GlpG	FDGMJCMP_01501,hypothetical protein
GDAMOCCI_00296,hypothetical protein	LMNEFEPG_01282,hypothetical protein	HNHGKJFO_01112,hypothetical protein	OOOIIGOH_01651,hypothetical protein	LGCGBOFF_03099,hypothetical protein	FDGMJCMP_01502,hypothetical protein
GDAMOCCI_00297,hypothetical protein	LMNEFEPG_01281,hypothetical protein	HNHGKJFO_01111,hypothetical protein	OOOIIGOH_01650,hypothetical protein	LGCGBOFF_03100,hypothetical protein	FDGMJCMP_01503,hypothetical protein
GDAMOCCI_00298,2,3,4,5-tetrahydropyridine-2,6-dicarboxylate N-acetyltransferase	LMNEFEPG_01280,2,3,4,5-tetrahydropyridine-2,6-dicarboxylate N-acetyltransferase	HNHGKJFO_01110,Maltose O-acetyltransferase	OOOIIGOH_01649,2,3,4,5-tetrahydropyridine-2,6-dicarboxylate N-acetyltransferase	LGCGBOFF_03101,2,3,4,5-tetrahydropyridine-2,6-dicarboxylate N-acetyltransferase	FDGMJCMP_01504,2,3,4,5-tetrahydropyridine-2,6-dicarboxylate N-acetyltransferase
GDAMOCCI_00299,hypothetical protein	LMNEFEPG_01277,hypothetical protein	HNHGKJFO_01107,hypothetical protein	OOOIIGOH_01646,hypothetical protein	LGCGBOFF_03103,hypothetical protein	FDGMJCMP_01507,hypothetical protein
GDAMOCCI_00300,Serine acetyltransferase	LMNEFEPG_01276,Serine acetyltransferase	HNHGKJFO_01106,Serine acetyltransferase	OOOIIGOH_01645,Serine acetyltransferase	LGCGBOFF_03104,Serine acetyltransferase	FDGMJCMP_01508,Serine acetyltransferase
GDAMOCCI_00301,Putative non-heme bromoperoxidase BpoC	LMNEFEPG_01275,Putative non-heme bromoperoxidase BpoC	HNHGKJFO_01105,Putative non-heme bromoperoxidase BpoC	OOOIIGOH_01644,Putative non-heme bromoperoxidase BpoC	LGCGBOFF_03105,Putative non-heme bromoperoxidase BpoC	FDGMJCMP_01509,Putative non-heme bromoperoxidase BpoC
GDAMOCCI_00302,hypothetical protein	LMNEFEPG_01274,hypothetical protein	HNHGKJFO_01104,hypothetical protein	OOOIIGOH_01643,hypothetical protein	LGCGBOFF_03106,hypothetical protein	FDGMJCMP_01510,hypothetical protein
GDAMOCCI_00303,Cold shock-like protein CspE	LMNEFEPG_01273,Cold shock-like protein CspE	HNHGKJFO_01103,Cold shock-like protein CspE	OOOIIGOH_01642,Major cold shock protein CspA	LGCGBOFF_03107,Cold shock-like protein CspE	FDGMJCMP_01511,Cold shock-like protein CspE
GDAMOCCI_00304,Lactoylglutathione lyase	LMNEFEPG_01272,Lactoylglutathione lyase	HNHGKJFO_01102,Lactoylglutathione lyase	OOOIIGOH_01641,Lactoylglutathione lyase	LGCGBOFF_03108,Lactoylglutathione lyase	FDGMJCMP_01512,Lactoylglutathione lyase
GDAMOCCI_00305,hypothetical protein	LMNEFEPG_01271,hypothetical protein	HNHGKJFO_01101,hypothetical protein	OOOIIGOH_01640,hypothetical protein	LGCGBOFF_03109,hypothetical protein	FDGMJCMP_01513,hypothetical protein
GDAMOCCI_00306,Single-stranded-DNA-specific exonuclease RecJ	LMNEFEPG_01270,Single-stranded-DNA-specific exonuclease RecJ	HNHGKJFO_01100,Single-stranded-DNA-specific exonuclease RecJ	OOOIIGOH_01639,Single-stranded-DNA-specific exonuclease RecJ	LGCGBOFF_03110,Single-stranded-DNA-specific exonuclease RecJ	FDGMJCMP_01514,Single-stranded-DNA-specific exonuclease RecJ
GDAMOCCI_00307,Fructose-1,6-bisphosphatase class 2	LMNEFEPG_01269,Fructose-1,6-bisphosphatase class 2	HNHGKJFO_01099,Fructose-1,6-bisphosphatase class 2	OOOIIGOH_01638,Fructose-1,6-bisphosphatase class 2	LGCGBOFF_03111,Fructose-1,6-bisphosphatase class 2	FDGMJCMP_01515,Fructose-1,6-bisphosphatase class 2
GDAMOCCI_00308,putative ABC transporter ATP-binding protein YheS	LMNEFEPG_01268,putative ABC transporter ATP-binding protein YbiT	HNHGKJFO_01098,putative ABC transporter ATP-binding protein YbiT	OOOIIGOH_01637,putative ABC transporter ATP-binding protein YheS	LGCGBOFF_03112,putative ABC transporter ATP-binding protein YheS	FDGMJCMP_01516,putative ABC transporter ATP-binding protein YbiT
GDAMOCCI_00309,Homoserine dehydrogenase	LMNEFEPG_01267,Homoserine dehydrogenase	HNHGKJFO_01097,Homoserine dehydrogenase	OOOIIGOH_01636,Homoserine dehydrogenase	LGCGBOFF_03113,Homoserine dehydrogenase	FDGMJCMP_01517,Homoserine dehydrogenase
GDAMOCCI_00310,Glutamate-pyruvate aminotransferase AlaC	LMNEFEPG_01266,Glutamate-pyruvate aminotransferase AlaC	HNHGKJFO_01096,Glutamate-pyruvate aminotransferase AlaC	OOOIIGOH_01635,Glutamate-pyruvate aminotransferase AlaC	LGCGBOFF_03114,Glutamate-pyruvate aminotransferase AlaC	FDGMJCMP_01518,Glutamate-pyruvate aminotransferase AlaC
GDAMOCCI_00311,hypothetical protein	LMNEFEPG_01265,hypothetical protein	HNHGKJFO_01095,hypothetical protein	OOOIIGOH_01634,hypothetical protein	LGCGBOFF_03115,hypothetical protein	FDGMJCMP_01519,hypothetical protein
GDAMOCCI_00312,hypothetical protein	LMNEFEPG_01264,hypothetical protein	HNHGKJFO_01094,hypothetical protein	OOOIIGOH_01633,hypothetical protein	LGCGBOFF_03116,hypothetical protein	FDGMJCMP_01520,hypothetical protein
GDAMOCCI_00314,hypothetical protein	LMNEFEPG_01261,hypothetical protein	HNHGKJFO_01092,hypothetical protein	OOOIIGOH_01630,hypothetical protein	LGCGBOFF_03119,hypothetical protein	FDGMJCMP_01523,hypothetical protein
GDAMOCCI_00316,Sugar fermentation stimulation protein A	LMNEFEPG_01259,Sugar fermentation stimulation protein A	HNHGKJFO_01090,Sugar fermentation stimulation protein A	OOOIIGOH_01628,Sugar fermentation stimulation protein A	LGCGBOFF_03120,Sugar fermentation stimulation protein A	FDGMJCMP_01525,Sugar fermentation stimulation protein A
GDAMOCCI_00317,Methionine aminopeptidase	LMNEFEPG_01258,Methionine aminopeptidase	HNHGKJFO_01089,Methionine aminopeptidase	OOOIIGOH_01627,Methionine aminopeptidase	LGCGBOFF_03121,Methionine aminopeptidase	FDGMJCMP_01526,Methionine aminopeptidase
GDAMOCCI_00318,hypothetical protein	LMNEFEPG_01257,hypothetical protein	HNHGKJFO_01088,hypothetical protein	OOOIIGOH_01626,hypothetical protein	LGCGBOFF_03122,hypothetical protein	FDGMJCMP_01527,hypothetical protein
GDAMOCCI_00319,hypothetical protein	LMNEFEPG_01255,hypothetical protein	HNHGKJFO_01087,hypothetical protein	OOOIIGOH_01625,hypothetical protein	LGCGBOFF_03123,hypothetical protein	FDGMJCMP_01529,hypothetical protein
GDAMOCCI_00320,hypothetical protein	LMNEFEPG_01254,hypothetical protein	HNHGKJFO_01086,hypothetical protein	OOOIIGOH_01624,hypothetical protein	LGCGBOFF_02519,hypothetical protein	FDGMJCMP_01530,hypothetical protein
GDAMOCCI_00321,putative D,D-dipeptide-binding periplasmic protein DdpA	LMNEFEPG_01253,putative D,D-dipeptide-binding periplasmic protein DdpA	HNHGKJFO_01085,putative D,D-dipeptide-binding periplasmic protein DdpA	OOOIIGOH_01623,putative D,D-dipeptide-binding periplasmic protein DdpA	LGCGBOFF_02520,putative D,D-dipeptide-binding periplasmic protein DdpA	FDGMJCMP_01531,putative D,D-dipeptide-binding periplasmic protein DdpA
GDAMOCCI_00322,Dipeptide transport system permease protein DppB	LMNEFEPG_01252,Dipeptide transport system permease protein DppB	HNHGKJFO_01084,Dipeptide transport system permease protein DppB	OOOIIGOH_01622,Dipeptide transport system permease protein DppB	LGCGBOFF_02521,Dipeptide transport system permease protein DppB	FDGMJCMP_01532,Dipeptide transport system permease protein DppB
GDAMOCCI_00323,putative D,D-dipeptide transport system permease protein DdpC	LMNEFEPG_01251,putative D,D-dipeptide transport system permease protein DdpC	HNHGKJFO_01083,putative D,D-dipeptide transport system permease protein DdpC	OOOIIGOH_01621,putative D,D-dipeptide transport system permease protein DdpC	LGCGBOFF_02522,putative D,D-dipeptide transport system permease protein DdpC	FDGMJCMP_01533,putative D,D-dipeptide transport system permease protein DdpC
GDAMOCCI_00324,Oligopeptide transport ATP-binding protein OppD	LMNEFEPG_01250,Oligopeptide transport ATP-binding protein OppD	HNHGKJFO_01082,putative D,D-dipeptide transport ATP-binding protein DdpD	OOOIIGOH_01620,Oligopeptide transport ATP-binding protein OppD	LGCGBOFF_02523,Oligopeptide transport ATP-binding protein OppD	FDGMJCMP_01534,Oligopeptide transport ATP-binding protein OppD
GDAMOCCI_00325,Oligopeptide transport ATP-binding protein OppF	LMNEFEPG_01249,Oligopeptide transport ATP-binding protein OppF	HNHGKJFO_01081,Oligopeptide transport ATP-binding protein OppF	OOOIIGOH_01619,Oligopeptide transport ATP-binding protein OppF	LGCGBOFF_02524,Oligopeptide transport ATP-binding protein OppF	FDGMJCMP_01535,Oligopeptide transport ATP-binding protein OppF
GDAMOCCI_00326,Vibriobactin utilization protein ViuB	LMNEFEPG_01248,Vibriobactin utilization protein ViuB	HNHGKJFO_01080,Vibriobactin utilization protein ViuB	OOOIIGOH_01618,Vibriobactin utilization protein ViuB	LGCGBOFF_03124,Vibriobactin utilization protein ViuB	FDGMJCMP_01536,Vibriobactin utilization protein ViuB
GDAMOCCI_00327,Precorrin-6Y C(5,15)-methyltransferase [decarboxylating]	LMNEFEPG_01247,Precorrin-6Y C(5,15)-methyltransferase [decarboxylating]	HNHGKJFO_01079,Precorrin-6Y C(5,15)-methyltransferase [decarboxylating]	OOOIIGOH_01617,Precorrin-6Y C(5,15)-methyltransferase [decarboxylating]	LGCGBOFF_03125,Precorrin-6Y C(5,15)-methyltransferase [decarboxylating]	FDGMJCMP_01537,Precorrin-6Y C(5,15)-methyltransferase [decarboxylating]
GDAMOCCI_00328,Sulfite reductase [ferredoxin]	LMNEFEPG_01246,Sulfite reductase [ferredoxin]	HNHGKJFO_01078,Sulfite reductase [ferredoxin]	OOOIIGOH_01616,Sulfite reductase [ferredoxin]	LGCGBOFF_03126,Sulfite reductase [ferredoxin]	FDGMJCMP_01538,Sulfite reductase [ferredoxin]
GDAMOCCI_00329,Precorrin-8X methylmutase	LMNEFEPG_01245,Precorrin-8X methylmutase	HNHGKJFO_01077,Precorrin-8X methylmutase	OOOIIGOH_01615,Precorrin-8X methylmutase	LGCGBOFF_03127,Precorrin-8X methylmutase	FDGMJCMP_01539,Precorrin-8X methylmutase
GDAMOCCI_00330,Precorrin-2 C(20)-methyltransferase	LMNEFEPG_01244,Precorrin-2 C(20)-methyltransferase	HNHGKJFO_01076,Precorrin-2 C(20)-methyltransferase	OOOIIGOH_01614,Precorrin-2 C(20)-methyltransferase	LGCGBOFF_03128,Precorrin-2 C(20)-methyltransferase	FDGMJCMP_01540,Precorrin-2 C(20)-methyltransferase
GDAMOCCI_00331,Precorrin-3B C(17)-methyltransferase	LMNEFEPG_01243,Precorrin-3B C(17)-methyltransferase	HNHGKJFO_01075,Precorrin-3B C(17)-methyltransferase	OOOIIGOH_01613,Precorrin-3B C(17)-methyltransferase	LGCGBOFF_03129,Precorrin-3B C(17)-methyltransferase	FDGMJCMP_01541,Precorrin-3B C(17)-methyltransferase
GDAMOCCI_00332,hypothetical protein	LMNEFEPG_01242,hypothetical protein	HNHGKJFO_01074,hypothetical protein	OOOIIGOH_01612,hypothetical protein	LGCGBOFF_03130,hypothetical protein	FDGMJCMP_01543,hypothetical protein
GDAMOCCI_00333,hypothetical protein	LMNEFEPG_01241,hypothetical protein	HNHGKJFO_01073,hypothetical protein	OOOIIGOH_01611,hypothetical protein	LGCGBOFF_03131,hypothetical protein	FDGMJCMP_01544,hypothetical protein
GDAMOCCI_00334,4-hydroxyphenylacetate 3-monooxygenase reductase component	LMNEFEPG_01240,4-hydroxyphenylacetate 3-monooxygenase reductase component	HNHGKJFO_01072,4-hydroxyphenylacetate 3-monooxygenase reductase component	OOOIIGOH_01610,4-hydroxyphenylacetate 3-monooxygenase reductase component	LGCGBOFF_03132,4-hydroxyphenylacetate 3-monooxygenase reductase component	FDGMJCMP_01545,4-hydroxyphenylacetate 3-monooxygenase reductase component
GDAMOCCI_00335,Leu/Ile/Val-binding protein	LMNEFEPG_01239,Leu/Ile/Val-binding protein	HNHGKJFO_01071,Leucine-, isoleucine-, valine-, threonine-, and alanine-binding protein	OOOIIGOH_01609,Leucine-specific-binding protein	LGCGBOFF_03133,Leucine-specific-binding protein	FDGMJCMP_01546,Leu/Ile/Val-binding protein
GDAMOCCI_00336,Cobalamin biosynthesis protein CobD	LMNEFEPG_01238,Cobalamin biosynthesis protein CobD	HNHGKJFO_01070,Cobalamin biosynthesis protein CobD	OOOIIGOH_01608,Cobalamin biosynthesis protein CobD	LGCGBOFF_03134,Cobalamin biosynthesis protein CobD	FDGMJCMP_01547,Cobalamin biosynthesis protein CobD
GDAMOCCI_00337,Histidinol-phosphate aminotransferase	LMNEFEPG_01237,Histidinol-phosphate aminotransferase	HNHGKJFO_01069,Histidinol-phosphate aminotransferase	OOOIIGOH_01607,Histidinol-phosphate aminotransferase	LGCGBOFF_03135,Histidinol-phosphate aminotransferase	FDGMJCMP_01548,Threonine-phosphate decarboxylase
GDAMOCCI_00338,Hydrogenobyrinate a,c-diamide synthase	LMNEFEPG_01236,Hydrogenobyrinate a,c-diamide synthase	HNHGKJFO_01068,Hydrogenobyrinate a,c-diamide synthase	OOOIIGOH_01606,Hydrogenobyrinate a,c-diamide synthase	LGCGBOFF_03136,Hydrogenobyrinate a,c-diamide synthase	FDGMJCMP_01549,Hydrogenobyrinate a,c-diamide synthase
GDAMOCCI_00339,Uroporphyrinogen-III C-methyltransferase	LMNEFEPG_01235,Uroporphyrinogen-III C-methyltransferase	HNHGKJFO_01067,Uroporphyrinogen-III C-methyltransferase	OOOIIGOH_01605,Uroporphyrinogen-III C-methyltransferase	LGCGBOFF_03137,Uroporphyrinogen-III C-methyltransferase	FDGMJCMP_01550,Uroporphyrinogen-III C-methyltransferase
GDAMOCCI_00340,Cobalt-precorrin-5B C(1)-methyltransferase	LMNEFEPG_01234,Cobalt-precorrin-5B C(1)-methyltransferase	HNHGKJFO_01066,Cobalt-precorrin-5B C(1)-methyltransferase	OOOIIGOH_01604,Cobalt-precorrin-5B C(1)-methyltransferase	LGCGBOFF_03138,Cobalt-precorrin-5B C(1)-methyltransferase	FDGMJCMP_01551,Cobalt-precorrin-5B C(1)-methyltransferase
GDAMOCCI_00341,Precorrin-6A reductase	LMNEFEPG_01233,Precorrin-6A reductase	HNHGKJFO_01065,Precorrin-6A reductase	OOOIIGOH_01603,Precorrin-6A reductase	LGCGBOFF_03139,Precorrin-6A reductase	FDGMJCMP_01552,Precorrin-6A reductase
GDAMOCCI_00342,Precorrin-4 C(11)-methyltransferase	LMNEFEPG_01232,Precorrin-4 C(11)-methyltransferase	HNHGKJFO_01064,Precorrin-4 C(11)-methyltransferase	OOOIIGOH_01602,Precorrin-4 C(11)-methyltransferase	LGCGBOFF_03140,Precorrin-4 C(11)-methyltransferase	FDGMJCMP_01553,Precorrin-4 C(11)-methyltransferase
GDAMOCCI_00343,HTH-type transcriptional repressor ComR	LMNEFEPG_01231,HTH-type transcriptional repressor ComR	HNHGKJFO_01063,HTH-type transcriptional repressor ComR	OOOIIGOH_01601,HTH-type transcriptional repressor ComR	LGCGBOFF_03141,HTH-type transcriptional repressor ComR	FDGMJCMP_01554,HTH-type transcriptional repressor ComR
GDAMOCCI_00344,Methyl viologen resistance protein SmvA	LMNEFEPG_01230,Methyl viologen resistance protein SmvA	HNHGKJFO_01062,Methyl viologen resistance protein SmvA	OOOIIGOH_01600,Methyl viologen resistance protein SmvA	LGCGBOFF_03142,Methyl viologen resistance protein SmvA	FDGMJCMP_01555,Methyl viologen resistance protein SmvA
GDAMOCCI_00345,hypothetical protein	LMNEFEPG_01229,hypothetical protein	HNHGKJFO_01061,Cobalt-precorrin-5A hydrolase	OOOIIGOH_01599,Cobalt-precorrin-5A hydrolase	LGCGBOFF_03143,hypothetical protein	FDGMJCMP_01556,hypothetical protein
GDAMOCCI_00346,hypothetical protein	LMNEFEPG_01228,hypothetical protein	HNHGKJFO_01060,hypothetical protein	OOOIIGOH_01598,hypothetical protein	LGCGBOFF_03144,hypothetical protein	FDGMJCMP_01557,hypothetical protein
GDAMOCCI_00347,hypothetical protein	LMNEFEPG_01227,hypothetical protein	HNHGKJFO_01059,hypothetical protein	OOOIIGOH_01597,hypothetical protein	LGCGBOFF_03145,hypothetical protein	FDGMJCMP_01558,hypothetical protein
GDAMOCCI_00348,4-amino-4-deoxy-L-arabinose-phosphoundecaprenol flippase subunit ArnE	LMNEFEPG_01226,4-amino-4-deoxy-L-arabinose-phosphoundecaprenol flippase subunit ArnE	HNHGKJFO_01058,4-amino-4-deoxy-L-arabinose-phosphoundecaprenol flippase subunit ArnE	OOOIIGOH_01596,4-amino-4-deoxy-L-arabinose-phosphoundecaprenol flippase subunit ArnE	LGCGBOFF_03146,hypothetical protein	FDGMJCMP_01559,4-amino-4-deoxy-L-arabinose-phosphoundecaprenol flippase subunit ArnE
GDAMOCCI_00349,Cob(I)yrinic acid a,c-diamide adenosyltransferase	LMNEFEPG_01225,Cob(I)yrinic acid a,c-diamide adenosyltransferase	HNHGKJFO_01057,Cob(I)yrinic acid a,c-diamide adenosyltransferase	OOOIIGOH_01595,Cob(I)yrinic acid a,c-diamide adenosyltransferase	LGCGBOFF_03147,Cob(I)yrinic acid a,c-diamide adenosyltransferase	FDGMJCMP_01560,Cob(I)yrinic acid a,c-diamide adenosyltransferase
GDAMOCCI_00350,Aerobic cobaltochelatase subunit CobN	LMNEFEPG_01224,Aerobic cobaltochelatase subunit CobN	HNHGKJFO_01056,Aerobic cobaltochelatase subunit CobN	OOOIIGOH_01594,Aerobic cobaltochelatase subunit CobN	LGCGBOFF_03148,Aerobic cobaltochelatase subunit CobN	FDGMJCMP_01561,Aerobic cobaltochelatase subunit CobN
GDAMOCCI_00351,Putative metal chaperone YciC	LMNEFEPG_01223,Putative metal chaperone YciC	HNHGKJFO_01055,Putative metal chaperone YciC	OOOIIGOH_01593,Putative metal chaperone YciC	LGCGBOFF_03149,Putative metal chaperone YciC	FDGMJCMP_01562,Putative metal chaperone YciC
GDAMOCCI_00352,Bifunctional adenosylcobalamin biosynthesis protein CobP	LMNEFEPG_01222,Bifunctional adenosylcobalamin biosynthesis protein CobP	HNHGKJFO_01054,Bifunctional adenosylcobalamin biosynthesis protein CobP	OOOIIGOH_01592,Bifunctional adenosylcobalamin biosynthesis protein CobP	LGCGBOFF_03150,Bifunctional adenosylcobalamin biosynthesis protein CobP	FDGMJCMP_01563,Bifunctional adenosylcobalamin biosynthesis protein CobP
GDAMOCCI_00353,hypothetical protein	LMNEFEPG_01221,hypothetical protein	HNHGKJFO_01053,hypothetical protein	OOOIIGOH_01591,hypothetical protein	LGCGBOFF_03151,hypothetical protein	FDGMJCMP_01564,hypothetical protein
GDAMOCCI_00354,hypothetical protein	LMNEFEPG_01220,hypothetical protein	HNHGKJFO_01052,hypothetical protein	OOOIIGOH_01590,hypothetical protein	LGCGBOFF_03152,hypothetical protein	FDGMJCMP_01565,hypothetical protein
GDAMOCCI_00355,Cobyric acid synthase	LMNEFEPG_01219,Cobyric acid synthase	HNHGKJFO_01051,Cobyric acid synthase	OOOIIGOH_01588,Cobyric acid synthase	LGCGBOFF_03153,Cobyric acid synthase	FDGMJCMP_01567,Cobyric acid synthase
GDAMOCCI_00356,Acyl-CoA dehydrogenase	LMNEFEPG_01218,Acyl-CoA dehydrogenase	HNHGKJFO_01050,Acyl-CoA dehydrogenase	OOOIIGOH_01587,Acyl-CoA dehydrogenase	LGCGBOFF_03154,Acyl-CoA dehydrogenase	FDGMJCMP_01568,Acyl-CoA dehydrogenase
GDAMOCCI_00357,putative 3-hydroxyisobutyrate dehydrogenase	LMNEFEPG_01217,putative 3-hydroxyisobutyrate dehydrogenase	HNHGKJFO_01049,putative 3-hydroxyisobutyrate dehydrogenase	OOOIIGOH_01586,putative 3-hydroxyisobutyrate dehydrogenase	LGCGBOFF_03155,putative 3-hydroxyisobutyrate dehydrogenase	FDGMJCMP_01569,putative 3-hydroxyisobutyrate dehydrogenase
GDAMOCCI_00358,Lipopolysaccharide core galacturonosyltransferase RgtB	LMNEFEPG_01216,Lipopolysaccharide core galacturonosyltransferase RgtB	HNHGKJFO_01048,Lipopolysaccharide core galacturonosyltransferase RgtC	OOOIIGOH_01585,Lipopolysaccharide core galacturonosyltransferase RgtB	LGCGBOFF_03156,Lipopolysaccharide core galacturonosyltransferase RgtB	FDGMJCMP_01570,Lipopolysaccharide core galacturonosyltransferase RgtB
GDAMOCCI_00359,hypothetical protein	LMNEFEPG_01215,hypothetical protein	HNHGKJFO_01047,hypothetical protein	OOOIIGOH_01584,hypothetical protein	LGCGBOFF_03157,hypothetical protein	FDGMJCMP_01571,hypothetical protein
GDAMOCCI_00360,HTH-type transcriptional regulator CysL	LMNEFEPG_01214,HTH-type transcriptional regulator CysL	HNHGKJFO_01046,HTH-type transcriptional regulator CysL	OOOIIGOH_01583,HTH-type transcriptional regulator CysL	LGCGBOFF_03158,HTH-type transcriptional regulator CysL	FDGMJCMP_01572,HTH-type transcriptional regulator CysL
GDAMOCCI_00361,hypothetical protein	LMNEFEPG_01213,hypothetical protein	HNHGKJFO_01045,hypothetical protein	OOOIIGOH_01582,hypothetical protein	LGCGBOFF_03159,hypothetical protein	FDGMJCMP_01573,hypothetical protein
GDAMOCCI_00362,HTH-type transcriptional regulator CdhR	LMNEFEPG_01212,HTH-type transcriptional regulator CdhR	HNHGKJFO_01044,HTH-type transcriptional regulator CdhR	OOOIIGOH_01581,HTH-type transcriptional regulator CdhR	LGCGBOFF_03160,HTH-type transcriptional regulator CdhR	FDGMJCMP_01574,HTH-type transcriptional regulator CdhR
GDAMOCCI_00363,Dimethylglycine oxidase	LMNEFEPG_01211,Dimethylglycine oxidase	HNHGKJFO_01043,Dimethylglycine oxidase	OOOIIGOH_01580,Dimethylglycine oxidase	LGCGBOFF_03161,Dimethylglycine oxidase	FDGMJCMP_01575,Dimethylglycine oxidase
GDAMOCCI_00364,hypothetical protein	LMNEFEPG_01210,hypothetical protein	HNHGKJFO_01042,hypothetical protein	OOOIIGOH_01579,hypothetical protein	LGCGBOFF_03162,hypothetical protein	FDGMJCMP_01576,hypothetical protein
GDAMOCCI_00365,putative MscS family protein.1	LMNEFEPG_01209,putative MscS family protein.1	HNHGKJFO_01041,putative MscS family protein.1	OOOIIGOH_01578,putative MscS family protein.1	LGCGBOFF_03163,putative MscS family protein.1	FDGMJCMP_01577,putative MscS family protein.1
GDAMOCCI_00367,Multidrug resistance protein MdtC	LMNEFEPG_01207,Multidrug resistance protein MdtC	HNHGKJFO_01039,Multidrug resistance protein MdtC	OOOIIGOH_01575,Multidrug resistance protein MdtC	LGCGBOFF_03292,Multidrug resistance protein MdtC	FDGMJCMP_01579,Multidrug resistance protein MdtC
GDAMOCCI_00368,Inner membrane protein YbaL	LMNEFEPG_01206,Inner membrane protein YbaL	HNHGKJFO_01038,Inner membrane protein YbaL	OOOIIGOH_01574,Inner membrane protein YbaL	LGCGBOFF_03291,Inner membrane protein YbaL	FDGMJCMP_01580,Inner membrane protein YbaL
GDAMOCCI_00369,Inner membrane protein YbhN	LMNEFEPG_01205,Inner membrane protein YbhN	HNHGKJFO_01037,Inner membrane protein YbhN	OOOIIGOH_01573,Inner membrane protein YbhN	LGCGBOFF_03290,Inner membrane protein YbhN	FDGMJCMP_01581,Inner membrane protein YbhN
GDAMOCCI_00370,Putative hydrolase YdeN	LMNEFEPG_01204,Putative hydrolase YdeN	HNHGKJFO_01036,Putative hydrolase YdeN	OOOIIGOH_01572,Putative hydrolase YdeN	LGCGBOFF_03289,Putative hydrolase YdeN	FDGMJCMP_01582,Putative hydrolase YdeN
GDAMOCCI_00371,Sulfate transport system permease protein CysW	LMNEFEPG_01203,Sulfate transport system permease protein CysW	HNHGKJFO_01035,Sulfate transport system permease protein CysW	OOOIIGOH_01571,Sulfate transport system permease protein CysW	LGCGBOFF_03288,Sulfate transport system permease protein CysW	FDGMJCMP_01583,Sulfate transport system permease protein CysW
GDAMOCCI_00372,Sulfate transport system permease protein CysT	LMNEFEPG_01202,Sulfate transport system permease protein CysT	HNHGKJFO_01034,Sulfate transport system permease protein CysT	OOOIIGOH_01570,Sulfate transport system permease protein CysT	LGCGBOFF_03287,Sulfate transport system permease protein CysT	FDGMJCMP_01584,Sulfate transport system permease protein CysT
GDAMOCCI_00373,Thiosulfate-binding protein	LMNEFEPG_01201,Thiosulfate-binding protein	HNHGKJFO_01033,Thiosulfate-binding protein	OOOIIGOH_01569,Thiosulfate-binding protein	LGCGBOFF_03286,Thiosulfate-binding protein	FDGMJCMP_01585,Thiosulfate-binding protein
GDAMOCCI_00374,hypothetical protein	LMNEFEPG_01200,hypothetical protein	HNHGKJFO_01032,hypothetical protein	OOOIIGOH_01568,hypothetical protein	LGCGBOFF_03285,hypothetical protein	FDGMJCMP_01586,hypothetical protein
GDAMOCCI_00375,Magnesium and cobalt efflux protein CorC	LMNEFEPG_01199,Magnesium and cobalt efflux protein CorC	HNHGKJFO_01031,Magnesium and cobalt efflux protein CorC	OOOIIGOH_01567,Magnesium and cobalt efflux protein CorC	LGCGBOFF_03284,Magnesium and cobalt efflux protein CorC	FDGMJCMP_01587,Magnesium and cobalt efflux protein CorC
GDAMOCCI_00376,Inner membrane protein YabI	LMNEFEPG_01198,Inner membrane protein YabI	HNHGKJFO_01030,Inner membrane protein YabI	OOOIIGOH_01566,Inner membrane protein YabI	LGCGBOFF_03283,Inner membrane protein YabI	FDGMJCMP_01588,Inner membrane protein YabI
GDAMOCCI_00378,Riboflavin transporter	LMNEFEPG_01196,Riboflavin transporter	HNHGKJFO_01028,Riboflavin transporter	OOOIIGOH_01564,Riboflavin transporter	LGCGBOFF_03281,Riboflavin transporter	FDGMJCMP_01590,Riboflavin transporter
GDAMOCCI_00379,hypothetical protein	LMNEFEPG_01195,hypothetical protein	HNHGKJFO_01027,hypothetical protein	OOOIIGOH_01563,hypothetical protein	LGCGBOFF_03280,hypothetical protein	FDGMJCMP_01591,hypothetical protein
GDAMOCCI_00380,L-fucose mutarotase	LMNEFEPG_01194,L-fucose mutarotase	HNHGKJFO_01026,L-fucose mutarotase	OOOIIGOH_01562,L-fucose mutarotase	LGCGBOFF_03279,L-fucose mutarotase	FDGMJCMP_01592,L-fucose mutarotase
GDAMOCCI_00381,hypothetical protein	LMNEFEPG_01193,hypothetical protein	HNHGKJFO_01025,hypothetical protein	OOOIIGOH_01561,hypothetical protein	LGCGBOFF_03278,hypothetical protein	FDGMJCMP_01593,hypothetical protein
GDAMOCCI_00382,3-oxoacyl-[acyl-carrier-protein] reductase FabG	LMNEFEPG_01192,3-oxoacyl-[acyl-carrier-protein] reductase FabG	HNHGKJFO_01024,3-oxoacyl-[acyl-carrier-protein] reductase FabG	OOOIIGOH_01560,Glucose 1-dehydrogenase 4	LGCGBOFF_02383,3-oxoacyl-[acyl-carrier-protein] reductase FabG	FDGMJCMP_01594,4-formylbenzenesulfonate dehydrogenase TsaC1/TsaC2
GDAMOCCI_00383,Galactose/methyl galactoside import ATP-binding protein MglA	LMNEFEPG_01191,Galactose/methyl galactoside import ATP-binding protein MglA	HNHGKJFO_01023,Galactose/methyl galactoside import ATP-binding protein MglA	OOOIIGOH_01559,Galactose/methyl galactoside import ATP-binding protein MglA	LGCGBOFF_02382,Galactose/methyl galactoside import ATP-binding protein MglA	FDGMJCMP_01595,Galactose/methyl galactoside import ATP-binding protein MglA
GDAMOCCI_00384,Ribose import permease protein RbsC	LMNEFEPG_01190,Ribose import permease protein RbsC	HNHGKJFO_01022,Ribose import permease protein RbsC	OOOIIGOH_01558,Ribose import permease protein RbsC	LGCGBOFF_02381,Ribose import permease protein RbsC	FDGMJCMP_01596,Ribose import permease protein RbsC
GDAMOCCI_00385,Ribose import binding protein RbsB	LMNEFEPG_01189,Ribose import binding protein RbsB	HNHGKJFO_01021,Ribose import binding protein RbsB	OOOIIGOH_01557,hypothetical protein	LGCGBOFF_02380,D-threitol-binding protein	FDGMJCMP_01597,Ribose import binding protein RbsB
GDAMOCCI_00386,scyllo-inositol 2-dehydrogenase (NAD(+))	LMNEFEPG_01188,scyllo-inositol 2-dehydrogenase (NAD(+))	HNHGKJFO_01020,Glucose--fructose oxidoreductase	OOOIIGOH_01555,scyllo-inositol 2-dehydrogenase (NAD(+))	LGCGBOFF_02379,Glucose--fructose oxidoreductase	FDGMJCMP_01598,Inositol 2-dehydrogenase
GDAMOCCI_00387,Fe(3+) dicitrate transport ATP-binding protein FecE	LMNEFEPG_01187,Fe(3+) dicitrate transport ATP-binding protein FecE	HNHGKJFO_01019,Fe(3+) dicitrate transport ATP-binding protein FecE	OOOIIGOH_01554,Fe(3+) dicitrate transport ATP-binding protein FecE	LGCGBOFF_03277,Fe(3+) dicitrate transport ATP-binding protein FecE	FDGMJCMP_01599,Fe(3+) dicitrate transport ATP-binding protein FecE
GDAMOCCI_00388,Hemin transport system permease protein HmuU	LMNEFEPG_01186,Hemin transport system permease protein HmuU	HNHGKJFO_01018,Hemin transport system permease protein HmuU	OOOIIGOH_01553,Hemin transport system permease protein HmuU	LGCGBOFF_03276,Hemin transport system permease protein HmuU	FDGMJCMP_01600,Hemin transport system permease protein HmuU
GDAMOCCI_00389,Vitamin B12-binding protein	LMNEFEPG_01185,Vitamin B12-binding protein	HNHGKJFO_01017,hypothetical protein	OOOIIGOH_01552,Vitamin B12-binding protein	LGCGBOFF_03275,Vitamin B12-binding protein	FDGMJCMP_01601,Vitamin B12-binding protein
GDAMOCCI_00390,Vitamin B12 transporter BtuB	LMNEFEPG_01184,Vitamin B12 transporter BtuB	HNHGKJFO_01016,Vitamin B12 transporter BtuB	OOOIIGOH_01551,Vitamin B12 transporter BtuB	LGCGBOFF_03274,Vitamin B12 transporter BtuB	FDGMJCMP_01602,Vitamin B12 transporter BtuB
GDAMOCCI_00394,hypothetical protein	LMNEFEPG_01180,hypothetical protein	HNHGKJFO_01012,hypothetical protein	OOOIIGOH_01547,hypothetical protein	LGCGBOFF_03273,hypothetical protein	FDGMJCMP_01606,hypothetical protein
GDAMOCCI_00396,hypothetical protein	LMNEFEPG_01178,hypothetical protein	HNHGKJFO_01010,hypothetical protein	OOOIIGOH_01545,hypothetical protein	LGCGBOFF_03272,hypothetical protein	FDGMJCMP_01608,hypothetical protein
GDAMOCCI_00397,Trans-2,3-dihydro-3-hydroxyanthranilate isomerase	LMNEFEPG_01177,Trans-2,3-dihydro-3-hydroxyanthranilate isomerase	HNHGKJFO_01009,Trans-2,3-dihydro-3-hydroxyanthranilate isomerase	OOOIIGOH_01544,Trans-2,3-dihydro-3-hydroxyanthranilate isomerase	LGCGBOFF_03271,Trans-2,3-dihydro-3-hydroxyanthranilate isomerase	FDGMJCMP_01609,Trans-2,3-dihydro-3-hydroxyanthranilate isomerase
GDAMOCCI_00398,hypothetical protein	LMNEFEPG_01176,hypothetical protein	HNHGKJFO_01008,hypothetical protein	OOOIIGOH_01543,hypothetical protein	LGCGBOFF_03270,hypothetical protein	FDGMJCMP_01610,hypothetical protein
GDAMOCCI_00399,hypothetical protein	LMNEFEPG_01175,hypothetical protein	HNHGKJFO_01007,hypothetical protein	OOOIIGOH_01542,hypothetical protein	LGCGBOFF_03269,hypothetical protein	FDGMJCMP_01611,hypothetical protein
GDAMOCCI_00400,Lectin-like protein BA14k	LMNEFEPG_01174,Lectin-like protein BA14k	HNHGKJFO_01006,Lectin-like protein BA14k	OOOIIGOH_01541,Lectin-like protein BA14k	LGCGBOFF_03268,Lectin-like protein BA14k	FDGMJCMP_01612,Lectin-like protein BA14k
GDAMOCCI_00401,2-aminoadipate transaminase	LMNEFEPG_01173,2-aminoadipate transaminase	HNHGKJFO_01005,2-aminoadipate transaminase	OOOIIGOH_01540,2-aminoadipate transaminase	LGCGBOFF_03267,2-aminoadipate transaminase	FDGMJCMP_01613,2-aminoadipate transaminase
GDAMOCCI_00402,Ketol-acid reductoisomerase (NADP(+))	LMNEFEPG_01172,Ketol-acid reductoisomerase (NADP(+))	HNHGKJFO_01004,Ketol-acid reductoisomerase (NADP(+))	OOOIIGOH_01539,Ketol-acid reductoisomerase (NADP(+))	LGCGBOFF_03266,Ketol-acid reductoisomerase (NADP(+))	FDGMJCMP_01614,Ketol-acid reductoisomerase (NADP(+))
GDAMOCCI_00403,hypothetical protein	LMNEFEPG_01171,hypothetical protein	HNHGKJFO_01003,hypothetical protein	OOOIIGOH_01538,hypothetical protein	LGCGBOFF_03265,hypothetical protein	FDGMJCMP_01615,hypothetical protein
GDAMOCCI_00404,Low affinity potassium transport system protein kup	LMNEFEPG_01170,Low affinity potassium transport system protein kup	HNHGKJFO_01002,Low affinity potassium transport system protein kup	OOOIIGOH_01537,Low affinity potassium transport system protein kup	LGCGBOFF_03264,Low affinity potassium transport system protein kup	FDGMJCMP_01616,Low affinity potassium transport system protein kup
GDAMOCCI_00405,Pyridoxine 5-phosphate synthase	LMNEFEPG_01169,Pyridoxine 5-phosphate synthase	HNHGKJFO_01001,Pyridoxine 5-phosphate synthase	OOOIIGOH_01536,Pyridoxine 5-phosphate synthase	LGCGBOFF_03263,Pyridoxine 5-phosphate synthase	FDGMJCMP_01617,Pyridoxine 5-phosphate synthase
GDAMOCCI_00406,hypothetical protein	LMNEFEPG_01168,hypothetical protein	HNHGKJFO_01000,hypothetical protein	OOOIIGOH_01535,hypothetical protein	LGCGBOFF_03262,hypothetical protein	FDGMJCMP_01618,hypothetical protein
GDAMOCCI_00407,ATP-dependent RecD-like DNA helicase	LMNEFEPG_01167,ATP-dependent RecD-like DNA helicase	HNHGKJFO_00999,ATP-dependent RecD-like DNA helicase	OOOIIGOH_01534,ATP-dependent RecD-like DNA helicase	LGCGBOFF_03261,ATP-dependent RecD-like DNA helicase	FDGMJCMP_01619,ATP-dependent RecD-like DNA helicase
GDAMOCCI_00410,L-threonine dehydratase catabolic TdcB	LMNEFEPG_01166,L-threonine dehydratase catabolic TdcB	HNHGKJFO_00996,L-threonine dehydratase catabolic TdcB	OOOIIGOH_01531,L-threonine dehydratase catabolic TdcB	LGCGBOFF_03260,L-threonine dehydratase catabolic TdcB	FDGMJCMP_01622,L-threonine dehydratase catabolic TdcB
GDAMOCCI_00412,Putative acetolactate synthase small subunit	LMNEFEPG_01164,Putative acetolactate synthase small subunit	HNHGKJFO_00994,Putative acetolactate synthase small subunit	OOOIIGOH_01529,Putative acetolactate synthase small subunit	LGCGBOFF_03259,Putative acetolactate synthase small subunit	FDGMJCMP_01624,Putative acetolactate synthase small subunit
GDAMOCCI_00413,Acetolactate synthase isozyme 3 large subunit	LMNEFEPG_01163,Acetolactate synthase isozyme 3 large subunit	HNHGKJFO_00993,Acetolactate synthase isozyme 3 large subunit	OOOIIGOH_01528,Acetolactate synthase isozyme 3 large subunit	LGCGBOFF_03258,Acetolactate synthase isozyme 3 large subunit	FDGMJCMP_01625,Acetolactate synthase isozyme 3 large subunit
GDAMOCCI_00414,tRNA dimethylallyltransferase	LMNEFEPG_01162,tRNA dimethylallyltransferase	HNHGKJFO_00992,tRNA dimethylallyltransferase	OOOIIGOH_01527,tRNA dimethylallyltransferase	LGCGBOFF_03257,tRNA dimethylallyltransferase	FDGMJCMP_01626,tRNA dimethylallyltransferase
GDAMOCCI_00415,Phosphoserine phosphatase	LMNEFEPG_01161,Phosphoserine phosphatase	HNHGKJFO_00991,Phosphoserine phosphatase	OOOIIGOH_01526,Phosphoserine phosphatase	LGCGBOFF_03256,Phosphoserine phosphatase	FDGMJCMP_01627,Phosphoserine phosphatase
GDAMOCCI_00417,Periplasmic serine endoprotease DegP	LMNEFEPG_01159,Periplasmic serine endoprotease DegP	HNHGKJFO_00989,Periplasmic serine endoprotease DegP	OOOIIGOH_01524,Periplasmic serine endoprotease DegP	LGCGBOFF_03255,Periplasmic serine endoprotease DegP	FDGMJCMP_01629,Periplasmic serine endoprotease DegP
GDAMOCCI_00418,hypothetical protein	LMNEFEPG_01158,hypothetical protein	HNHGKJFO_00988,hypothetical protein	OOOIIGOH_01523,hypothetical protein	LGCGBOFF_03254,hypothetical protein	FDGMJCMP_01630,hypothetical protein
GDAMOCCI_00419,Modulator of FtsH protease HflC	LMNEFEPG_01157,Modulator of FtsH protease HflC	HNHGKJFO_00987,Modulator of FtsH protease HflC	OOOIIGOH_01522,Modulator of FtsH protease HflC	LGCGBOFF_03253,Modulator of FtsH protease HflC	FDGMJCMP_01631,Modulator of FtsH protease HflC
GDAMOCCI_00420,Modulator of FtsH protease HflK	LMNEFEPG_01156,Modulator of FtsH protease HflK	HNHGKJFO_00986,Modulator of FtsH protease HflK	OOOIIGOH_01521,Modulator of FtsH protease HflK	LGCGBOFF_03252,Modulator of FtsH protease HflK	FDGMJCMP_01632,Modulator of FtsH protease HflK
GDAMOCCI_00421,Dihydrofolate reductase type 3	LMNEFEPG_01155,Dihydrofolate reductase type 3	HNHGKJFO_00985,Dihydrofolate reductase type 3	OOOIIGOH_01520,Dihydrofolate reductase type 3	LGCGBOFF_03251,Dihydrofolate reductase type 3	FDGMJCMP_01633,Dihydrofolate reductase type 3
GDAMOCCI_00422,Thymidylate synthase	LMNEFEPG_01154,Thymidylate synthase	HNHGKJFO_00984,Thymidylate synthase	OOOIIGOH_01519,Thymidylate synthase	LGCGBOFF_03250,Thymidylate synthase	FDGMJCMP_01634,Thymidylate synthase
GDAMOCCI_00423,hypothetical protein	LMNEFEPG_01153,hypothetical protein	HNHGKJFO_00983,hypothetical protein	OOOIIGOH_01518,hypothetical protein	LGCGBOFF_03249,hypothetical protein	FDGMJCMP_01635,hypothetical protein
GDAMOCCI_00425,Bicyclomycin resistance protein	LMNEFEPG_01150,Bicyclomycin resistance protein	HNHGKJFO_00981,Bicyclomycin resistance protein	OOOIIGOH_01516,Bicyclomycin resistance protein	LGCGBOFF_03247,Bicyclomycin resistance protein	FDGMJCMP_01656,Bicyclomycin resistance protein
GDAMOCCI_00427,HTH-type transcriptional regulator BetI	LMNEFEPG_01148,HTH-type transcriptional regulator BetI	HNHGKJFO_00980,HTH-type transcriptional regulator BetI	OOOIIGOH_01515,hypothetical protein	LGCGBOFF_03246,HTH-type transcriptional regulator BetI	FDGMJCMP_01658,HTH-type transcriptional regulator BetI
GDAMOCCI_00428,hypothetical protein	LMNEFEPG_01147,hypothetical protein	HNHGKJFO_00979,hypothetical protein	OOOIIGOH_01514,hypothetical protein	LGCGBOFF_03245,hypothetical protein	FDGMJCMP_01659,hypothetical protein
GDAMOCCI_00430,hypothetical protein	LMNEFEPG_01145,hypothetical protein	HNHGKJFO_00977,hypothetical protein	OOOIIGOH_01512,hypothetical protein	LGCGBOFF_03244,hypothetical protein	FDGMJCMP_01661,hypothetical protein
GDAMOCCI_00431,hypothetical protein	LMNEFEPG_01144,hypothetical protein	HNHGKJFO_00976,hypothetical protein	OOOIIGOH_01511,hypothetical protein	LGCGBOFF_03243,hypothetical protein	FDGMJCMP_01662,hypothetical protein
GDAMOCCI_00432,hypothetical protein	LMNEFEPG_01143,hypothetical protein	HNHGKJFO_00975,hypothetical protein	OOOIIGOH_01510,hypothetical protein	LGCGBOFF_03242,hypothetical protein	FDGMJCMP_01663,hypothetical protein
GDAMOCCI_00433,putative FAD-linked oxidoreductase	LMNEFEPG_01142,putative FAD-linked oxidoreductase	HNHGKJFO_00974,putative FAD-linked oxidoreductase	OOOIIGOH_01509,putative FAD-linked oxidoreductase	LGCGBOFF_03241,putative FAD-linked oxidoreductase	FDGMJCMP_01664,putative FAD-linked oxidoreductase
GDAMOCCI_00434,hypothetical protein	LMNEFEPG_01141,hypothetical protein	HNHGKJFO_00973,hypothetical protein	OOOIIGOH_01508,hypothetical protein	LGCGBOFF_03240,hypothetical protein	FDGMJCMP_01665,hypothetical protein
GDAMOCCI_00435,hypothetical protein	LMNEFEPG_01140,hypothetical protein	HNHGKJFO_00972,hypothetical protein	OOOIIGOH_01507,hypothetical protein	LGCGBOFF_03239,hypothetical protein	FDGMJCMP_01666,hypothetical protein
GDAMOCCI_00436,ATP-dependent DNA helicase PcrA	LMNEFEPG_01139,ATP-dependent DNA helicase PcrA	HNHGKJFO_00971,ATP-dependent DNA helicase PcrA	OOOIIGOH_01506,ATP-dependent DNA helicase PcrA	LGCGBOFF_03238,ATP-dependent DNA helicase PcrA	FDGMJCMP_01667,ATP-dependent DNA helicase PcrA
GDAMOCCI_00437,hypothetical protein	LMNEFEPG_01138,hypothetical protein	HNHGKJFO_00970,hypothetical protein	OOOIIGOH_01505,hypothetical protein	LGCGBOFF_03237,hypothetical protein	FDGMJCMP_01668,hypothetical protein
GDAMOCCI_00438,Chloramphenicol acetyltransferase	LMNEFEPG_01137,Chloramphenicol acetyltransferase	HNHGKJFO_00969,Chloramphenicol acetyltransferase	OOOIIGOH_01504,Chloramphenicol acetyltransferase	LGCGBOFF_03236,Streptogramin A acetyltransferase	FDGMJCMP_01669,Chloramphenicol acetyltransferase
GDAMOCCI_00439,SCO1 protein	LMNEFEPG_01135,SCO1 protein	HNHGKJFO_00968,SCO1 protein	OOOIIGOH_01503,SCO1 protein	LGCGBOFF_03235,SCO1 protein	FDGMJCMP_01670,SCO1 protein
GDAMOCCI_00440,Ribosomal protein L11 methyltransferase	LMNEFEPG_01134,Ribosomal protein L11 methyltransferase	HNHGKJFO_00967,Ribosomal protein L11 methyltransferase	OOOIIGOH_01502,Ribosomal protein L11 methyltransferase	LGCGBOFF_03234,Ribosomal protein L11 methyltransferase	FDGMJCMP_01671,Ribosomal protein L11 methyltransferase
GDAMOCCI_00441,putative dipeptidase PepE	LMNEFEPG_01133,putative dipeptidase PepE	HNHGKJFO_00966,putative dipeptidase PepE	OOOIIGOH_01501,putative dipeptidase PepE	LGCGBOFF_03233,Aminopeptidase YpdF	FDGMJCMP_01672,putative dipeptidase PepE
GDAMOCCI_00442,hypothetical protein	LMNEFEPG_01132,hypothetical protein	HNHGKJFO_00965,hypothetical protein	OOOIIGOH_01500,hypothetical protein	LGCGBOFF_03521,hypothetical protein	FDGMJCMP_01673,hypothetical protein
GDAMOCCI_00443,Inner membrane protein YgaZ	LMNEFEPG_01131,Inner membrane protein YgaZ	HNHGKJFO_00964,Inner membrane protein YgaZ	OOOIIGOH_01499,Inner membrane protein YgaZ	LGCGBOFF_03520,Inner membrane protein YgaZ	FDGMJCMP_01674,Inner membrane protein YgaZ
GDAMOCCI_00444,hypothetical protein	LMNEFEPG_01130,hypothetical protein	HNHGKJFO_00963,hypothetical protein	OOOIIGOH_01498,hypothetical protein	LGCGBOFF_03519,hypothetical protein	FDGMJCMP_01675,hypothetical protein
GDAMOCCI_00445,DNA ligase	LMNEFEPG_01129,DNA ligase	HNHGKJFO_00962,DNA ligase	OOOIIGOH_01497,DNA ligase	LGCGBOFF_03518,DNA ligase	FDGMJCMP_01676,DNA ligase
GDAMOCCI_00446,DNA repair protein RecN	LMNEFEPG_01128,DNA repair protein RecN	HNHGKJFO_00961,DNA repair protein RecN	OOOIIGOH_01496,DNA repair protein RecN	LGCGBOFF_03517,DNA repair protein RecN	FDGMJCMP_01677,DNA repair protein RecN
GDAMOCCI_00447,Outer membrane protein assembly factor BamD	LMNEFEPG_01127,Outer membrane protein assembly factor BamD	HNHGKJFO_00960,Outer membrane protein assembly factor BamD	OOOIIGOH_01495,Outer membrane protein assembly factor BamD	LGCGBOFF_03516,Outer membrane protein assembly factor BamD	FDGMJCMP_01678,Outer membrane protein assembly factor BamD
GDAMOCCI_00449,UDP-3-O-acyl-N-acetylglucosamine deacetylase	LMNEFEPG_01126,UDP-3-O-acyl-N-acetylglucosamine deacetylase	HNHGKJFO_00959,UDP-3-O-acyl-N-acetylglucosamine deacetylase	OOOIIGOH_01494,UDP-3-O-acyl-N-acetylglucosamine deacetylase	LGCGBOFF_03515,UDP-3-O-acyl-N-acetylglucosamine deacetylase	FDGMJCMP_01679,UDP-3-O-acyl-N-acetylglucosamine deacetylase
GDAMOCCI_00450,Cell division protein FtsZ	LMNEFEPG_01125,Cell division protein FtsZ	HNHGKJFO_00958,Cell division protein FtsZ	OOOIIGOH_01493,Cell division protein FtsZ	LGCGBOFF_03514,Cell division protein FtsZ	FDGMJCMP_01680,Cell division protein FtsZ
GDAMOCCI_00451,Cell division protein FtsA	LMNEFEPG_01124,Cell division protein FtsA	HNHGKJFO_00957,Cell division protein FtsA	OOOIIGOH_01492,Cell division protein FtsA	LGCGBOFF_03513,Cell division protein FtsA	FDGMJCMP_01681,Cell division protein FtsA
GDAMOCCI_00452,Cell division protein FtsQ	LMNEFEPG_01123,Cell division protein FtsQ	HNHGKJFO_00956,Cell division protein FtsQ	OOOIIGOH_01491,Cell division protein FtsQ	LGCGBOFF_03512,Cell division protein FtsQ	FDGMJCMP_01682,Cell division protein FtsQ
GDAMOCCI_00453,D-alanine--D-alanine ligase B	LMNEFEPG_01122,D-alanine--D-alanine ligase	HNHGKJFO_00955,D-alanine--D-alanine ligase B	OOOIIGOH_01490,D-alanine--D-alanine ligase B	LGCGBOFF_03511,D-alanine--D-alanine ligase B	FDGMJCMP_01683,D-alanine--D-alanine ligase
GDAMOCCI_00454,UDP-N-acetylenolpyruvoylglucosamine reductase	LMNEFEPG_01121,UDP-N-acetylenolpyruvoylglucosamine reductase	HNHGKJFO_00954,UDP-N-acetylenolpyruvoylglucosamine reductase	OOOIIGOH_01489,UDP-N-acetylenolpyruvoylglucosamine reductase	LGCGBOFF_03510,UDP-N-acetylenolpyruvoylglucosamine reductase	FDGMJCMP_01684,UDP-N-acetylenolpyruvoylglucosamine reductase
GDAMOCCI_00455,UDP-N-acetylmuramate--L-alanine ligase	LMNEFEPG_01120,UDP-N-acetylmuramate--L-alanine ligase	HNHGKJFO_00953,UDP-N-acetylmuramate--L-alanine ligase	OOOIIGOH_01488,UDP-N-acetylmuramate--L-alanine ligase	LGCGBOFF_03509,UDP-N-acetylmuramate--L-alanine ligase	FDGMJCMP_01685,UDP-N-acetylmuramate--L-alanine ligase
GDAMOCCI_00456,UDP-N-acetylglucosamine--N-acetylmuramyl- (pentapeptide) pyrophosphoryl-undecaprenol N-acetylglucosamine transferase	LMNEFEPG_01119,UDP-N-acetylglucosamine--N-acetylmuramyl- (pentapeptide) pyrophosphoryl-undecaprenol N-acetylglucosamine transferase	HNHGKJFO_00952,UDP-N-acetylglucosamine--N-acetylmuramyl- (pentapeptide) pyrophosphoryl-undecaprenol N-acetylglucosamine transferase	OOOIIGOH_01487,UDP-N-acetylglucosamine--N-acetylmuramyl- (pentapeptide) pyrophosphoryl-undecaprenol N-acetylglucosamine transferase	LGCGBOFF_03508,UDP-N-acetylglucosamine--N-acetylmuramyl- (pentapeptide) pyrophosphoryl-undecaprenol N-acetylglucosamine transferase	FDGMJCMP_01686,UDP-N-acetylglucosamine--N-acetylmuramyl- (pentapeptide) pyrophosphoryl-undecaprenol N-acetylglucosamine transferase
GDAMOCCI_00457,putative peptidoglycan glycosyltransferase FtsW	LMNEFEPG_01118,putative peptidoglycan glycosyltransferase FtsW	HNHGKJFO_00951,putative peptidoglycan glycosyltransferase FtsW	OOOIIGOH_01486,putative peptidoglycan glycosyltransferase FtsW	LGCGBOFF_03507,putative peptidoglycan glycosyltransferase FtsW	FDGMJCMP_01687,putative peptidoglycan glycosyltransferase FtsW
GDAMOCCI_00458,UDP-N-acetylmuramoylalanine--D-glutamate ligase	LMNEFEPG_01117,UDP-N-acetylmuramoylalanine--D-glutamate ligase	HNHGKJFO_00950,UDP-N-acetylmuramoylalanine--D-glutamate ligase	OOOIIGOH_01485,UDP-N-acetylmuramoylalanine--D-glutamate ligase	LGCGBOFF_03506,UDP-N-acetylmuramoylalanine--D-glutamate ligase	FDGMJCMP_01688,UDP-N-acetylmuramoylalanine--D-glutamate ligase
GDAMOCCI_00459,Phospho-N-acetylmuramoyl-pentapeptide- transferase	LMNEFEPG_01116,Phospho-N-acetylmuramoyl-pentapeptide- transferase	HNHGKJFO_00949,Phospho-N-acetylmuramoyl-pentapeptide- transferase	OOOIIGOH_01484,Phospho-N-acetylmuramoyl-pentapeptide- transferase	LGCGBOFF_03505,Phospho-N-acetylmuramoyl-pentapeptide- transferase	FDGMJCMP_01689,Phospho-N-acetylmuramoyl-pentapeptide- transferase
GDAMOCCI_00460,UDP-N-acetylmuramoyl-tripeptide--D-alanyl-D- alanine ligase	LMNEFEPG_01115,UDP-N-acetylmuramoyl-tripeptide--D-alanyl-D- alanine ligase	HNHGKJFO_00948,UDP-N-acetylmuramoyl-tripeptide--D-alanyl-D- alanine ligase	OOOIIGOH_01483,UDP-N-acetylmuramoyl-tripeptide--D-alanyl-D- alanine ligase	LGCGBOFF_03504,UDP-N-acetylmuramoyl-tripeptide--D-alanyl-D- alanine ligase	FDGMJCMP_01690,UDP-N-acetylmuramoyl-tripeptide--D-alanyl-D- alanine ligase
GDAMOCCI_00461,UDP-N-acetylmuramoyl-L-alanyl-D-glutamate--2, 6-diaminopimelate ligase	LMNEFEPG_01114,UDP-N-acetylmuramoyl-L-alanyl-D-glutamate--2, 6-diaminopimelate ligase	HNHGKJFO_00947,UDP-N-acetylmuramoyl-L-alanyl-D-glutamate--2, 6-diaminopimelate ligase	OOOIIGOH_01482,UDP-N-acetylmuramoyl-L-alanyl-D-glutamate--2, 6-diaminopimelate ligase	LGCGBOFF_03503,UDP-N-acetylmuramoyl-L-alanyl-D-glutamate--2, 6-diaminopimelate ligase	FDGMJCMP_01691,UDP-N-acetylmuramoyl-L-alanyl-D-glutamate--2, 6-diaminopimelate ligase
GDAMOCCI_00462,putative peptidoglycan D,D-transpeptidase FtsI	LMNEFEPG_01113,putative peptidoglycan D,D-transpeptidase FtsI	HNHGKJFO_00946,putative peptidoglycan D,D-transpeptidase FtsI	OOOIIGOH_01481,putative peptidoglycan D,D-transpeptidase FtsI	LGCGBOFF_03502,putative peptidoglycan D,D-transpeptidase FtsI	FDGMJCMP_01692,putative peptidoglycan D,D-transpeptidase FtsI
GDAMOCCI_00463,hypothetical protein	LMNEFEPG_01112,hypothetical protein	HNHGKJFO_00945,hypothetical protein	OOOIIGOH_01480,hypothetical protein	LGCGBOFF_03501,hypothetical protein	FDGMJCMP_01693,hypothetical protein
GDAMOCCI_00464,Ribosomal RNA small subunit methyltransferase H	LMNEFEPG_01111,Ribosomal RNA small subunit methyltransferase H	HNHGKJFO_00944,Ribosomal RNA small subunit methyltransferase H	OOOIIGOH_01479,Ribosomal RNA small subunit methyltransferase H	LGCGBOFF_03500,Ribosomal RNA small subunit methyltransferase H	FDGMJCMP_01694,Ribosomal RNA small subunit methyltransferase H
GDAMOCCI_00465,Divalent metal cation transporter MntH	LMNEFEPG_01110,Divalent metal cation transporter MntH	HNHGKJFO_00943,Divalent metal cation transporter MntH	OOOIIGOH_01478,Divalent metal cation transporter MntH	LGCGBOFF_03499,Divalent metal cation transporter MntH	FDGMJCMP_01695,Divalent metal cation transporter MntH
GDAMOCCI_00467,Soluble lytic murein transglycosylase	LMNEFEPG_01108,Soluble lytic murein transglycosylase	HNHGKJFO_00941,Soluble lytic murein transglycosylase	OOOIIGOH_01477,Soluble lytic murein transglycosylase	LGCGBOFF_03498,Soluble lytic murein transglycosylase	FDGMJCMP_01697,Soluble lytic murein transglycosylase
GDAMOCCI_00468,N-acetylmuramoyl-L-alanine amidase AmiD	LMNEFEPG_01107,N-acetylmuramoyl-L-alanine amidase AmiD	HNHGKJFO_00940,N-acetylmuramoyl-L-alanine amidase AmiD	OOOIIGOH_01476,N-acetylmuramoyl-L-alanine amidase AmiD	LGCGBOFF_03497,N-acetylmuramoyl-L-alanine amidase AmiD	FDGMJCMP_01698,N-acetylmuramoyl-L-alanine amidase AmiD
GDAMOCCI_00469,Co-chaperone protein DjlA	LMNEFEPG_01106,Co-chaperone protein DjlA	HNHGKJFO_00939,Co-chaperone protein DjlA	OOOIIGOH_01475,Co-chaperone protein DjlA	LGCGBOFF_03496,Co-chaperone protein DjlA	FDGMJCMP_01699,Co-chaperone protein DjlA
GDAMOCCI_00470,hypothetical protein	LMNEFEPG_01105,hypothetical protein	HNHGKJFO_00938,hypothetical protein	OOOIIGOH_01474,hypothetical protein	LGCGBOFF_03495,hypothetical protein	FDGMJCMP_01700,hypothetical protein
GDAMOCCI_00472,hypothetical protein	LMNEFEPG_01103,hypothetical protein	HNHGKJFO_00936,hypothetical protein	OOOIIGOH_01472,hypothetical protein	LGCGBOFF_03493,hypothetical protein	FDGMJCMP_01702,hypothetical protein
GDAMOCCI_00473,Demethylrebeccamycin-D-glucose O-methyltransferase	LMNEFEPG_01102,Demethylrebeccamycin-D-glucose O-methyltransferase	HNHGKJFO_00935,Demethylrebeccamycin-D-glucose O-methyltransferase	OOOIIGOH_01471,Demethylrebeccamycin-D-glucose O-methyltransferase	LGCGBOFF_03492,Demethylrebeccamycin-D-glucose O-methyltransferase	FDGMJCMP_01703,Demethylrebeccamycin-D-glucose O-methyltransferase
GDAMOCCI_00474,Lysozyme M1	LMNEFEPG_01101,Lysozyme M1	HNHGKJFO_00934,Lysozyme M1	OOOIIGOH_01470,Lysozyme M1	LGCGBOFF_03491,Lysozyme M1	FDGMJCMP_01704,Lysozyme M1
GDAMOCCI_00475,Membrane-bound lytic murein transglycosylase B	LMNEFEPG_01100,Membrane-bound lytic murein transglycosylase B	HNHGKJFO_00933,Membrane-bound lytic murein transglycosylase B	OOOIIGOH_01469,Membrane-bound lytic murein transglycosylase B	LGCGBOFF_03490,Membrane-bound lytic murein transglycosylase B	FDGMJCMP_01705,Membrane-bound lytic murein transglycosylase B
GDAMOCCI_00476,hypothetical protein	LMNEFEPG_01099,hypothetical protein	HNHGKJFO_00932,hypothetical protein	OOOIIGOH_01468,hypothetical protein	LGCGBOFF_03489,hypothetical protein	FDGMJCMP_01706,hypothetical protein
GDAMOCCI_00477,5,10-methylenetetrahydrofolate reductase	LMNEFEPG_01098,5,10-methylenetetrahydrofolate reductase	HNHGKJFO_00931,5,10-methylenetetrahydrofolate reductase	OOOIIGOH_01467,5,10-methylenetetrahydrofolate reductase	LGCGBOFF_03488,5,10-methylenetetrahydrofolate reductase	FDGMJCMP_01707,5,10-methylenetetrahydrofolate reductase
GDAMOCCI_00478,putative methyltransferase YcgJ	LMNEFEPG_01097,putative methyltransferase YcgJ	HNHGKJFO_00930,putative methyltransferase YcgJ	OOOIIGOH_01466,putative methyltransferase YcgJ	LGCGBOFF_03487,putative methyltransferase YcgJ	FDGMJCMP_01708,putative methyltransferase YcgJ
GDAMOCCI_00479,hypothetical protein	LMNEFEPG_01096,hypothetical protein	HNHGKJFO_00929,hypothetical protein	OOOIIGOH_01465,hypothetical protein	LGCGBOFF_03486,hypothetical protein	FDGMJCMP_01709,hypothetical protein
GDAMOCCI_00481,Trans-aconitate 2-methyltransferase	LMNEFEPG_01095,Trans-aconitate 2-methyltransferase	HNHGKJFO_00927,Trans-aconitate 2-methyltransferase	OOOIIGOH_01463,Trans-aconitate 2-methyltransferase	LGCGBOFF_03485,Trans-aconitate 2-methyltransferase	FDGMJCMP_01711,Trans-aconitate 2-methyltransferase
GDAMOCCI_00482,Energy-dependent translational throttle protein EttA	LMNEFEPG_01094,Energy-dependent translational throttle protein EttA	HNHGKJFO_00926,Energy-dependent translational throttle protein EttA	OOOIIGOH_01462,Energy-dependent translational throttle protein EttA	LGCGBOFF_02415,Energy-dependent translational throttle protein EttA	FDGMJCMP_01712,Energy-dependent translational throttle protein EttA
GDAMOCCI_00483,Monoacylglycerol lipase	LMNEFEPG_01093,Monoacylglycerol lipase	HNHGKJFO_00925,Monoacylglycerol lipase	OOOIIGOH_01461,Monoacylglycerol lipase	LGCGBOFF_02414,Monoacylglycerol lipase	FDGMJCMP_01713,Monoacylglycerol lipase
GDAMOCCI_00484,Dodecaprenyl-phosphate galacturonate synthase	LMNEFEPG_01092,Dodecaprenyl-phosphate galacturonate synthase	HNHGKJFO_00924,Dodecaprenyl-phosphate galacturonate synthase	OOOIIGOH_01460,Dodecaprenyl-phosphate galacturonate synthase	LGCGBOFF_02413,Dodecaprenyl-phosphate galacturonate synthase	FDGMJCMP_01714,Dodecaprenyl-phosphate galacturonate synthase
GDAMOCCI_00485,hypothetical protein	LMNEFEPG_01091,hypothetical protein	HNHGKJFO_00923,hypothetical protein	OOOIIGOH_01459,hypothetical protein	LGCGBOFF_02412,hypothetical protein	FDGMJCMP_01715,hypothetical protein
GDAMOCCI_00486,UDP-glucose 6-dehydrogenase	LMNEFEPG_01090,UDP-glucose 6-dehydrogenase	HNHGKJFO_00922,UDP-glucose 6-dehydrogenase	OOOIIGOH_01458,UDP-glucose 6-dehydrogenase	LGCGBOFF_02411,UDP-glucose 6-dehydrogenase	FDGMJCMP_01717,UDP-glucose 6-dehydrogenase
GDAMOCCI_00487,hypothetical protein	LMNEFEPG_01089,hypothetical protein	HNHGKJFO_00921,hypothetical protein	OOOIIGOH_01457,hypothetical protein	LGCGBOFF_02410,hypothetical protein	FDGMJCMP_01718,hypothetical protein
GDAMOCCI_00488,Biphenyl 2,3-dioxygenase subunit alpha	LMNEFEPG_01088,Biphenyl 2,3-dioxygenase subunit alpha	HNHGKJFO_00920,Biphenyl 2,3-dioxygenase subunit alpha	OOOIIGOH_01456,Biphenyl 2,3-dioxygenase subunit alpha	LGCGBOFF_02409,Biphenyl 2,3-dioxygenase subunit alpha	FDGMJCMP_01719,Biphenyl 2,3-dioxygenase subunit alpha
GDAMOCCI_00489,NADH oxidoreductase HCR	LMNEFEPG_01087,NADH oxidoreductase HCR	HNHGKJFO_00919,NADH oxidoreductase HCR	OOOIIGOH_01455,NADH oxidoreductase HCR	LGCGBOFF_02408,NADH oxidoreductase HCR	FDGMJCMP_01720,NADH oxidoreductase HCR
GDAMOCCI_00490,hypothetical protein	LMNEFEPG_01086,hypothetical protein	HNHGKJFO_00918,hypothetical protein	OOOIIGOH_01454,hypothetical protein	LGCGBOFF_01130,hypothetical protein	FDGMJCMP_01721,hypothetical protein
GDAMOCCI_00491,Nicotinamidase	LMNEFEPG_01085,Nicotinamidase	HNHGKJFO_00917,Nicotinamidase	OOOIIGOH_01453,Nicotinamidase	LGCGBOFF_02407,Nicotinamidase	FDGMJCMP_01722,Nicotinamidase
GDAMOCCI_00492,hypothetical protein	LMNEFEPG_01084,hypothetical protein	HNHGKJFO_00916,hypothetical protein	OOOIIGOH_01452,hypothetical protein	LGCGBOFF_02406,hypothetical protein	FDGMJCMP_01723,hypothetical protein
GDAMOCCI_00493,hypothetical protein	LMNEFEPG_01083,hypothetical protein	HNHGKJFO_00915,hypothetical protein	OOOIIGOH_01451,hypothetical protein	LGCGBOFF_02405,hypothetical protein	FDGMJCMP_01724,hypothetical protein
GDAMOCCI_00494,hypothetical protein	LMNEFEPG_01082,hypothetical protein	HNHGKJFO_00914,hypothetical protein	OOOIIGOH_01450,hypothetical protein	LGCGBOFF_02404,hypothetical protein	FDGMJCMP_01725,hypothetical protein
GDAMOCCI_00496,hypothetical protein	LMNEFEPG_01079,hypothetical protein	HNHGKJFO_00912,hypothetical protein	OOOIIGOH_01448,hypothetical protein	LGCGBOFF_02401,hypothetical protein	FDGMJCMP_01727,hypothetical protein
GDAMOCCI_00497,hypothetical protein	LMNEFEPG_01078,hypothetical protein	HNHGKJFO_00911,hypothetical protein	OOOIIGOH_01447,hypothetical protein	LGCGBOFF_02400,hypothetical protein	FDGMJCMP_01728,hypothetical protein
GDAMOCCI_00498,hypothetical protein	LMNEFEPG_01077,hypothetical protein	HNHGKJFO_00910,hypothetical protein	OOOIIGOH_01446,hypothetical protein	LGCGBOFF_02399,hypothetical protein	FDGMJCMP_01729,hypothetical protein
GDAMOCCI_00499,Penicillin acylase	LMNEFEPG_01076,Choloylglycine hydrolase	HNHGKJFO_00909,Penicillin acylase	OOOIIGOH_01445,Penicillin acylase	LGCGBOFF_02398,Penicillin acylase	FDGMJCMP_01730,Penicillin acylase
GDAMOCCI_00501,hypothetical protein	LMNEFEPG_01075,hypothetical protein	HNHGKJFO_00907,hypothetical protein	OOOIIGOH_01443,hypothetical protein	LGCGBOFF_02396,hypothetical protein	FDGMJCMP_01732,hypothetical protein
GDAMOCCI_00564,26 kDa periplasmic immunogenic protein	LMNEFEPG_01073,26 kDa periplasmic immunogenic protein	HNHGKJFO_00904,26 kDa periplasmic immunogenic protein	OOOIIGOH_01440,26 kDa periplasmic immunogenic protein	LGCGBOFF_02375,26 kDa periplasmic immunogenic protein	FDGMJCMP_01734,26 kDa periplasmic immunogenic protein
GDAMOCCI_00565,hypothetical protein	LMNEFEPG_01072,hypothetical protein	HNHGKJFO_00903,hypothetical protein	OOOIIGOH_01439,hypothetical protein	LGCGBOFF_02374,hypothetical protein	FDGMJCMP_01735,hypothetical protein
GDAMOCCI_00566,hypothetical protein	LMNEFEPG_01071,hypothetical protein	HNHGKJFO_00902,hypothetical protein	OOOIIGOH_01438,hypothetical protein	LGCGBOFF_02373,hypothetical protein	FDGMJCMP_01736,hypothetical protein
GDAMOCCI_00567,hypothetical protein	LMNEFEPG_01070,hypothetical protein	HNHGKJFO_00901,hypothetical protein	OOOIIGOH_01437,hypothetical protein	LGCGBOFF_02372,hypothetical protein	FDGMJCMP_01737,hypothetical protein
GDAMOCCI_00568,hypothetical protein	LMNEFEPG_01069,hypothetical protein	HNHGKJFO_00900,hypothetical protein	OOOIIGOH_01436,hypothetical protein	LGCGBOFF_02371,hypothetical protein	FDGMJCMP_01738,hypothetical protein
GDAMOCCI_00569,RNA polymerase sigma factor RpoD	LMNEFEPG_01068,RNA polymerase sigma factor RpoD	HNHGKJFO_00899,RNA polymerase sigma factor RpoD	OOOIIGOH_01435,RNA polymerase sigma factor RpoD	LGCGBOFF_02370,RNA polymerase sigma factor RpoD	FDGMJCMP_01739,RNA polymerase sigma factor RpoD
GDAMOCCI_00570,DNA primase	LMNEFEPG_01067,DNA primase	HNHGKJFO_00898,DNA primase	OOOIIGOH_01434,DNA primase	LGCGBOFF_02369,DNA primase	FDGMJCMP_01740,DNA primase
GDAMOCCI_00571,hypothetical protein	LMNEFEPG_01066,hypothetical protein	HNHGKJFO_00897,hypothetical protein	OOOIIGOH_01433,hypothetical protein	LGCGBOFF_02368,hypothetical protein	FDGMJCMP_01741,hypothetical protein
GDAMOCCI_00572,hypothetical protein	LMNEFEPG_01065,hypothetical protein	HNHGKJFO_00896,hypothetical protein	OOOIIGOH_01432,hypothetical protein	LGCGBOFF_02366,hypothetical protein	FDGMJCMP_01742,hypothetical protein
GDAMOCCI_00573,Carbamoyl-phosphate synthase small chain	LMNEFEPG_01064,Carbamoyl-phosphate synthase small chain	HNHGKJFO_00895,Carbamoyl-phosphate synthase small chain	OOOIIGOH_01431,Carbamoyl-phosphate synthase small chain	LGCGBOFF_02365,Carbamoyl-phosphate synthase small chain	FDGMJCMP_01743,Carbamoyl-phosphate synthase small chain
GDAMOCCI_00575,hypothetical protein	LMNEFEPG_01063,hypothetical protein	HNHGKJFO_00894,hypothetical protein	OOOIIGOH_01430,hypothetical protein	LGCGBOFF_02364,hypothetical protein	FDGMJCMP_01745,hypothetical protein
GDAMOCCI_00576,Carbamoyl-phosphate synthase large chain	LMNEFEPG_01062,Carbamoyl-phosphate synthase large chain	HNHGKJFO_00893,Carbamoyl-phosphate synthase large chain	OOOIIGOH_01427,Carbamoyl-phosphate synthase large chain	LGCGBOFF_02363,Carbamoyl-phosphate synthase large chain	FDGMJCMP_01746,Carbamoyl-phosphate synthase large chain
GDAMOCCI_00577,Inner membrane ABC transporter ATP-binding protein YddA	LMNEFEPG_01061,Inner membrane ABC transporter ATP-binding protein YddA	HNHGKJFO_00892,Inner membrane ABC transporter ATP-binding protein YddA	OOOIIGOH_01426,Inner membrane ABC transporter ATP-binding protein YddA	LGCGBOFF_02362,Inner membrane ABC transporter ATP-binding protein YddA	FDGMJCMP_01747,Inner membrane ABC transporter ATP-binding protein YddA
GDAMOCCI_00579,Cold shock protein CspA	LMNEFEPG_01059,Cold shock protein CspA	HNHGKJFO_00891,Cold shock protein CspA	OOOIIGOH_01424,Cold shock protein CspA	LGCGBOFF_02361,Cold shock protein CspA	FDGMJCMP_01749,Cold shock protein CspA
GDAMOCCI_00584,Disulfide-bond oxidoreductase YfcG	LMNEFEPG_01058,Disulfide-bond oxidoreductase YfcG	HNHGKJFO_00887,Disulfide-bond oxidoreductase YfcG	OOOIIGOH_01422,Disulfide-bond oxidoreductase YfcG	LGCGBOFF_02360,Disulfide-bond oxidoreductase YfcG	FDGMJCMP_01753,Disulfide-bond oxidoreductase YfcG
GDAMOCCI_00585,Aspartate aminotransferase	LMNEFEPG_01057,Aspartate aminotransferase	HNHGKJFO_00886,Aspartate aminotransferase	OOOIIGOH_01421,Aspartate aminotransferase	LGCGBOFF_02359,Aspartate aminotransferase	FDGMJCMP_01754,Aspartate aminotransferase
GDAMOCCI_00588,sn-glycerol-3-phosphate import ATP-binding protein UgpC	LMNEFEPG_01055,sn-glycerol-3-phosphate import ATP-binding protein UgpC	HNHGKJFO_00884,sn-glycerol-3-phosphate import ATP-binding protein UgpC	OOOIIGOH_01419,sn-glycerol-3-phosphate import ATP-binding protein UgpC	LGCGBOFF_04020,Trehalose import ATP-binding protein SugC	FDGMJCMP_01756,sn-glycerol-3-phosphate import ATP-binding protein UgpC
GDAMOCCI_00589,sn-glycerol-3-phosphate transport system permease protein UgpA	LMNEFEPG_01054,sn-glycerol-3-phosphate transport system permease protein UgpA	HNHGKJFO_00883,sn-glycerol-3-phosphate transport system permease protein UgpA	OOOIIGOH_01418,sn-glycerol-3-phosphate transport system permease protein UgpA	LGCGBOFF_04021,Lactose transport system permease protein LacF	FDGMJCMP_01757,sn-glycerol-3-phosphate transport system permease protein UgpA
GDAMOCCI_00590,L-arabinose transport system permease protein AraQ	LMNEFEPG_01053,L-arabinose transport system permease protein AraQ	HNHGKJFO_00882,L-arabinose transport system permease protein AraQ	OOOIIGOH_01417,L-arabinose transport system permease protein AraQ	LGCGBOFF_04022,L-arabinose transport system permease protein AraQ	FDGMJCMP_01758,L-arabinose transport system permease protein AraQ
GDAMOCCI_00591,sn-glycerol-3-phosphate-binding periplasmic protein UgpB	LMNEFEPG_01052,sn-glycerol-3-phosphate-binding periplasmic protein UgpB	HNHGKJFO_00881,sn-glycerol-3-phosphate-binding periplasmic protein UgpB	OOOIIGOH_01416,sn-glycerol-3-phosphate-binding periplasmic protein UgpB	LGCGBOFF_04023,sn-glycerol-3-phosphate-binding periplasmic protein UgpB	FDGMJCMP_01759,sn-glycerol-3-phosphate-binding periplasmic protein UgpB
GDAMOCCI_00592,HTH-type transcriptional regulator GltR	LMNEFEPG_01051,HTH-type transcriptional regulator GltR	HNHGKJFO_00880,HTH-type transcriptional regulator GltR	OOOIIGOH_01415,HTH-type transcriptional regulator GltR	LGCGBOFF_02357,HTH-type transcriptional regulator GltR	FDGMJCMP_01760,HTH-type transcriptional regulator GltR
GDAMOCCI_00593,Glucosaminate ammonia-lyase	LMNEFEPG_01050,Glucosaminate ammonia-lyase	HNHGKJFO_00879,Thioredoxin reductase	OOOIIGOH_01414,Glucosaminate ammonia-lyase	LGCGBOFF_02356,Glucosaminate ammonia-lyase	FDGMJCMP_01761,Glucosaminate ammonia-lyase
GDAMOCCI_00594,Trk system potassium uptake protein TrkI	LMNEFEPG_01049,Trk system potassium uptake protein TrkI	HNHGKJFO_00878,Trk system potassium uptake protein TrkI	OOOIIGOH_01413,Trk system potassium uptake protein TrkI	LGCGBOFF_02355,Trk system potassium uptake protein TrkI	FDGMJCMP_01762,Trk system potassium uptake protein TrkI
GDAMOCCI_00595,Leucine-responsive regulatory protein	LMNEFEPG_01048,Leucine-responsive regulatory protein	HNHGKJFO_00877,Leucine-responsive regulatory protein	OOOIIGOH_01412,Leucine-responsive regulatory protein	LGCGBOFF_02354,Leucine-responsive regulatory protein	FDGMJCMP_01763,Leucine-responsive regulatory protein
GDAMOCCI_00596,D-inositol 3-phosphate glycosyltransferase	LMNEFEPG_01047,2-deoxystreptamine glucosyltransferase	HNHGKJFO_00876,Alpha-maltose-1-phosphate synthase	OOOIIGOH_01411,D-inositol 3-phosphate glycosyltransferase	LGCGBOFF_02353,Alpha-maltose-1-phosphate synthase	FDGMJCMP_01764,D-inositol 3-phosphate glycosyltransferase
GDAMOCCI_00597,Transcription elongation factor GreA	LMNEFEPG_01046,Transcription elongation factor GreA	HNHGKJFO_00875,Transcription elongation factor GreA	OOOIIGOH_01410,Transcription elongation factor GreA	LGCGBOFF_02352,Transcription elongation factor GreA	FDGMJCMP_01765,Transcription elongation factor GreA
GDAMOCCI_00598,hypothetical protein	LMNEFEPG_01045,hypothetical protein	HNHGKJFO_00874,hypothetical protein	OOOIIGOH_01409,hypothetical protein	LGCGBOFF_02351,hypothetical protein	FDGMJCMP_01766,hypothetical protein
GDAMOCCI_00599,hypothetical protein	LMNEFEPG_01044,hypothetical protein	HNHGKJFO_00873,hypothetical protein	OOOIIGOH_01408,hypothetical protein	LGCGBOFF_02350,hypothetical protein	FDGMJCMP_01767,hypothetical protein
GDAMOCCI_00600,hypothetical protein	LMNEFEPG_01043,hypothetical protein	HNHGKJFO_00872,hypothetical protein	OOOIIGOH_01407,hypothetical protein	LGCGBOFF_02349,hypothetical protein	FDGMJCMP_01768,hypothetical protein
GDAMOCCI_00601,hypothetical protein	LMNEFEPG_01042,hypothetical protein	HNHGKJFO_00871,hypothetical protein	OOOIIGOH_01406,hypothetical protein	LGCGBOFF_02348,hypothetical protein	FDGMJCMP_01769,hypothetical protein
GDAMOCCI_00602,putative acyl-CoA thioester hydrolase	LMNEFEPG_01041,putative acyl-CoA thioester hydrolase	HNHGKJFO_00870,putative acyl-CoA thioester hydrolase	OOOIIGOH_01405,putative acyl-CoA thioester hydrolase	LGCGBOFF_02347,putative acyl-CoA thioester hydrolase	FDGMJCMP_01770,putative acyl-CoA thioester hydrolase
GDAMOCCI_00603,hypothetical protein	LMNEFEPG_01040,hypothetical protein	HNHGKJFO_00869,hypothetical protein	OOOIIGOH_01404,hypothetical protein	LGCGBOFF_02346,hypothetical protein	FDGMJCMP_01771,hypothetical protein
GDAMOCCI_00604,UvrABC system protein B	LMNEFEPG_01039,UvrABC system protein B	HNHGKJFO_00868,UvrABC system protein B	OOOIIGOH_01403,UvrABC system protein B	LGCGBOFF_02345,UvrABC system protein B	FDGMJCMP_01772,UvrABC system protein B
GDAMOCCI_00607,hypothetical protein	LMNEFEPG_01038,hypothetical protein	HNHGKJFO_00865,hypothetical protein	OOOIIGOH_01400,hypothetical protein	LGCGBOFF_02344,hypothetical protein	FDGMJCMP_01776,hypothetical protein
GDAMOCCI_00608,Soluble lytic murein transglycosylase	LMNEFEPG_01037,Soluble lytic murein transglycosylase	HNHGKJFO_00864,Soluble lytic murein transglycosylase	OOOIIGOH_01399,Soluble lytic murein transglycosylase	LGCGBOFF_02343,Soluble lytic murein transglycosylase	FDGMJCMP_01777,Soluble lytic murein transglycosylase
GDAMOCCI_00609,Cold shock-like protein CspG	LMNEFEPG_01036,Cold shock-like protein CspG	HNHGKJFO_00863,Cold shock-like protein CspC	OOOIIGOH_01398,Cold shock-like protein CspG	LGCGBOFF_02342,Cold shock-like protein CspG	FDGMJCMP_01778,Cold shock-like protein CspG
GDAMOCCI_00610,hypothetical protein	LMNEFEPG_01035,hypothetical protein	HNHGKJFO_00862,hypothetical protein	OOOIIGOH_01397,hypothetical protein	LGCGBOFF_02341,hypothetical protein	FDGMJCMP_01780,hypothetical protein
GDAMOCCI_00611,Hydroxyacylglutathione hydrolase GloC	LMNEFEPG_01034,Hydroxyacylglutathione hydrolase GloC	HNHGKJFO_00861,Hydroxyacylglutathione hydrolase GloC	OOOIIGOH_01396,Hydroxyacylglutathione hydrolase GloC	LGCGBOFF_02340,Hydroxyacylglutathione hydrolase GloC	FDGMJCMP_01781,Hydroxyacylglutathione hydrolase GloC
GDAMOCCI_00612,hypothetical protein	LMNEFEPG_01033,hypothetical protein	HNHGKJFO_00860,hypothetical protein	OOOIIGOH_01395,hypothetical protein	LGCGBOFF_02339,hypothetical protein	FDGMJCMP_01782,hypothetical protein
GDAMOCCI_00613,Branched-chain-amino-acid aminotransferase	LMNEFEPG_01032,Branched-chain-amino-acid aminotransferase	HNHGKJFO_00859,Branched-chain-amino-acid aminotransferase	OOOIIGOH_01394,Branched-chain-amino-acid aminotransferase	LGCGBOFF_02338,Branched-chain-amino-acid aminotransferase	FDGMJCMP_01783,Branched-chain-amino-acid aminotransferase
GDAMOCCI_00614,hypothetical protein	LMNEFEPG_01031,hypothetical protein	HNHGKJFO_00858,hypothetical protein	OOOIIGOH_01393,hypothetical protein	LGCGBOFF_02337,hypothetical protein	FDGMJCMP_01784,hypothetical protein
GDAMOCCI_00615,Transcriptional regulatory protein OmpR	LMNEFEPG_01030,Transcriptional regulatory protein OmpR	HNHGKJFO_00857,Transcriptional regulatory protein OmpR	OOOIIGOH_01392,Transcriptional regulatory protein OmpR	LGCGBOFF_02336,Transcriptional regulatory protein OmpR	FDGMJCMP_01785,Transcriptional regulatory protein OmpR
GDAMOCCI_00616,Sensor histidine kinase CpxA	LMNEFEPG_01029,Osmolarity sensor protein EnvZ	HNHGKJFO_00856,Sensor histidine kinase CpxA	OOOIIGOH_01391,Osmolarity sensor protein EnvZ	LGCGBOFF_02335,Sensor histidine kinase CpxA	FDGMJCMP_01786,Osmolarity sensor protein EnvZ
GDAMOCCI_00617,Putative fluoride ion transporter CrcB	LMNEFEPG_01028,Putative fluoride ion transporter CrcB	HNHGKJFO_00855,Putative fluoride ion transporter CrcB	OOOIIGOH_01389,Putative fluoride ion transporter CrcB	LGCGBOFF_02334,Putative fluoride ion transporter CrcB	FDGMJCMP_01787,Putative fluoride ion transporter CrcB
GDAMOCCI_00618,putative chaperone CsaA	LMNEFEPG_01027,putative chaperone CsaA	HNHGKJFO_00854,putative chaperone CsaA	OOOIIGOH_01388,putative chaperone CsaA	LGCGBOFF_02333,putative chaperone CsaA	FDGMJCMP_01788,putative chaperone CsaA
GDAMOCCI_00619,hypothetical protein	LMNEFEPG_01026,hypothetical protein	HNHGKJFO_00853,hypothetical protein	OOOIIGOH_01387,hypothetical protein	LGCGBOFF_02332,hypothetical protein	FDGMJCMP_01789,hypothetical protein
GDAMOCCI_00620,hypothetical protein	LMNEFEPG_01025,hypothetical protein	HNHGKJFO_00852,hypothetical protein	OOOIIGOH_01386,hypothetical protein	LGCGBOFF_02331,hypothetical protein	FDGMJCMP_01790,hypothetical protein
GDAMOCCI_00621,Prolipoprotein diacylglyceryl transferase	LMNEFEPG_01024,Prolipoprotein diacylglyceryl transferase	HNHGKJFO_00851,Prolipoprotein diacylglyceryl transferase	OOOIIGOH_01385,Prolipoprotein diacylglyceryl transferase	LGCGBOFF_02330,Prolipoprotein diacylglyceryl transferase	FDGMJCMP_01791,Prolipoprotein diacylglyceryl transferase
GDAMOCCI_00622,hypothetical protein	LMNEFEPG_01023,hypothetical protein	HNHGKJFO_00850,hypothetical protein	OOOIIGOH_01384,hypothetical protein	LGCGBOFF_02329,hypothetical protein	FDGMJCMP_01792,hypothetical protein
GDAMOCCI_00623,Laccase domain protein YfiH	LMNEFEPG_01022,Laccase domain protein YfiH	HNHGKJFO_00849,Laccase domain protein YfiH	OOOIIGOH_01383,Laccase domain protein YfiH	LGCGBOFF_02328,Laccase domain protein YfiH	FDGMJCMP_01793,Laccase domain protein YfiH
GDAMOCCI_00624,Ectoine hydrolase	LMNEFEPG_01021,Ectoine hydrolase	HNHGKJFO_00848,Ectoine hydrolase	OOOIIGOH_01382,Ectoine hydrolase	LGCGBOFF_02327,Ectoine hydrolase	FDGMJCMP_01794,Ectoine hydrolase
GDAMOCCI_00625,hypothetical protein	LMNEFEPG_01020,hypothetical protein	HNHGKJFO_00847,hypothetical protein	OOOIIGOH_01381,hypothetical protein	LGCGBOFF_02326,hypothetical protein	FDGMJCMP_01795,hypothetical protein
GDAMOCCI_00626,Ribose-phosphate pyrophosphokinase	LMNEFEPG_01019,Ribose-phosphate pyrophosphokinase	HNHGKJFO_00846,Ribose-phosphate pyrophosphokinase	OOOIIGOH_01380,Ribose-phosphate pyrophosphokinase	LGCGBOFF_02325,Ribose-phosphate pyrophosphokinase	FDGMJCMP_01796,Ribose-phosphate pyrophosphokinase
GDAMOCCI_00627,Chromate transport protein	LMNEFEPG_01018,Chromate transport protein	HNHGKJFO_00845,Chromate transport protein	OOOIIGOH_01379,Chromate transport protein	LGCGBOFF_02324,Chromate transport protein	FDGMJCMP_01797,Chromate transport protein
GDAMOCCI_00628,hypothetical protein	LMNEFEPG_01017,hypothetical protein	HNHGKJFO_00844,hypothetical protein	OOOIIGOH_01378,hypothetical protein	LGCGBOFF_02323,hypothetical protein	FDGMJCMP_01798,hypothetical protein
GDAMOCCI_00629,50S ribosomal protein L25	LMNEFEPG_01016,50S ribosomal protein L25	HNHGKJFO_00843,50S ribosomal protein L25	OOOIIGOH_01377,50S ribosomal protein L25	LGCGBOFF_02322,50S ribosomal protein L25	FDGMJCMP_01799,50S ribosomal protein L25
GDAMOCCI_00630,Peptidyl-tRNA hydrolase	LMNEFEPG_01015,Peptidyl-tRNA hydrolase	HNHGKJFO_00842,Peptidyl-tRNA hydrolase	OOOIIGOH_01376,Peptidyl-tRNA hydrolase	LGCGBOFF_02321,Peptidyl-tRNA hydrolase	FDGMJCMP_01800,Peptidyl-tRNA hydrolase
GDAMOCCI_00632,Ribosome-binding ATPase YchF	LMNEFEPG_01014,Ribosome-binding ATPase YchF	HNHGKJFO_00840,Ribosome-binding ATPase YchF	OOOIIGOH_01374,Ribosome-binding ATPase YchF	LGCGBOFF_02320,Ribosome-binding ATPase YchF	FDGMJCMP_01802,Ribosome-binding ATPase YchF
GDAMOCCI_00633,hypothetical protein	LMNEFEPG_01013,hypothetical protein	HNHGKJFO_00839,hypothetical protein	OOOIIGOH_01373,hypothetical protein	LGCGBOFF_02319,hypothetical protein	FDGMJCMP_01803,hypothetical protein
GDAMOCCI_00634,hypothetical protein	LMNEFEPG_01012,hypothetical protein	HNHGKJFO_00838,hypothetical protein	OOOIIGOH_01372,hypothetical protein	LGCGBOFF_02318,hypothetical protein	FDGMJCMP_01804,hypothetical protein
GDAMOCCI_00635,Adenine phosphoribosyltransferase	LMNEFEPG_01011,Adenine phosphoribosyltransferase	HNHGKJFO_00837,Adenine phosphoribosyltransferase	OOOIIGOH_01371,Adenine phosphoribosyltransferase	LGCGBOFF_02317,Adenine phosphoribosyltransferase	FDGMJCMP_01805,Adenine phosphoribosyltransferase
GDAMOCCI_00636,Cytochrome b/c1	LMNEFEPG_01010,Cytochrome b/c1	HNHGKJFO_00836,Cytochrome b/c1	OOOIIGOH_01370,Cytochrome b/c1	LGCGBOFF_02316,Cytochrome b/c1	FDGMJCMP_01806,Cytochrome b/c1
GDAMOCCI_00637,Cytochrome b/c1	LMNEFEPG_01009,Cytochrome b/c1	HNHGKJFO_00835,Cytochrome b/c1	OOOIIGOH_01369,Cytochrome b/c1	LGCGBOFF_02315,Cytochrome b/c1	FDGMJCMP_01807,Cytochrome b/c1
GDAMOCCI_00638,Ubiquinol-cytochrome c reductase iron-sulfur subunit	LMNEFEPG_01008,Ubiquinol-cytochrome c reductase iron-sulfur subunit	HNHGKJFO_00834,Ubiquinol-cytochrome c reductase iron-sulfur subunit	OOOIIGOH_01368,Ubiquinol-cytochrome c reductase iron-sulfur subunit	LGCGBOFF_02314,Ubiquinol-cytochrome c reductase iron-sulfur subunit	FDGMJCMP_01808,Ubiquinol-cytochrome c reductase iron-sulfur subunit
GDAMOCCI_00640,Putative multidrug export ATP-binding/permease protein	LMNEFEPG_01007,Putative multidrug export ATP-binding/permease protein	HNHGKJFO_00832,Putative multidrug export ATP-binding/permease protein	OOOIIGOH_01366,Putative multidrug export ATP-binding/permease protein	LGCGBOFF_02312,Putative multidrug export ATP-binding/permease protein	FDGMJCMP_01810,Putative multidrug export ATP-binding/permease protein
GDAMOCCI_00641,tRNA (cytidine(34)-2-O)-methyltransferase	LMNEFEPG_01006,tRNA (cytidine(34)-2-O)-methyltransferase	HNHGKJFO_00831,tRNA (cytidine(34)-2-O)-methyltransferase	OOOIIGOH_01365,tRNA (cytidine(34)-2-O)-methyltransferase	LGCGBOFF_02311,tRNA (cytidine(34)-2-O)-methyltransferase	FDGMJCMP_01811,tRNA (cytidine(34)-2-O)-methyltransferase
GDAMOCCI_00642,hypothetical protein	LMNEFEPG_01005,hypothetical protein	HNHGKJFO_00830,hypothetical protein	OOOIIGOH_01364,hypothetical protein	LGCGBOFF_02310,hypothetical protein	FDGMJCMP_01812,hypothetical protein
GDAMOCCI_00643,hypothetical protein	LMNEFEPG_01004,hypothetical protein	HNHGKJFO_00829,hypothetical protein	OOOIIGOH_01363,hypothetical protein	LGCGBOFF_02309,hypothetical protein	FDGMJCMP_01813,hypothetical protein
GDAMOCCI_00644,Oxygen-dependent coproporphyrinogen-III oxidase	LMNEFEPG_01003,Oxygen-dependent coproporphyrinogen-III oxidase	HNHGKJFO_00828,Oxygen-dependent coproporphyrinogen-III oxidase	OOOIIGOH_01362,Oxygen-dependent coproporphyrinogen-III oxidase	LGCGBOFF_02308,Oxygen-dependent coproporphyrinogen-III oxidase	FDGMJCMP_01814,Oxygen-dependent coproporphyrinogen-III oxidase
GDAMOCCI_00647,hypothetical protein	LMNEFEPG_01000,hypothetical protein	HNHGKJFO_00825,hypothetical protein	OOOIIGOH_01359,hypothetical protein	LGCGBOFF_02307,hypothetical protein	FDGMJCMP_01817,hypothetical protein
GDAMOCCI_00648,CCA-adding enzyme	LMNEFEPG_00999,CCA-adding enzyme	HNHGKJFO_00824,CCA-adding enzyme	OOOIIGOH_01358,CCA-adding enzyme	LGCGBOFF_02306,CCA-adding enzyme	FDGMJCMP_01818,CCA-adding enzyme
GDAMOCCI_00649,putative Nudix hydrolase NudL	LMNEFEPG_00998,putative Nudix hydrolase NudL	HNHGKJFO_00823,putative Nudix hydrolase NudL	OOOIIGOH_01357,putative Nudix hydrolase NudL	LGCGBOFF_02305,putative Nudix hydrolase NudL	FDGMJCMP_01819,putative Nudix hydrolase NudL
GDAMOCCI_00650,hypothetical protein	LMNEFEPG_00997,hypothetical protein	HNHGKJFO_00822,hypothetical protein	OOOIIGOH_01356,hypothetical protein	LGCGBOFF_02304,hypothetical protein	FDGMJCMP_01820,hypothetical protein
GDAMOCCI_00651,hypothetical protein	LMNEFEPG_00996,hypothetical protein	HNHGKJFO_00821,hypothetical protein	OOOIIGOH_01355,hypothetical protein	LGCGBOFF_02303,hypothetical protein	FDGMJCMP_01821,hypothetical protein
GDAMOCCI_00652,hypothetical protein	LMNEFEPG_00995,hypothetical protein	HNHGKJFO_00820,hypothetical protein	OOOIIGOH_01354,hypothetical protein	LGCGBOFF_02302,hypothetical protein	FDGMJCMP_01822,hypothetical protein
GDAMOCCI_00653,hypothetical protein	LMNEFEPG_00994,hypothetical protein	HNHGKJFO_00819,hypothetical protein	OOOIIGOH_01353,hypothetical protein	LGCGBOFF_02301,hypothetical protein	FDGMJCMP_01823,hypothetical protein
GDAMOCCI_00654,hypothetical protein	LMNEFEPG_00993,hypothetical protein	HNHGKJFO_00818,hypothetical protein	OOOIIGOH_01352,hypothetical protein	LGCGBOFF_02300,hypothetical protein	FDGMJCMP_01824,hypothetical protein
GDAMOCCI_00655,hypothetical protein	LMNEFEPG_00992,hypothetical protein	HNHGKJFO_00817,hypothetical protein	OOOIIGOH_01351,hypothetical protein	LGCGBOFF_02299,hypothetical protein	FDGMJCMP_01825,hypothetical protein
GDAMOCCI_00656,Glutathionyl-hydroquinone reductase YqjG	LMNEFEPG_00991,Glutathionyl-hydroquinone reductase YqjG	HNHGKJFO_00816,Glutathionyl-hydroquinone reductase YqjG	OOOIIGOH_01350,Glutathionyl-hydroquinone reductase YqjG	LGCGBOFF_02298,Glutathionyl-hydroquinone reductase YqjG	FDGMJCMP_01826,Glutathionyl-hydroquinone reductase YqjG
GDAMOCCI_00657,Outer membrane protein W	LMNEFEPG_00990,Outer membrane protein W	HNHGKJFO_00815,Outer membrane protein W	OOOIIGOH_01349,Outer membrane protein W	LGCGBOFF_02297,Outer membrane protein W	FDGMJCMP_01827,Outer membrane protein W
GDAMOCCI_00658,RNA pyrophosphohydrolase	LMNEFEPG_00989,RNA pyrophosphohydrolase	HNHGKJFO_00814,RNA pyrophosphohydrolase	OOOIIGOH_01348,RNA pyrophosphohydrolase	LGCGBOFF_02296,RNA pyrophosphohydrolase	FDGMJCMP_01829,RNA pyrophosphohydrolase
GDAMOCCI_00659,3,5-cyclic adenosine monophosphate phosphodiesterase CpdA	LMNEFEPG_00988,3,5-cyclic adenosine monophosphate phosphodiesterase CpdA	HNHGKJFO_00813,3,5-cyclic adenosine monophosphate phosphodiesterase CpdA	OOOIIGOH_01347,3,5-cyclic adenosine monophosphate phosphodiesterase CpdA	LGCGBOFF_02295,3,5-cyclic adenosine monophosphate phosphodiesterase CpdA	FDGMJCMP_01830,3,5-cyclic adenosine monophosphate phosphodiesterase CpdA
GDAMOCCI_00660,2-isopropylmalate synthase	LMNEFEPG_00987,2-isopropylmalate synthase	HNHGKJFO_00811,2-isopropylmalate synthase	OOOIIGOH_01346,2-isopropylmalate synthase	LGCGBOFF_02294,2-isopropylmalate synthase	FDGMJCMP_01831,2-isopropylmalate synthase
GDAMOCCI_00661,Ferrous-iron efflux pump FieF	LMNEFEPG_00986,Ferrous-iron efflux pump FieF	HNHGKJFO_00810,Ferrous-iron efflux pump FieF	OOOIIGOH_01345,Ferrous-iron efflux pump FieF	LGCGBOFF_02293,Ferrous-iron efflux pump FieF	FDGMJCMP_01832,Ferrous-iron efflux pump FieF
GDAMOCCI_00662,Anthranilate synthase component 1	LMNEFEPG_00985,Anthranilate synthase component 1	HNHGKJFO_00809,Anthranilate synthase component 1	OOOIIGOH_01344,Anthranilate synthase component 1, pyocyanine specific	LGCGBOFF_02292,Anthranilate synthase component 1	FDGMJCMP_01833,Anthranilate synthase component 1, pyocyanine specific
GDAMOCCI_00663,Leucine-responsive regulatory protein	LMNEFEPG_00984,Leucine-responsive regulatory protein	HNHGKJFO_00808,Leucine-responsive regulatory protein	OOOIIGOH_01343,Leucine-responsive regulatory protein	LGCGBOFF_02291,Leucine-responsive regulatory protein	FDGMJCMP_01834,Leucine-responsive regulatory protein
GDAMOCCI_00664,putative HTH-type transcriptional regulator	LMNEFEPG_00983,hypothetical protein	HNHGKJFO_00807,hypothetical protein	OOOIIGOH_01342,putative HTH-type transcriptional regulator	LGCGBOFF_02290,hypothetical protein	FDGMJCMP_01835,hypothetical protein
GDAMOCCI_00665,putative MFS-type transporter YhjX	LMNEFEPG_00982,putative MFS-type transporter YhjX	HNHGKJFO_00806,putative MFS-type transporter YhjX	OOOIIGOH_01341,putative MFS-type transporter YhjX	LGCGBOFF_02289,putative MFS-type transporter YhjX	FDGMJCMP_01836,putative MFS-type transporter YhjX
GDAMOCCI_00668,hypothetical protein	LMNEFEPG_00981,hypothetical protein	HNHGKJFO_00803,hypothetical protein	OOOIIGOH_01338,hypothetical protein	LGCGBOFF_02288,hypothetical protein	FDGMJCMP_01839,hypothetical protein
GDAMOCCI_00669,hypothetical protein	LMNEFEPG_00980,hypothetical protein	HNHGKJFO_00802,hypothetical protein	OOOIIGOH_01337,hypothetical protein	LGCGBOFF_02287,hypothetical protein	FDGMJCMP_01840,hypothetical protein
GDAMOCCI_00670,Glycine betaine/carnitine transport binding protein GbuC	LMNEFEPG_00979,Glycine betaine/carnitine transport binding protein GbuC	HNHGKJFO_00801,Glycine betaine/carnitine transport binding protein GbuC	OOOIIGOH_01336,Glycine betaine/carnitine transport binding protein GbuC	LGCGBOFF_02286,Glycine betaine/carnitine transport binding protein GbuC	FDGMJCMP_01841,Glycine betaine/carnitine transport binding protein GbuC
GDAMOCCI_00671,Glycine betaine transport system permease protein OpuAB	LMNEFEPG_00978,Glycine betaine transport system permease protein OpuAB	HNHGKJFO_00800,Glycine betaine transport system permease protein OpuAB	OOOIIGOH_01335,Glycine betaine transport system permease protein OpuAB	LGCGBOFF_02285,Glycine betaine transport system permease protein OpuAB	FDGMJCMP_01842,Glycine betaine transport system permease protein OpuAB
GDAMOCCI_00672,Glycine betaine/proline betaine transport system ATP-binding protein ProV	LMNEFEPG_00977,Glycine betaine/proline betaine transport system ATP-binding protein ProV	HNHGKJFO_00799,Glycine betaine/proline betaine transport system ATP-binding protein ProV	OOOIIGOH_01334,Glycine betaine/proline betaine transport system ATP-binding protein ProV	LGCGBOFF_02284,Glycine betaine/proline betaine transport system ATP-binding protein ProV	FDGMJCMP_01843,Glycine betaine/proline betaine transport system ATP-binding protein ProV
GDAMOCCI_00673,Oligopeptide transport ATP-binding protein OppF	LMNEFEPG_00976,Oligopeptide transport ATP-binding protein OppF	HNHGKJFO_00798,Oligopeptide transport ATP-binding protein OppF	OOOIIGOH_01333,Oligopeptide transport ATP-binding protein OppF	LGCGBOFF_02283,Oligopeptide transport ATP-binding protein OppF	FDGMJCMP_01844,Oligopeptide transport ATP-binding protein OppF
GDAMOCCI_00674,Oligopeptide transport ATP-binding protein OppD	LMNEFEPG_00975,Oligopeptide transport ATP-binding protein OppD	HNHGKJFO_00797,Oligopeptide transport ATP-binding protein OppD	OOOIIGOH_01332,Oligopeptide transport ATP-binding protein OppD	LGCGBOFF_02282,Oligopeptide transport ATP-binding protein OppD	FDGMJCMP_01845,Oligopeptide transport ATP-binding protein OppD
GDAMOCCI_00675,Dipeptide transport system permease protein DppC	LMNEFEPG_00974,Dipeptide transport system permease protein DppC	HNHGKJFO_00796,Dipeptide transport system permease protein DppC	OOOIIGOH_01331,Dipeptide transport system permease protein DppC	LGCGBOFF_02281,Dipeptide transport system permease protein DppC	FDGMJCMP_01846,Dipeptide transport system permease protein DppC
GDAMOCCI_00676,Dipeptide transport system permease protein DppB	LMNEFEPG_00973,Dipeptide transport system permease protein DppB	HNHGKJFO_00795,Dipeptide transport system permease protein DppB	OOOIIGOH_01330,Dipeptide transport system permease protein DppB	LGCGBOFF_02280,Dipeptide transport system permease protein DppB	FDGMJCMP_01847,Dipeptide transport system permease protein DppB
GDAMOCCI_00677,Periplasmic dipeptide transport protein	LMNEFEPG_00972,Periplasmic dipeptide transport protein	HNHGKJFO_00794,Periplasmic dipeptide transport protein	OOOIIGOH_01329,Periplasmic dipeptide transport protein	LGCGBOFF_02279,Periplasmic dipeptide transport protein	FDGMJCMP_01848,Periplasmic dipeptide transport protein
GDAMOCCI_00678,hypothetical protein	LMNEFEPG_00971,hypothetical protein	HNHGKJFO_00793,hypothetical protein	OOOIIGOH_01328,hypothetical protein	LGCGBOFF_02278,hypothetical protein	FDGMJCMP_01849,hypothetical protein
GDAMOCCI_00679,Transcriptional activator HlyU	LMNEFEPG_00970,Transcriptional activator HlyU	HNHGKJFO_00792,Transcriptional activator HlyU	OOOIIGOH_01327,Transcriptional activator HlyU	LGCGBOFF_02277,Transcriptional activator HlyU	FDGMJCMP_01850,Transcriptional activator HlyU
GDAMOCCI_00680,23S rRNA (guanosine-2-O-)-methyltransferase RlmB	LMNEFEPG_00969,23S rRNA (guanosine-2-O-)-methyltransferase RlmB	HNHGKJFO_00791,23S rRNA (guanosine-2-O-)-methyltransferase RlmB	OOOIIGOH_01326,23S rRNA (guanosine-2-O-)-methyltransferase RlmB	LGCGBOFF_02276,23S rRNA (guanosine-2-O-)-methyltransferase RlmB	FDGMJCMP_01851,23S rRNA (guanosine-2-O-)-methyltransferase RlmB
GDAMOCCI_00681,tRNA-specific 2-thiouridylase MnmA	LMNEFEPG_00968,tRNA-specific 2-thiouridylase MnmA	HNHGKJFO_00790,tRNA-specific 2-thiouridylase MnmA	OOOIIGOH_01325,tRNA-specific 2-thiouridylase MnmA	LGCGBOFF_02275,tRNA-specific 2-thiouridylase MnmA	FDGMJCMP_01852,tRNA-specific 2-thiouridylase MnmA
GDAMOCCI_00682,hypothetical protein	LMNEFEPG_00967,hypothetical protein	HNHGKJFO_00789,hypothetical protein	OOOIIGOH_01324,hypothetical protein	LGCGBOFF_02274,hypothetical protein	FDGMJCMP_01853,hypothetical protein
GDAMOCCI_00683,hypothetical protein	LMNEFEPG_00966,hypothetical protein	HNHGKJFO_00788,hypothetical protein	OOOIIGOH_01323,hypothetical protein	LGCGBOFF_02273,hypothetical protein	FDGMJCMP_01854,hypothetical protein
GDAMOCCI_00684,Chromosome partition protein Smc	LMNEFEPG_00965,Chromosome partition protein Smc	HNHGKJFO_00787,Chromosome partition protein Smc	OOOIIGOH_01322,Chromosome partition protein Smc	LGCGBOFF_02272,hypothetical protein	FDGMJCMP_01855,Chromosome partition protein Smc
GDAMOCCI_00685,hypothetical protein	LMNEFEPG_00964,hypothetical protein	HNHGKJFO_00786,hypothetical protein	OOOIIGOH_01321,hypothetical protein	LGCGBOFF_02271,hypothetical protein	FDGMJCMP_01856,hypothetical protein
GDAMOCCI_00686,hypothetical protein	LMNEFEPG_00963,hypothetical protein	HNHGKJFO_00785,hypothetical protein	OOOIIGOH_01320,hypothetical protein	LGCGBOFF_02270,hypothetical protein	FDGMJCMP_01857,hypothetical protein
GDAMOCCI_00687,Cell cycle response regulator CtrA	LMNEFEPG_00962,Cell cycle response regulator CtrA	HNHGKJFO_00784,Cell cycle response regulator CtrA	OOOIIGOH_01318,Cell cycle response regulator CtrA	LGCGBOFF_02546,Cell cycle response regulator CtrA	FDGMJCMP_01858,Cell cycle response regulator CtrA
GDAMOCCI_00689,hypothetical protein	LMNEFEPG_00960,hypothetical protein	HNHGKJFO_00783,hypothetical protein	OOOIIGOH_01316,hypothetical protein	LGCGBOFF_02547,hypothetical protein	FDGMJCMP_01860,hypothetical protein
GDAMOCCI_00690,hypothetical protein	LMNEFEPG_00957,hypothetical protein	HNHGKJFO_00780,hypothetical protein	OOOIIGOH_01313,hypothetical protein	LGCGBOFF_02548,hypothetical protein	FDGMJCMP_01861,hypothetical protein
GDAMOCCI_00691,UDP-2-acetamido-2-deoxy-3-oxo-D-glucuronate aminotransferase	LMNEFEPG_00956,UDP-2-acetamido-2-deoxy-3-oxo-D-glucuronate aminotransferase	HNHGKJFO_00779,UDP-2-acetamido-2-deoxy-3-oxo-D-glucuronate aminotransferase	OOOIIGOH_01312,UDP-2-acetamido-2-deoxy-3-oxo-D-glucuronate aminotransferase	LGCGBOFF_02549,UDP-2-acetamido-2-deoxy-3-oxo-D-glucuronate aminotransferase	FDGMJCMP_01862,UDP-2-acetamido-2-deoxy-3-oxo-D-glucuronate aminotransferase
GDAMOCCI_00692,scyllo-inositol 2-dehydrogenase (NAD(+))	LMNEFEPG_00955,scyllo-inositol 2-dehydrogenase (NAD(+))	HNHGKJFO_00778,scyllo-inositol 2-dehydrogenase (NAD(+))	OOOIIGOH_01311,scyllo-inositol 2-dehydrogenase (NAD(+))	LGCGBOFF_02550,scyllo-inositol 2-dehydrogenase (NAD(+))	FDGMJCMP_01863,scyllo-inositol 2-dehydrogenase (NAD(+))
GDAMOCCI_00701,Group 3 truncated hemoglobin ctb	LMNEFEPG_00953,Group 3 truncated hemoglobin ctb	HNHGKJFO_05085,Group 3 truncated hemoglobin ctb	OOOIIGOH_01303,Group 3 truncated hemoglobin ctb	LGCGBOFF_02559,Group 3 truncated hemoglobin ctb	FDGMJCMP_01865,Group 3 truncated hemoglobin ctb
GDAMOCCI_00702,Delta(1)-pyrroline-2-carboxylate reductase	LMNEFEPG_00952,Delta(1)-pyrroline-2-carboxylate reductase	HNHGKJFO_05086,Delta(1)-pyrroline-2-carboxylate reductase	OOOIIGOH_01302,Delta(1)-pyrroline-2-carboxylate reductase	LGCGBOFF_02560,Delta(1)-pyrroline-2-carboxylate reductase	FDGMJCMP_01866,Delta(1)-pyrroline-2-carboxylate reductase
GDAMOCCI_00703,Arginase	LMNEFEPG_00951,Arginase	HNHGKJFO_05087,Arginase	OOOIIGOH_01301,Arginase	LGCGBOFF_02561,Arginase	FDGMJCMP_01867,Arginase
GDAMOCCI_00704,DNA-binding transcriptional activator DecR	LMNEFEPG_00950,DNA-binding transcriptional activator DecR	HNHGKJFO_05088,DNA-binding transcriptional activator DecR	OOOIIGOH_01300,DNA-binding transcriptional activator DecR	LGCGBOFF_02562,DNA-binding transcriptional activator DecR	FDGMJCMP_01868,DNA-binding transcriptional activator DecR
GDAMOCCI_00705,N-ethylmaleimide reductase	LMNEFEPG_00949,N-ethylmaleimide reductase	HNHGKJFO_05089,N-ethylmaleimide reductase	OOOIIGOH_01299,N-ethylmaleimide reductase	LGCGBOFF_02563,N-ethylmaleimide reductase	FDGMJCMP_01869,N-ethylmaleimide reductase
GDAMOCCI_00706,putative HTH-type transcriptional regulator YgaV	LMNEFEPG_00948,hypothetical protein	HNHGKJFO_05090,putative HTH-type transcriptional regulator YgaV	OOOIIGOH_01298,putative HTH-type transcriptional regulator YgaV	LGCGBOFF_02564,putative HTH-type transcriptional regulator YgaV	FDGMJCMP_01870,putative HTH-type transcriptional regulator YgaV
GDAMOCCI_00707,30S ribosomal protein S1	LMNEFEPG_00947,30S ribosomal protein S1	HNHGKJFO_05091,30S ribosomal protein S1	OOOIIGOH_01296,30S ribosomal protein S1	LGCGBOFF_02565,30S ribosomal protein S1	FDGMJCMP_01871,30S ribosomal protein S1
GDAMOCCI_00708,Maltose/maltodextrin import ATP-binding protein MalK	LMNEFEPG_00946,Maltose/maltodextrin import ATP-binding protein MalK	HNHGKJFO_05092,sn-glycerol-3-phosphate import ATP-binding protein UgpC	OOOIIGOH_01295,sn-glycerol-3-phosphate import ATP-binding protein UgpC	LGCGBOFF_01279,Maltose/maltodextrin import ATP-binding protein MalK	FDGMJCMP_01872,Maltose/maltodextrin import ATP-binding protein MalK
GDAMOCCI_00709,Putative 2-aminoethylphosphonate transport system permease protein PhnV	LMNEFEPG_00945,Putative 2-aminoethylphosphonate transport system permease protein PhnV	HNHGKJFO_05093,Putative 2-aminoethylphosphonate transport system permease protein PhnV	OOOIIGOH_01294,Putative 2-aminoethylphosphonate transport system permease protein PhnV	LGCGBOFF_01281,Putative 2-aminoethylphosphonate transport system permease protein PhnU	FDGMJCMP_01873,Putative 2-aminoethylphosphonate transport system permease protein PhnV
GDAMOCCI_00710,Fe(3+)-binding periplasmic protein	LMNEFEPG_00944,Spermidine/putrescine-binding periplasmic protein	HNHGKJFO_05094,Fe(3+)-binding periplasmic protein	OOOIIGOH_01293,Fe(3+)-binding periplasmic protein	LGCGBOFF_01280,putative binding protein component of ABC iron transporter	FDGMJCMP_01874,Fe(3+)-binding periplasmic protein
GDAMOCCI_00711,Gamma-glutamylputrescine oxidoreductase	LMNEFEPG_00942,Gamma-glutamylputrescine oxidoreductase	HNHGKJFO_05095,Gamma-glutamylputrescine oxidoreductase	OOOIIGOH_01292,Gamma-glutamylputrescine oxidoreductase	LGCGBOFF_02567,Gamma-glutamylputrescine oxidoreductase	FDGMJCMP_01875,Gamma-glutamylputrescine oxidoreductase
GDAMOCCI_00712,Glycine cleavage system transcriptional activator	LMNEFEPG_00941,Glycine cleavage system transcriptional activator	HNHGKJFO_05096,Glycine cleavage system transcriptional activator	OOOIIGOH_01291,Glycine cleavage system transcriptional activator	LGCGBOFF_02568,Glycine cleavage system transcriptional activator	FDGMJCMP_01876,Glycine cleavage system transcriptional activator
GDAMOCCI_00713,hypothetical protein	LMNEFEPG_00940,hypothetical protein	HNHGKJFO_05097,hypothetical protein	OOOIIGOH_01290,hypothetical protein	LGCGBOFF_02570,hypothetical protein	FDGMJCMP_01877,hypothetical protein
GDAMOCCI_00714,Succinate-semialdehyde dehydrogenase [NADP(+)] GabD	LMNEFEPG_00939,Succinate-semialdehyde dehydrogenase [NADP(+)] GabD	HNHGKJFO_05098,Succinate-semialdehyde dehydrogenase [NADP(+)] GabD	OOOIIGOH_01289,Succinate-semialdehyde dehydrogenase [NADP(+)] GabD	LGCGBOFF_02571,Succinate-semialdehyde dehydrogenase [NADP(+)] GabD	FDGMJCMP_01878,Methylmalonate semialdehyde dehydrogenase [acylating]
GDAMOCCI_00715,Formyltetrahydrofolate deformylase	LMNEFEPG_00938,Formyltetrahydrofolate deformylase	HNHGKJFO_05099,Formyltetrahydrofolate deformylase	OOOIIGOH_01288,Formyltetrahydrofolate deformylase	LGCGBOFF_02572,Formyltetrahydrofolate deformylase	FDGMJCMP_01880,Formyltetrahydrofolate deformylase
GDAMOCCI_00716,Glutamine--fructose-6-phosphate aminotransferase [isomerizing]	LMNEFEPG_00937,Glutamine--fructose-6-phosphate aminotransferase [isomerizing]	HNHGKJFO_05100,Glutamine--fructose-6-phosphate aminotransferase [isomerizing]	OOOIIGOH_01287,Glutamine--fructose-6-phosphate aminotransferase [isomerizing]	LGCGBOFF_02573,Glutamine--fructose-6-phosphate aminotransferase [isomerizing]	FDGMJCMP_01881,Glutamine--fructose-6-phosphate aminotransferase [isomerizing]
GDAMOCCI_00717,Swarming motility protein SwrC	LMNEFEPG_00936,Swarming motility protein SwrC	HNHGKJFO_05101,Swarming motility protein SwrC	OOOIIGOH_01286,Swarming motility protein SwrC	LGCGBOFF_02574,Swarming motility protein SwrC	FDGMJCMP_01882,Swarming motility protein SwrC
GDAMOCCI_00718,Multidrug resistance protein MdtE	LMNEFEPG_00935,Multidrug resistance protein MdtE	HNHGKJFO_05102,Multidrug resistance protein MdtE	OOOIIGOH_01285,Multidrug resistance protein MdtE	LGCGBOFF_02575,Multidrug resistance protein MdtE	FDGMJCMP_01883,Multidrug resistance protein MdtE
GDAMOCCI_00719,Multidrug resistance protein MdtA	LMNEFEPG_00934,Multidrug resistance protein MdtA	HNHGKJFO_05103,Multidrug resistance protein MdtA	OOOIIGOH_01284,Multidrug resistance protein MdtA	LGCGBOFF_02576,Multidrug resistance protein MdtA	FDGMJCMP_01884,Multidrug resistance protein MdtA
GDAMOCCI_00720,hypothetical protein	LMNEFEPG_00933,hypothetical protein	HNHGKJFO_05104,hypothetical protein	OOOIIGOH_01283,hypothetical protein	LGCGBOFF_02577,hypothetical protein	FDGMJCMP_01885,hypothetical protein
GDAMOCCI_00721,putative oxidoreductase	LMNEFEPG_00932,putative oxidoreductase	HNHGKJFO_05105,putative oxidoreductase	OOOIIGOH_01282,putative oxidoreductase	LGCGBOFF_02578,putative oxidoreductase	FDGMJCMP_01886,putative oxidoreductase
GDAMOCCI_00722,L-lactate dehydrogenase	LMNEFEPG_00931,L-lactate dehydrogenase	HNHGKJFO_05106,L-lactate dehydrogenase	OOOIIGOH_01281,L-lactate dehydrogenase	LGCGBOFF_02579,L-lactate dehydrogenase	FDGMJCMP_01887,L-lactate dehydrogenase
GDAMOCCI_00723,Outer membrane protein PagN	LMNEFEPG_00930,Outer membrane protein PagN	HNHGKJFO_05107,Outer membrane protein PagN	OOOIIGOH_01280,Putative adhesin	LGCGBOFF_02580,Outer membrane protein PagN	FDGMJCMP_01888,Putative adhesin
GDAMOCCI_00724,Leucine-responsive regulatory protein	LMNEFEPG_00929,Leucine-responsive regulatory protein	HNHGKJFO_05108,Leucine-responsive regulatory protein	OOOIIGOH_01279,Leucine-responsive regulatory protein	LGCGBOFF_02581,Leucine-responsive regulatory protein	FDGMJCMP_01889,Leucine-responsive regulatory protein
GDAMOCCI_00725,Alanine racemase, biosynthetic	LMNEFEPG_00928,Alanine racemase	HNHGKJFO_05109,Alanine racemase, biosynthetic	OOOIIGOH_01278,Alanine racemase, biosynthetic	LGCGBOFF_02582,Alanine racemase, biosynthetic	FDGMJCMP_01890,Alanine racemase
GDAMOCCI_00726,D-amino acid dehydrogenase 1	LMNEFEPG_00927,D-amino acid dehydrogenase 1	HNHGKJFO_05110,D-amino acid dehydrogenase 1	OOOIIGOH_01277,D-amino acid dehydrogenase 1	LGCGBOFF_02583,D-amino acid dehydrogenase 1	FDGMJCMP_01891,D-amino acid dehydrogenase 1
GDAMOCCI_00727,hypothetical protein	LMNEFEPG_00926,hypothetical protein	HNHGKJFO_05111,hypothetical protein	OOOIIGOH_01276,hypothetical protein	LGCGBOFF_01532,hypothetical protein	FDGMJCMP_01892,hypothetical protein
GDAMOCCI_00728,Inner membrane protein YgaZ	LMNEFEPG_00925,Inner membrane protein YgaZ	HNHGKJFO_05112,Inner membrane protein YgaZ	OOOIIGOH_01275,Inner membrane protein YgaZ	LGCGBOFF_01531,Inner membrane protein YgaZ	FDGMJCMP_01893,Inner membrane protein YgaZ
GDAMOCCI_00729,Leucine-responsive regulatory protein	LMNEFEPG_00924,Leucine-responsive regulatory protein	HNHGKJFO_05113,Leucine-responsive regulatory protein	OOOIIGOH_01274,Leucine-responsive regulatory protein	LGCGBOFF_01530,Leucine-responsive regulatory protein	FDGMJCMP_01895,Leucine-responsive regulatory protein
GDAMOCCI_00730,HTH-type transcriptional regulator PuuR	LMNEFEPG_00923,HTH-type transcriptional regulator PuuR	HNHGKJFO_05114,HTH-type transcriptional regulator PuuR	OOOIIGOH_01273,HTH-type transcriptional regulator PuuR	LGCGBOFF_02584,HTH-type transcriptional regulator PuuR	FDGMJCMP_01896,HTH-type transcriptional regulator PuuR
GDAMOCCI_00731,Beta-alanine--pyruvate aminotransferase	LMNEFEPG_00921,Beta-alanine--pyruvate aminotransferase	HNHGKJFO_05115,Beta-alanine--pyruvate aminotransferase	OOOIIGOH_01272,Beta-alanine--pyruvate aminotransferase	LGCGBOFF_02585,Beta-alanine--pyruvate aminotransferase	FDGMJCMP_01897,Beta-alanine--pyruvate aminotransferase
GDAMOCCI_00741,Aliphatic sulfonates import ATP-binding protein SsuB	LMNEFEPG_00910,Aliphatic sulfonates import ATP-binding protein SsuB	HNHGKJFO_03943,Aliphatic sulfonates import ATP-binding protein SsuB	OOOIIGOH_01261,Aliphatic sulfonates import ATP-binding protein SsuB	LGCGBOFF_03722,Bicarbonate transport ATP-binding protein CmpD	FDGMJCMP_01908,Aliphatic sulfonates import ATP-binding protein SsuB
GDAMOCCI_00742,D-alanine aminotransferase	LMNEFEPG_00909,D-alanine aminotransferase	HNHGKJFO_03944,D-alanine aminotransferase	OOOIIGOH_01260,D-alanine aminotransferase	LGCGBOFF_02586,D-alanine aminotransferase	FDGMJCMP_01909,D-alanine aminotransferase
GDAMOCCI_00743,Xylose transport system permease protein XylH	LMNEFEPG_00908,Xylose transport system permease protein XylH	HNHGKJFO_03945,Xylose transport system permease protein XylH	OOOIIGOH_01259,Xylose transport system permease protein XylH	LGCGBOFF_02587,Xylose transport system permease protein XylH	FDGMJCMP_01910,Xylose transport system permease protein XylH
GDAMOCCI_00744,Xylose import ATP-binding protein XylG	LMNEFEPG_00907,Xylose import ATP-binding protein XylG	HNHGKJFO_03946,Xylose import ATP-binding protein XylG	OOOIIGOH_01258,Xylose import ATP-binding protein XylG	LGCGBOFF_02588,Xylose import ATP-binding protein XylG	FDGMJCMP_01911,Xylose import ATP-binding protein XylG
GDAMOCCI_00745,Multiple sugar-binding periplasmic receptor ChvE	LMNEFEPG_00906,Multiple sugar-binding periplasmic receptor ChvE	HNHGKJFO_03947,Multiple sugar-binding periplasmic receptor ChvE	OOOIIGOH_01257,Multiple sugar-binding periplasmic receptor ChvE	LGCGBOFF_02589,Multiple sugar-binding periplasmic receptor ChvE	FDGMJCMP_01912,Multiple sugar-binding periplasmic receptor ChvE
GDAMOCCI_00746,2-dehydro-3-deoxy-6-phosphogalactonate aldolase	LMNEFEPG_00905,2-dehydro-3-deoxy-6-phosphogalactonate aldolase	HNHGKJFO_03948,2-dehydro-3-deoxy-6-phosphogalactonate aldolase	OOOIIGOH_01256,2-dehydro-3-deoxy-6-phosphogalactonate aldolase	LGCGBOFF_02590,2-dehydro-3-deoxy-6-phosphogalactonate aldolase	FDGMJCMP_01913,2-dehydro-3-deoxy-6-phosphogalactonate aldolase
GDAMOCCI_00747,putative 2-dehydro-3-deoxygalactonokinase DgoK1	LMNEFEPG_00904,putative 2-dehydro-3-deoxygalactonokinase DgoK1	HNHGKJFO_03949,putative 2-dehydro-3-deoxygalactonokinase DgoK1	OOOIIGOH_01255,putative 2-dehydro-3-deoxygalactonokinase DgoK1	LGCGBOFF_02591,putative 2-dehydro-3-deoxygalactonokinase DgoK1	FDGMJCMP_01914,putative 2-dehydro-3-deoxygalactonokinase DgoK1
GDAMOCCI_00748,L-arabonate dehydratase	LMNEFEPG_00903,L-arabonate dehydratase	HNHGKJFO_03950,L-arabonate dehydratase	OOOIIGOH_01254,L-arabonate dehydratase	LGCGBOFF_02592,L-arabonate dehydratase	FDGMJCMP_01915,L-arabonate dehydratase
GDAMOCCI_00749,L-arabinose 1-dehydrogenase (NAD(P)(+))	LMNEFEPG_00902,L-arabinose 1-dehydrogenase (NAD(P)(+))	HNHGKJFO_03951,L-arabinose 1-dehydrogenase (NAD(P)(+))	OOOIIGOH_01253,L-arabinose 1-dehydrogenase (NAD(P)(+))	LGCGBOFF_02593,L-arabinose 1-dehydrogenase (NAD(P)(+))	FDGMJCMP_01916,L-arabinose 1-dehydrogenase (NAD(P)(+))
GDAMOCCI_00750,hypothetical protein	LMNEFEPG_00901,hypothetical protein	HNHGKJFO_03952,hypothetical protein	OOOIIGOH_01252,hypothetical protein	LGCGBOFF_02594,hypothetical protein	FDGMJCMP_01917,hypothetical protein
GDAMOCCI_00751,ABC transporter periplasmic-binding protein YtfQ	LMNEFEPG_00900,ABC transporter periplasmic-binding protein YtfQ	HNHGKJFO_03953,ABC transporter periplasmic-binding protein YtfQ	OOOIIGOH_01251,ABC transporter periplasmic-binding protein YtfQ	LGCGBOFF_02595,ABC transporter periplasmic-binding protein YtfQ	FDGMJCMP_01918,ABC transporter periplasmic-binding protein YtfQ
GDAMOCCI_00752,Arabinose import ATP-binding protein AraG	LMNEFEPG_00899,Arabinose import ATP-binding protein AraG	HNHGKJFO_03954,Arabinose import ATP-binding protein AraG	OOOIIGOH_01250,Galactose/methyl galactoside import ATP-binding protein MglA	LGCGBOFF_02596,Xylose import ATP-binding protein XylG	FDGMJCMP_01919,Arabinose import ATP-binding protein AraG
GDAMOCCI_00753,Inner membrane ABC transporter permease protein YtfT	LMNEFEPG_00898,Inner membrane ABC transporter permease protein YtfT	HNHGKJFO_03955,Inner membrane ABC transporter permease protein YtfT	OOOIIGOH_01249,Inner membrane ABC transporter permease protein YtfT	LGCGBOFF_02597,Inner membrane ABC transporter permease protein YtfT	FDGMJCMP_01920,Inner membrane ABC transporter permease protein YtfT
GDAMOCCI_00754,Inner membrane ABC transporter permease protein YjfF	LMNEFEPG_00897,Inner membrane ABC transporter permease protein YjfF	HNHGKJFO_03956,Inner membrane ABC transporter permease protein YjfF	OOOIIGOH_01248,Inner membrane ABC transporter permease protein YjfF	LGCGBOFF_02598,Inner membrane ABC transporter permease protein YjfF	FDGMJCMP_01921,Inner membrane ABC transporter permease protein YjfF
GDAMOCCI_00755,Pyruvate dehydrogenase complex repressor	LMNEFEPG_00896,Pyruvate dehydrogenase complex repressor	HNHGKJFO_03957,Pyruvate dehydrogenase complex repressor	OOOIIGOH_01247,Pyruvate dehydrogenase complex repressor	LGCGBOFF_02599,Pyruvate dehydrogenase complex repressor	FDGMJCMP_01922,Pyruvate dehydrogenase complex repressor
GDAMOCCI_00756,hypothetical protein	LMNEFEPG_00895,hypothetical protein	HNHGKJFO_03958,hypothetical protein	OOOIIGOH_01246,hypothetical protein	LGCGBOFF_02600,hypothetical protein	FDGMJCMP_01923,hypothetical protein
GDAMOCCI_00758,hypothetical protein	LMNEFEPG_00893,hypothetical protein	HNHGKJFO_03960,hypothetical protein	OOOIIGOH_01244,hypothetical protein	LGCGBOFF_02601,hypothetical protein	FDGMJCMP_01925,hypothetical protein
GDAMOCCI_00759,Acetyl-CoA acetyltransferase	LMNEFEPG_00892,Acetyl-CoA acetyltransferase	HNHGKJFO_03961,Acetyl-CoA acetyltransferase	OOOIIGOH_01243,Acetyl-CoA acetyltransferase	LGCGBOFF_02602,Acetyl-CoA acetyltransferase	FDGMJCMP_01926,Acetyl-CoA acetyltransferase
GDAMOCCI_00760,putative oxidoreductase	LMNEFEPG_00891,putative oxidoreductase	HNHGKJFO_03962,putative oxidoreductase	OOOIIGOH_01242,putative oxidoreductase	LGCGBOFF_02603,putative oxidoreductase	FDGMJCMP_01927,putative oxidoreductase
GDAMOCCI_00761,Acetolactate synthase isozyme 2 large subunit	LMNEFEPG_00890,Acetolactate synthase isozyme 2 large subunit	HNHGKJFO_03963,Acetolactate synthase isozyme 2 large subunit	OOOIIGOH_01241,Acetolactate synthase isozyme 2 large subunit	LGCGBOFF_02604,Acetolactate synthase isozyme 2 large subunit	FDGMJCMP_01928,Acetolactate synthase isozyme 2 large subunit
GDAMOCCI_00762,HTH-type transcriptional regulator GltR	LMNEFEPG_00888,HTH-type transcriptional regulator GltR	HNHGKJFO_03964,HTH-type transcriptional regulator GltR	OOOIIGOH_01240,HTH-type transcriptional regulator GltR	LGCGBOFF_02608,HTH-type transcriptional regulator GltR	FDGMJCMP_01929,HTH-type transcriptional regulator GltR
GDAMOCCI_00764,Lipopolysaccharide export system ATP-binding protein LptB	LMNEFEPG_00886,Lipopolysaccharide export system ATP-binding protein LptB	HNHGKJFO_03966,Lipopolysaccharide export system ATP-binding protein LptB	OOOIIGOH_04318,Lipopolysaccharide export system ATP-binding protein LptB	LGCGBOFF_02610,Lipopolysaccharide export system ATP-binding protein LptB	FDGMJCMP_01931,Lipopolysaccharide export system ATP-binding protein LptB
GDAMOCCI_00765,High-affinity branched-chain amino acid transport ATP-binding protein LivF	LMNEFEPG_00885,High-affinity branched-chain amino acid transport ATP-binding protein LivF	HNHGKJFO_03967,High-affinity branched-chain amino acid transport ATP-binding protein LivF	OOOIIGOH_04319,High-affinity branched-chain amino acid transport ATP-binding protein LivF	LGCGBOFF_02611,High-affinity branched-chain amino acid transport ATP-binding protein LivF	FDGMJCMP_01932,High-affinity branched-chain amino acid transport ATP-binding protein LivF
GDAMOCCI_00766,High-affinity branched-chain amino acid transport system permease protein LivH	LMNEFEPG_00884,High-affinity branched-chain amino acid transport system permease protein LivH	HNHGKJFO_03968,High-affinity branched-chain amino acid transport system permease protein LivH	OOOIIGOH_04320,High-affinity branched-chain amino acid transport system permease protein LivH	LGCGBOFF_02612,High-affinity branched-chain amino acid transport system permease protein LivH	FDGMJCMP_01933,High-affinity branched-chain amino acid transport system permease protein LivH
GDAMOCCI_00767,hypothetical protein	LMNEFEPG_00883,hypothetical protein	HNHGKJFO_03969,hypothetical protein	OOOIIGOH_04321,hypothetical protein	LGCGBOFF_02613,hypothetical protein	FDGMJCMP_01934,hypothetical protein
GDAMOCCI_00768,Alcohol dehydrogenase [acceptor]	LMNEFEPG_00882,Alcohol dehydrogenase [acceptor]	HNHGKJFO_03970,Alcohol dehydrogenase [acceptor]	OOOIIGOH_04317,Alcohol dehydrogenase [acceptor]	LGCGBOFF_02614,Alcohol dehydrogenase [acceptor]	FDGMJCMP_01935,Alcohol dehydrogenase [acceptor]
GDAMOCCI_00769,D-methionine-binding lipoprotein MetQ	LMNEFEPG_00881,D-methionine-binding lipoprotein MetQ	HNHGKJFO_03972,D-methionine-binding lipoprotein MetQ	OOOIIGOH_04316,D-methionine-binding lipoprotein MetQ	LGCGBOFF_02616,D-methionine-binding lipoprotein MetQ	FDGMJCMP_01936,D-methionine-binding lipoprotein MetQ
GDAMOCCI_00770,Methionine import ATP-binding protein MetN	LMNEFEPG_00880,Methionine import ATP-binding protein MetN	HNHGKJFO_03973,Methionine import ATP-binding protein MetN	OOOIIGOH_04314,Methionine import ATP-binding protein MetN	LGCGBOFF_02617,Methionine import ATP-binding protein MetN	FDGMJCMP_01937,Methionine import ATP-binding protein MetN
GDAMOCCI_00771,Methionine import system permease protein MetP	LMNEFEPG_00879,Methionine import system permease protein MetP	HNHGKJFO_03974,Methionine import system permease protein MetP	OOOIIGOH_04313,Methionine import system permease protein MetP	LGCGBOFF_02618,Methionine import system permease protein MetP	FDGMJCMP_01938,Methionine import system permease protein MetP
GDAMOCCI_00772,hypothetical protein	LMNEFEPG_00878,hypothetical protein	HNHGKJFO_03975,hypothetical protein	OOOIIGOH_04311,hypothetical protein	LGCGBOFF_02619,hypothetical protein	FDGMJCMP_01939,hypothetical protein
GDAMOCCI_00773,TPR repeat-containing protein YrrB	LMNEFEPG_00877,TPR repeat-containing protein YrrB	HNHGKJFO_03976,TPR repeat-containing protein YrrB	OOOIIGOH_04310,TPR repeat-containing protein YrrB	LGCGBOFF_02620,TPR repeat-containing protein YrrB	FDGMJCMP_01940,TPR repeat-containing protein YrrB
GDAMOCCI_00774,30S ribosomal protein S21	LMNEFEPG_00876,30S ribosomal protein S21	HNHGKJFO_03977,30S ribosomal protein S21	OOOIIGOH_04309,30S ribosomal protein S21	LGCGBOFF_02621,30S ribosomal protein S21	FDGMJCMP_01941,30S ribosomal protein S21
GDAMOCCI_00775,hypothetical protein	LMNEFEPG_00875,hypothetical protein	HNHGKJFO_03978,hypothetical protein	OOOIIGOH_04308,hypothetical protein	LGCGBOFF_02622,hypothetical protein	FDGMJCMP_01942,hypothetical protein
GDAMOCCI_00776,putative enoyl-CoA hydratase 1	LMNEFEPG_00874,putative enoyl-CoA hydratase 1	HNHGKJFO_03979,putative enoyl-CoA hydratase 1	OOOIIGOH_04307,putative enoyl-CoA hydratase 1	LGCGBOFF_02623,putative enoyl-CoA hydratase 1	FDGMJCMP_01943,putative enoyl-CoA hydratase 1
GDAMOCCI_00777,6-phosphogluconate phosphatase	LMNEFEPG_00873,6-phosphogluconate phosphatase	HNHGKJFO_03980,6-phosphogluconate phosphatase	OOOIIGOH_04306,6-phosphogluconate phosphatase	LGCGBOFF_02624,6-phosphogluconate phosphatase	FDGMJCMP_01944,6-phosphogluconate phosphatase
GDAMOCCI_00778,hypothetical protein	LMNEFEPG_00872,hypothetical protein	HNHGKJFO_03981,hypothetical protein	OOOIIGOH_04305,hypothetical protein	LGCGBOFF_02625,hypothetical protein	FDGMJCMP_01945,hypothetical protein
GDAMOCCI_00779,NAD(P) transhydrogenase subunit beta	LMNEFEPG_00871,NAD(P) transhydrogenase subunit beta	HNHGKJFO_03982,NAD(P) transhydrogenase subunit beta	OOOIIGOH_04303,NAD(P) transhydrogenase subunit beta	LGCGBOFF_02626,NAD(P) transhydrogenase subunit beta	FDGMJCMP_01946,NAD(P) transhydrogenase subunit beta
GDAMOCCI_00780,NAD(P) transhydrogenase subunit alpha	LMNEFEPG_00870,NAD(P) transhydrogenase subunit alpha	HNHGKJFO_03983,NAD(P) transhydrogenase subunit alpha	OOOIIGOH_04302,NAD(P) transhydrogenase subunit alpha	LGCGBOFF_02627,NAD(P) transhydrogenase subunit alpha	FDGMJCMP_01947,NAD(P) transhydrogenase subunit alpha
GDAMOCCI_00781,NAD(P) transhydrogenase subunit alpha part 1	LMNEFEPG_00869,NAD(P) transhydrogenase subunit alpha part 1	HNHGKJFO_03984,NAD(P) transhydrogenase subunit alpha part 1	OOOIIGOH_04301,NAD(P) transhydrogenase subunit alpha part 1	LGCGBOFF_02628,NAD(P) transhydrogenase subunit alpha part 1	FDGMJCMP_01948,NAD(P) transhydrogenase subunit alpha part 1
GDAMOCCI_00782,hypothetical protein	LMNEFEPG_00868,hypothetical protein	HNHGKJFO_03985,hypothetical protein	OOOIIGOH_04300,hypothetical protein	LGCGBOFF_02629,hypothetical protein	FDGMJCMP_01949,hypothetical protein
GDAMOCCI_00783,hypothetical protein	LMNEFEPG_00867,hypothetical protein	HNHGKJFO_03986,hypothetical protein	OOOIIGOH_04299,hypothetical protein	LGCGBOFF_02630,hypothetical protein	FDGMJCMP_01950,hypothetical protein
GDAMOCCI_00788,6-aminohexanoate-dimer hydrolase	LMNEFEPG_00866,6-aminohexanoate-dimer hydrolase	HNHGKJFO_03987,6-aminohexanoate-dimer hydrolase	OOOIIGOH_04298,6-aminohexanoate-dimer hydrolase	LGCGBOFF_02631,6-aminohexanoate-dimer hydrolase	FDGMJCMP_01951,6-aminohexanoate-dimer hydrolase
GDAMOCCI_00789,putative signaling protein	LMNEFEPG_00865,putative signaling protein	HNHGKJFO_03988,putative signaling protein	OOOIIGOH_04297,putative signaling protein	LGCGBOFF_02632,putative signaling protein	FDGMJCMP_01952,putative signaling protein
GDAMOCCI_00790,Gluconate 5-dehydrogenase	LMNEFEPG_00864,Gluconate 5-dehydrogenase	HNHGKJFO_03989,Gluconate 5-dehydrogenase	OOOIIGOH_04296,Gluconate 5-dehydrogenase	LGCGBOFF_02633,Gluconate 5-dehydrogenase	FDGMJCMP_01953,Gluconate 5-dehydrogenase
GDAMOCCI_00791,Gamma-glutamyl-gamma-aminobutyrate hydrolase PuuD	LMNEFEPG_00862,Gamma-glutamyl-gamma-aminobutyrate hydrolase PuuD	HNHGKJFO_03990,Gamma-glutamyl-gamma-aminobutyrate hydrolase PuuD	OOOIIGOH_04295,Gamma-glutamyl-gamma-aminobutyrate hydrolase PuuD	LGCGBOFF_02634,Gamma-glutamyl-gamma-aminobutyrate hydrolase PuuD	FDGMJCMP_01954,Gamma-glutamyl-gamma-aminobutyrate hydrolase PuuD
GDAMOCCI_00792,2-ketogluconate reductase	LMNEFEPG_00861,2-ketogluconate reductase	HNHGKJFO_03991,2-ketogluconate reductase	OOOIIGOH_04294,2-ketogluconate reductase	LGCGBOFF_02635,2-ketogluconate reductase	FDGMJCMP_01955,2-ketogluconate reductase
GDAMOCCI_00793,HTH-type transcriptional repressor CytR	LMNEFEPG_00860,HTH-type transcriptional repressor CytR	HNHGKJFO_03992,HTH-type transcriptional repressor CytR	OOOIIGOH_04293,HTH-type transcriptional repressor CytR	LGCGBOFF_02636,HTH-type transcriptional repressor CytR	FDGMJCMP_01956,HTH-type transcriptional repressor CytR
GDAMOCCI_00794,putative HTH-type transcriptional regulator	LMNEFEPG_00859,putative HTH-type transcriptional regulator	HNHGKJFO_03993,Transcriptional regulator SlyA	OOOIIGOH_04292,putative HTH-type transcriptional regulator	LGCGBOFF_02637,Transcriptional regulator SlyA	FDGMJCMP_01957,putative HTH-type transcriptional regulator
GDAMOCCI_00795,Putative mycofactocin system creatinine amidohydrolase family protein MftE	LMNEFEPG_00858,Putative mycofactocin system creatinine amidohydrolase family protein MftE	HNHGKJFO_03994,Putative mycofactocin system creatinine amidohydrolase family protein MftE	OOOIIGOH_04291,Putative mycofactocin system creatinine amidohydrolase family protein MftE	LGCGBOFF_02638,Putative mycofactocin system creatinine amidohydrolase family protein MftE	FDGMJCMP_01958,Putative mycofactocin system creatinine amidohydrolase family protein MftE
GDAMOCCI_00796,Putative metal chaperone YciC	LMNEFEPG_00857,Putative metal chaperone YciC	HNHGKJFO_03996,Putative metal chaperone YciC	OOOIIGOH_04290,Putative metal chaperone YciC	LGCGBOFF_02639,Putative metal chaperone YciC	FDGMJCMP_01959,Putative metal chaperone YciC
GDAMOCCI_00797,hypothetical protein	LMNEFEPG_00856,hypothetical protein	HNHGKJFO_03997,hypothetical protein	OOOIIGOH_04289,hypothetical protein	LGCGBOFF_02640,hypothetical protein	FDGMJCMP_01960,hypothetical protein
GDAMOCCI_00798,Putative hydrolase MhqD	LMNEFEPG_00855,Putative hydrolase MhqD	HNHGKJFO_03998,Putative hydrolase MhqD	OOOIIGOH_04288,Putative hydrolase MhqD	LGCGBOFF_02641,Putative hydrolase MhqD	FDGMJCMP_01961,Putative hydrolase MhqD
GDAMOCCI_00799,Protein-methionine-sulfoxide reductase catalytic subunit MsrP	LMNEFEPG_00854,Protein-methionine-sulfoxide reductase catalytic subunit MsrP	HNHGKJFO_03999,Protein-methionine-sulfoxide reductase catalytic subunit MsrP	OOOIIGOH_04287,Protein-methionine-sulfoxide reductase catalytic subunit MsrP	LGCGBOFF_02642,Protein-methionine-sulfoxide reductase catalytic subunit MsrP	FDGMJCMP_01962,Protein-methionine-sulfoxide reductase catalytic subunit MsrP
GDAMOCCI_00800,Protein-methionine-sulfoxide reductase heme-binding subunit MsrQ	LMNEFEPG_00853,Protein-methionine-sulfoxide reductase heme-binding subunit MsrQ	HNHGKJFO_04000,Protein-methionine-sulfoxide reductase heme-binding subunit MsrQ	OOOIIGOH_04286,Protein-methionine-sulfoxide reductase heme-binding subunit MsrQ	LGCGBOFF_02643,Protein-methionine-sulfoxide reductase heme-binding subunit MsrQ	FDGMJCMP_01963,Protein-methionine-sulfoxide reductase heme-binding subunit MsrQ
GDAMOCCI_00801,hypothetical protein	LMNEFEPG_00852,hypothetical protein	HNHGKJFO_04001,hypothetical protein	OOOIIGOH_04285,hypothetical protein	LGCGBOFF_02644,hypothetical protein	FDGMJCMP_01964,hypothetical protein
GDAMOCCI_00802,2-iminobutanoate/2-iminopropanoate deaminase	LMNEFEPG_00851,2-iminobutanoate/2-iminopropanoate deaminase	HNHGKJFO_04002,2-iminobutanoate/2-iminopropanoate deaminase	OOOIIGOH_04284,2-iminobutanoate/2-iminopropanoate deaminase	LGCGBOFF_02645,2-iminobutanoate/2-iminopropanoate deaminase	FDGMJCMP_01965,2-iminobutanoate/2-iminopropanoate deaminase
GDAMOCCI_00804,Ribonuclease P protein component	LMNEFEPG_00849,Ribonuclease P protein component	HNHGKJFO_04004,Ribonuclease P protein component	OOOIIGOH_04282,Ribonuclease P protein component	LGCGBOFF_02646,Ribonuclease P protein component	FDGMJCMP_01967,Ribonuclease P protein component
GDAMOCCI_00805,Membrane protein insertase YidC	LMNEFEPG_00848,Membrane protein insertase YidC	HNHGKJFO_04005,Membrane protein insertase YidC	OOOIIGOH_04281,Membrane protein insertase YidC	LGCGBOFF_02647,Membrane protein insertase YidC	FDGMJCMP_01968,Membrane protein insertase YidC
GDAMOCCI_00806,putative GTP-binding protein EngB	LMNEFEPG_00847,putative GTP-binding protein EngB	HNHGKJFO_04006,putative GTP-binding protein EngB	OOOIIGOH_04280,putative GTP-binding protein EngB	LGCGBOFF_02648,putative GTP-binding protein EngB	FDGMJCMP_01969,putative GTP-binding protein EngB
GDAMOCCI_00807,hypothetical protein	LMNEFEPG_00846,hypothetical protein	HNHGKJFO_04007,hypothetical protein	OOOIIGOH_04279,hypothetical protein	LGCGBOFF_02649,hypothetical protein	FDGMJCMP_01970,hypothetical protein
GDAMOCCI_00808,Acetylglutamate kinase	LMNEFEPG_00845,Acetylglutamate kinase	HNHGKJFO_04008,Acetylglutamate kinase	OOOIIGOH_04278,Acetylglutamate kinase	LGCGBOFF_02650,Acetylglutamate kinase	FDGMJCMP_01971,Acetylglutamate kinase
GDAMOCCI_00809,hypothetical protein	LMNEFEPG_00844,hypothetical protein	HNHGKJFO_04009,hypothetical protein	OOOIIGOH_04277,hypothetical protein	LGCGBOFF_02651,hypothetical protein	FDGMJCMP_01972,hypothetical protein
GDAMOCCI_00811,hypothetical protein	LMNEFEPG_00842,hypothetical protein	HNHGKJFO_04011,hypothetical protein	OOOIIGOH_04275,hypothetical protein	LGCGBOFF_02652,hypothetical protein	FDGMJCMP_01974,hypothetical protein
GDAMOCCI_00812,2,3,4,5-tetrahydropyridine-2,6-dicarboxylate N-succinyltransferase	LMNEFEPG_00841,2,3,4,5-tetrahydropyridine-2,6-dicarboxylate N-succinyltransferase	HNHGKJFO_04012,2,3,4,5-tetrahydropyridine-2,6-dicarboxylate N-succinyltransferase	OOOIIGOH_04274,2,3,4,5-tetrahydropyridine-2,6-dicarboxylate N-succinyltransferase	LGCGBOFF_02653,2,3,4,5-tetrahydropyridine-2,6-dicarboxylate N-succinyltransferase	FDGMJCMP_01975,2,3,4,5-tetrahydropyridine-2,6-dicarboxylate N-succinyltransferase
GDAMOCCI_00813,hypothetical protein	LMNEFEPG_00840,hypothetical protein	HNHGKJFO_04013,hypothetical protein	OOOIIGOH_04273,hypothetical protein	LGCGBOFF_02654,hypothetical protein	FDGMJCMP_01976,hypothetical protein
GDAMOCCI_00814,hypothetical protein	LMNEFEPG_00839,hypothetical protein	HNHGKJFO_04014,hypothetical protein	OOOIIGOH_04272,hypothetical protein	LGCGBOFF_02655,hypothetical protein	FDGMJCMP_01977,hypothetical protein
GDAMOCCI_00815,hypothetical protein	LMNEFEPG_00838,hypothetical protein	HNHGKJFO_04015,hypothetical protein	OOOIIGOH_04271,hypothetical protein	LGCGBOFF_02656,hypothetical protein	FDGMJCMP_01978,hypothetical protein
GDAMOCCI_00816,Succinyl-diaminopimelate desuccinylase	LMNEFEPG_00837,Succinyl-diaminopimelate desuccinylase	HNHGKJFO_04016,Succinyl-diaminopimelate desuccinylase	OOOIIGOH_04270,Succinyl-diaminopimelate desuccinylase	LGCGBOFF_02657,Succinyl-diaminopimelate desuccinylase	FDGMJCMP_01979,Succinyl-diaminopimelate desuccinylase
GDAMOCCI_00817,hypothetical protein	LMNEFEPG_00836,hypothetical protein	HNHGKJFO_04017,hypothetical protein	OOOIIGOH_04269,hypothetical protein	LGCGBOFF_02658,hypothetical protein	FDGMJCMP_01980,hypothetical protein
GDAMOCCI_00818,tRNA pseudouridine synthase A	LMNEFEPG_00833,tRNA pseudouridine synthase A	HNHGKJFO_04018,tRNA pseudouridine synthase A	OOOIIGOH_04268,tRNA pseudouridine synthase A	LGCGBOFF_02659,tRNA pseudouridine synthase A	FDGMJCMP_01981,tRNA pseudouridine synthase A
GDAMOCCI_00819,Methionyl-tRNA formyltransferase	LMNEFEPG_00832,Methionyl-tRNA formyltransferase	HNHGKJFO_04019,Methionyl-tRNA formyltransferase	OOOIIGOH_04267,Methionyl-tRNA formyltransferase	LGCGBOFF_02660,Methionyl-tRNA formyltransferase	FDGMJCMP_01982,Methionyl-tRNA formyltransferase
GDAMOCCI_00820,Peptide deformylase	LMNEFEPG_00831,Peptide deformylase	HNHGKJFO_04020,Peptide deformylase	OOOIIGOH_04266,Peptide deformylase	LGCGBOFF_02661,Peptide deformylase	FDGMJCMP_01983,Peptide deformylase
GDAMOCCI_00821,hypothetical protein	LMNEFEPG_00830,hypothetical protein	HNHGKJFO_04021,hypothetical protein	OOOIIGOH_04265,hypothetical protein	LGCGBOFF_02662,hypothetical protein	FDGMJCMP_01984,hypothetical protein
GDAMOCCI_00822,hypothetical protein	LMNEFEPG_00829,hypothetical protein	HNHGKJFO_04022,hypothetical protein	OOOIIGOH_04264,hypothetical protein	LGCGBOFF_00236,hypothetical protein	FDGMJCMP_01985,hypothetical protein
GDAMOCCI_00823,Elongation factor 4	LMNEFEPG_00826,Elongation factor 4	HNHGKJFO_04023,Elongation factor 4	OOOIIGOH_04263,Elongation factor 4	LGCGBOFF_00237,Elongation factor 4	FDGMJCMP_01986,Elongation factor 4
GDAMOCCI_00824,dTDP-4-dehydrorhamnose reductase	LMNEFEPG_00825,dTDP-4-dehydrorhamnose reductase	HNHGKJFO_04024,dTDP-4-dehydrorhamnose reductase	OOOIIGOH_04262,dTDP-4-dehydrorhamnose reductase	LGCGBOFF_00238,dTDP-4-dehydrorhamnose reductase	FDGMJCMP_01987,dTDP-4-dehydrorhamnose reductase
GDAMOCCI_00825,Undecaprenyl-diphosphatase	LMNEFEPG_00824,Undecaprenyl-diphosphatase	HNHGKJFO_04025,Undecaprenyl-diphosphatase	OOOIIGOH_04261,Undecaprenyl-diphosphatase	LGCGBOFF_00239,Undecaprenyl-diphosphatase	FDGMJCMP_01988,Undecaprenyl-diphosphatase
GDAMOCCI_00826,Glutathione S-transferase GstB	LMNEFEPG_00823,Glutathione S-transferase GstB	HNHGKJFO_04026,Glutathione S-transferase GstB	OOOIIGOH_04260,Glutathione S-transferase GstB	LGCGBOFF_00240,Glutathione S-transferase GstB	FDGMJCMP_01989,Glutathione S-transferase GstB
GDAMOCCI_00827,Epoxyqueuosine reductase	LMNEFEPG_00822,Epoxyqueuosine reductase	HNHGKJFO_04027,Epoxyqueuosine reductase	OOOIIGOH_04259,Epoxyqueuosine reductase	LGCGBOFF_00241,Epoxyqueuosine reductase	FDGMJCMP_01990,Epoxyqueuosine reductase
GDAMOCCI_00828,hypothetical protein	LMNEFEPG_00821,hypothetical protein	HNHGKJFO_04028,hypothetical protein	OOOIIGOH_04258,hypothetical protein	LGCGBOFF_00242,hypothetical protein	FDGMJCMP_01991,hypothetical protein
GDAMOCCI_00829,Penicillin-insensitive murein endopeptidase	LMNEFEPG_00820,Penicillin-insensitive murein endopeptidase	HNHGKJFO_04029,Penicillin-insensitive murein endopeptidase	OOOIIGOH_04257,Penicillin-insensitive murein endopeptidase	LGCGBOFF_00243,Penicillin-insensitive murein endopeptidase	FDGMJCMP_01992,Penicillin-insensitive murein endopeptidase
GDAMOCCI_00830,Methylglyoxal synthase	LMNEFEPG_00819,Methylglyoxal synthase	HNHGKJFO_04030,Methylglyoxal synthase	OOOIIGOH_04256,Methylglyoxal synthase	LGCGBOFF_00244,Methylglyoxal synthase	FDGMJCMP_01993,Methylglyoxal synthase
GDAMOCCI_00831,Glucokinase	LMNEFEPG_00818,Glucokinase	HNHGKJFO_04031,Glucokinase	OOOIIGOH_04255,Glucokinase	LGCGBOFF_00245,Glucokinase	FDGMJCMP_01994,Glucokinase
GDAMOCCI_00832,Lipid A export ATP-binding/permease protein MsbA	LMNEFEPG_00817,Lipid A export ATP-binding/permease protein MsbA	HNHGKJFO_04032,Lipid A export ATP-binding/permease protein MsbA	OOOIIGOH_04254,Lipid A export ATP-binding/permease protein MsbA	LGCGBOFF_00246,Lipid A export ATP-binding/permease protein MsbA	FDGMJCMP_01995,Lipid A export ATP-binding/permease protein MsbA
GDAMOCCI_00833,4-hydroxy-tetrahydrodipicolinate reductase	LMNEFEPG_00816,4-hydroxy-tetrahydrodipicolinate reductase	HNHGKJFO_04033,4-hydroxy-tetrahydrodipicolinate reductase	OOOIIGOH_04253,4-hydroxy-tetrahydrodipicolinate reductase	LGCGBOFF_00247,4-hydroxy-tetrahydrodipicolinate reductase	FDGMJCMP_01996,4-hydroxy-tetrahydrodipicolinate reductase
GDAMOCCI_00834,2,3-bisphosphoglycerate-dependent phosphoglycerate mutase	LMNEFEPG_00815,2,3-bisphosphoglycerate-dependent phosphoglycerate mutase	HNHGKJFO_04034,2,3-bisphosphoglycerate-dependent phosphoglycerate mutase	OOOIIGOH_04252,2,3-bisphosphoglycerate-dependent phosphoglycerate mutase	LGCGBOFF_00248,2,3-bisphosphoglycerate-dependent phosphoglycerate mutase	FDGMJCMP_01997,2,3-bisphosphoglycerate-dependent phosphoglycerate mutase
GDAMOCCI_00836,hypothetical protein	LMNEFEPG_00812,hypothetical protein	HNHGKJFO_04038,hypothetical protein	OOOIIGOH_04238,hypothetical protein	LGCGBOFF_00250,hypothetical protein	FDGMJCMP_01999,hypothetical protein
GDAMOCCI_00837,hypothetical protein	LMNEFEPG_00811,hypothetical protein	HNHGKJFO_04039,hypothetical protein	OOOIIGOH_04237,hypothetical protein	LGCGBOFF_00251,hypothetical protein	FDGMJCMP_02000,hypothetical protein
GDAMOCCI_00838,Coniferyl aldehyde dehydrogenase	LMNEFEPG_00810,Coniferyl aldehyde dehydrogenase	HNHGKJFO_04040,Coniferyl aldehyde dehydrogenase	OOOIIGOH_04236,Coniferyl aldehyde dehydrogenase	LGCGBOFF_00252,Coniferyl aldehyde dehydrogenase	FDGMJCMP_02001,Coniferyl aldehyde dehydrogenase
GDAMOCCI_00839,hypothetical protein	LMNEFEPG_00809,hypothetical protein	HNHGKJFO_04041,hypothetical protein	OOOIIGOH_04235,hypothetical protein	LGCGBOFF_00253,hypothetical protein	FDGMJCMP_02002,hypothetical protein
GDAMOCCI_00840,putative cardiolipin synthase YwiE	LMNEFEPG_00808,putative cardiolipin synthase YwiE	HNHGKJFO_04042,putative cardiolipin synthase YwiE	OOOIIGOH_04234,putative cardiolipin synthase YwiE	LGCGBOFF_00254,putative cardiolipin synthase YwiE	FDGMJCMP_02003,putative cardiolipin synthase YwiE
GDAMOCCI_00841,hypothetical protein	LMNEFEPG_00807,hypothetical protein	HNHGKJFO_04043,hypothetical protein	OOOIIGOH_04233,hypothetical protein	LGCGBOFF_00255,hypothetical protein	FDGMJCMP_02004,hypothetical protein
GDAMOCCI_00842,Peptide chain release factor 3	LMNEFEPG_00806,Peptide chain release factor 3	HNHGKJFO_04044,Peptide chain release factor 3	OOOIIGOH_04232,Peptide chain release factor 3	LGCGBOFF_00256,Peptide chain release factor 3	FDGMJCMP_02005,Peptide chain release factor 3
GDAMOCCI_00846,Coenzyme A biosynthesis bifunctional protein CoaBC	LMNEFEPG_00803,Coenzyme A biosynthesis bifunctional protein CoaBC	HNHGKJFO_04048,Coenzyme A biosynthesis bifunctional protein CoaBC	OOOIIGOH_04229,Coenzyme A biosynthesis bifunctional protein CoaBC	LGCGBOFF_00258,Coenzyme A biosynthesis bifunctional protein CoaBC	FDGMJCMP_02008,Coenzyme A biosynthesis bifunctional protein CoaBC
GDAMOCCI_00847,putative protein kinase UbiB	LMNEFEPG_00802,putative protein kinase UbiB	HNHGKJFO_04049,putative protein kinase UbiB	OOOIIGOH_04228,putative protein kinase UbiB	LGCGBOFF_00259,putative protein kinase UbiB	FDGMJCMP_02009,putative protein kinase UbiB
GDAMOCCI_00848,Ubiquinone/menaquinone biosynthesis C-methyltransferase UbiE	LMNEFEPG_00801,Ubiquinone/menaquinone biosynthesis C-methyltransferase UbiE	HNHGKJFO_04050,Ubiquinone/menaquinone biosynthesis C-methyltransferase UbiE	OOOIIGOH_04227,Ubiquinone/menaquinone biosynthesis C-methyltransferase UbiE	LGCGBOFF_00260,Ubiquinone/menaquinone biosynthesis C-methyltransferase UbiE	FDGMJCMP_02010,Ubiquinone/menaquinone biosynthesis C-methyltransferase UbiE
GDAMOCCI_00849,Uracil phosphoribosyltransferase	LMNEFEPG_00800,Uracil phosphoribosyltransferase	HNHGKJFO_04051,Uracil phosphoribosyltransferase	OOOIIGOH_04226,Uracil phosphoribosyltransferase	LGCGBOFF_00261,Uracil phosphoribosyltransferase	FDGMJCMP_02011,Uracil phosphoribosyltransferase
GDAMOCCI_00850,Protein SlyX	LMNEFEPG_00799,Protein SlyX	HNHGKJFO_04052,Protein SlyX	OOOIIGOH_04225,Protein SlyX	LGCGBOFF_00262,Protein SlyX	FDGMJCMP_02012,Protein SlyX
GDAMOCCI_00851,hypothetical protein	LMNEFEPG_00798,hypothetical protein	HNHGKJFO_04053,hypothetical protein	OOOIIGOH_04224,hypothetical protein	LGCGBOFF_00263,hypothetical protein	FDGMJCMP_02013,hypothetical protein
GDAMOCCI_00852,Peptide methionine sulfoxide reductase MsrA	LMNEFEPG_00797,Peptide methionine sulfoxide reductase MsrA	HNHGKJFO_04054,Peptide methionine sulfoxide reductase MsrA	OOOIIGOH_04223,Peptide methionine sulfoxide reductase MsrA	LGCGBOFF_00264,Peptide methionine sulfoxide reductase MsrA	FDGMJCMP_02014,Peptide methionine sulfoxide reductase MsrA
GDAMOCCI_00853,hypothetical protein	LMNEFEPG_00796,hypothetical protein	HNHGKJFO_04055,hypothetical protein	OOOIIGOH_04222,hypothetical protein	LGCGBOFF_00265,hypothetical protein	FDGMJCMP_02015,hypothetical protein
GDAMOCCI_00858,hypothetical protein,IDENTICAL PARALOGS:,GDAMOCCI_01189,hypothetical protein,IDENTICAL PARALOGS:,GDAMOCCI_04422,hypothetical protein,IDENTICAL PARALOGS:,GDAMOCCI_05190,hypothetical protein	LMNEFEPG_02788,hypothetical protein	HNHGKJFO_02641,hypothetical protein	OOOIIGOH_04209,hypothetical protein	LGCGBOFF_04120,hypothetical protein	FDGMJCMP_02020,hypothetical protein,IDENTICAL PARALOGS:,FDGMJCMP_02255,hypothetical protein,IDENTICAL PARALOGS:,FDGMJCMP_03473,hypothetical protein,IDENTICAL PARALOGS:,FDGMJCMP_04068,hypothetical protein
GDAMOCCI_00863,Transcriptional repressor IclR	LMNEFEPG_02559,Transcriptional repressor IclR	HNHGKJFO_02635,Transcriptional repressor IclR	OOOIIGOH_02599,Transcriptional repressor IclR	LGCGBOFF_01747,Transcriptional repressor IclR	FDGMJCMP_02024,Transcriptional repressor IclR
GDAMOCCI_00864,Glutarate-semialdehyde dehydrogenase DavD	LMNEFEPG_02560,Glutarate-semialdehyde dehydrogenase DavD	HNHGKJFO_02634,Glutarate-semialdehyde dehydrogenase DavD	OOOIIGOH_02598,Glutarate-semialdehyde dehydrogenase DavD	LGCGBOFF_01748,Glutarate-semialdehyde dehydrogenase DavD	FDGMJCMP_02025,Glutarate-semialdehyde dehydrogenase DavD
GDAMOCCI_00865,hypothetical protein	LMNEFEPG_02561,hypothetical protein	HNHGKJFO_02633,hypothetical protein	OOOIIGOH_02597,hypothetical protein	LGCGBOFF_01749,hypothetical protein	FDGMJCMP_02026,hypothetical protein
GDAMOCCI_00866,Disulfide bond formation protein B	LMNEFEPG_02562,Disulfide bond formation protein B	HNHGKJFO_02632,Disulfide bond formation protein B	OOOIIGOH_02596,Disulfide bond formation protein B	LGCGBOFF_01750,Disulfide bond formation protein B	FDGMJCMP_02027,Disulfide bond formation protein B
GDAMOCCI_00867,hypothetical protein	LMNEFEPG_02563,hypothetical protein	HNHGKJFO_02631,hypothetical protein	OOOIIGOH_02595,hypothetical protein	LGCGBOFF_01751,hypothetical protein	FDGMJCMP_02028,hypothetical protein
GDAMOCCI_00868,putative bifunctional transcriptional activator/DNA repair enzyme AlkA	LMNEFEPG_02564,putative bifunctional transcriptional activator/DNA repair enzyme AlkA	HNHGKJFO_02630,putative bifunctional transcriptional activator/DNA repair enzyme AlkA	OOOIIGOH_02594,putative bifunctional transcriptional activator/DNA repair enzyme AlkA	LGCGBOFF_01752,putative bifunctional transcriptional activator/DNA repair enzyme AlkA	FDGMJCMP_02029,putative bifunctional transcriptional activator/DNA repair enzyme AlkA
GDAMOCCI_00869,Glutamate--tRNA ligase	LMNEFEPG_02565,Glutamate--tRNA ligase	HNHGKJFO_02629,Glutamate--tRNA ligase	OOOIIGOH_02593,Glutamate--tRNA ligase	LGCGBOFF_01753,Glutamate--tRNA ligase	FDGMJCMP_02030,Glutamate--tRNA ligase
GDAMOCCI_00870,Malate synthase G	LMNEFEPG_02566,Malate synthase G	HNHGKJFO_02628,Malate synthase G	OOOIIGOH_02592,Malate synthase G	LGCGBOFF_01754,Malate synthase G	FDGMJCMP_02031,Malate synthase G
GDAMOCCI_00871,HTH-type transcriptional regulator SutR	LMNEFEPG_02567,HTH-type transcriptional regulator SutR	HNHGKJFO_02627,HTH-type transcriptional regulator SutR	OOOIIGOH_02591,HTH-type transcriptional regulator SutR	LGCGBOFF_01755,HTH-type transcriptional regulator SutR	FDGMJCMP_02032,HTH-type transcriptional regulator SutR
GDAMOCCI_00872,Acetyltransferase	LMNEFEPG_02568,Acetyltransferase	HNHGKJFO_02626,Acetyltransferase	OOOIIGOH_02590,Acetyltransferase	LGCGBOFF_01756,Acetyltransferase	FDGMJCMP_02033,Acetyltransferase
GDAMOCCI_00873,L-methionine sulfoximine/L-methionine sulfone acetyltransferase	LMNEFEPG_02569,L-methionine sulfoximine/L-methionine sulfone acetyltransferase	HNHGKJFO_02625,L-methionine sulfoximine/L-methionine sulfone acetyltransferase	OOOIIGOH_02589,L-methionine sulfoximine/L-methionine sulfone acetyltransferase	LGCGBOFF_01757,L-methionine sulfoximine/L-methionine sulfone acetyltransferase	FDGMJCMP_02034,L-methionine sulfoximine/L-methionine sulfone acetyltransferase
GDAMOCCI_00874,Proline/betaine transporter	LMNEFEPG_02570,Proline/betaine transporter	HNHGKJFO_02623,Proline/betaine transporter	OOOIIGOH_02587,Proline/betaine transporter	LGCGBOFF_01758,Proline/betaine transporter	FDGMJCMP_02036,Proline/betaine transporter
GDAMOCCI_00875,hypothetical protein	LMNEFEPG_02571,hypothetical protein	HNHGKJFO_02622,hypothetical protein	OOOIIGOH_02586,hypothetical protein	LGCGBOFF_01759,hypothetical protein	FDGMJCMP_02037,hypothetical protein
GDAMOCCI_00876,Gamma-glutamyl-hercynylcysteine sulfoxide hydrolase	LMNEFEPG_02572,Gamma-glutamyl-hercynylcysteine sulfoxide hydrolase	HNHGKJFO_02621,Gamma-glutamyl-hercynylcysteine sulfoxide hydrolase	OOOIIGOH_02585,Gamma-glutamyl-hercynylcysteine sulfoxide hydrolase	LGCGBOFF_01760,Gamma-glutamyl-hercynylcysteine sulfoxide hydrolase	FDGMJCMP_02038,Gamma-glutamyl-hercynylcysteine sulfoxide hydrolase
GDAMOCCI_00877,hypothetical protein	LMNEFEPG_02573,hypothetical protein	HNHGKJFO_02620,hypothetical protein	OOOIIGOH_02584,hypothetical protein	LGCGBOFF_01761,hypothetical protein	FDGMJCMP_02039,hypothetical protein
GDAMOCCI_00878,DNA-binding transcriptional activator DecR	LMNEFEPG_02574,DNA-binding transcriptional activator DecR	HNHGKJFO_02619,DNA-binding transcriptional activator DecR	OOOIIGOH_02583,DNA-binding transcriptional activator DecR	LGCGBOFF_01762,DNA-binding transcriptional activator DecR	FDGMJCMP_02040,DNA-binding transcriptional activator DecR
GDAMOCCI_00879,Deoxyuridine 5-triphosphate nucleotidohydrolase	LMNEFEPG_02575,Deoxyuridine 5-triphosphate nucleotidohydrolase	HNHGKJFO_02617,Deoxyuridine 5-triphosphate nucleotidohydrolase	OOOIIGOH_02582,Deoxyuridine 5-triphosphate nucleotidohydrolase	LGCGBOFF_01763,Deoxyuridine 5-triphosphate nucleotidohydrolase	FDGMJCMP_02041,Deoxyuridine 5-triphosphate nucleotidohydrolase
GDAMOCCI_00880,Macrolide export protein MacA	LMNEFEPG_02577,Macrolide export protein MacA	HNHGKJFO_02616,Macrolide export protein MacA	OOOIIGOH_02581,Macrolide export protein MacA	LGCGBOFF_01764,Macrolide export protein MacA	FDGMJCMP_02042,Macrolide export protein MacA
GDAMOCCI_00881,Macrolide export ATP-binding/permease protein MacB	LMNEFEPG_02578,Macrolide export ATP-binding/permease protein MacB	HNHGKJFO_02615,Macrolide export ATP-binding/permease protein MacB	OOOIIGOH_02580,Macrolide export ATP-binding/permease protein MacB	LGCGBOFF_01765,Macrolide export ATP-binding/permease protein MacB	FDGMJCMP_02043,Macrolide export ATP-binding/permease protein MacB
GDAMOCCI_00882,hypothetical protein	LMNEFEPG_02579,hypothetical protein	HNHGKJFO_02614,hypothetical protein	OOOIIGOH_02579,hypothetical protein	LGCGBOFF_01766,hypothetical protein	FDGMJCMP_02044,hypothetical protein
GDAMOCCI_00883,Biopolymer transport protein ExbD	LMNEFEPG_02580,Biopolymer transport protein ExbD	HNHGKJFO_02613,Biopolymer transport protein ExbD	OOOIIGOH_02578,Biopolymer transport protein ExbD	LGCGBOFF_01767,Biopolymer transport protein ExbD	FDGMJCMP_02045,Biopolymer transport protein ExbD
GDAMOCCI_00884,Biopolymer transport protein ExbB	LMNEFEPG_02581,Biopolymer transport protein ExbB	HNHGKJFO_02612,Biopolymer transport protein ExbB	OOOIIGOH_02577,Biopolymer transport protein ExbB	LGCGBOFF_01768,Biopolymer transport protein ExbB	FDGMJCMP_02046,Biopolymer transport protein ExbB
GDAMOCCI_00885,hypothetical protein	LMNEFEPG_02582,hypothetical protein	HNHGKJFO_02611,hypothetical protein	OOOIIGOH_02576,hypothetical protein	LGCGBOFF_01769,hypothetical protein	FDGMJCMP_02047,hypothetical protein
GDAMOCCI_00886,hypothetical protein	LMNEFEPG_02583,hypothetical protein	HNHGKJFO_02610,hypothetical protein	OOOIIGOH_02575,hypothetical protein	LGCGBOFF_01770,hypothetical protein	FDGMJCMP_02048,hypothetical protein
GDAMOCCI_00887,hypothetical protein	LMNEFEPG_02584,hypothetical protein	HNHGKJFO_02609,hypothetical protein	OOOIIGOH_02574,hypothetical protein	LGCGBOFF_01771,hypothetical protein	FDGMJCMP_02049,hypothetical protein
GDAMOCCI_00889,putative sensor histidine kinase pdtaS	LMNEFEPG_02585,putative sensor histidine kinase pdtaS	HNHGKJFO_02608,putative sensor histidine kinase pdtaS	OOOIIGOH_02573,Blue-light-activated histidine kinase 1	LGCGBOFF_01772,putative sensor histidine kinase pdtaS	FDGMJCMP_02050,putative sensor histidine kinase pdtaS
GDAMOCCI_00890,ECF RNA polymerase sigma factor EcfG	LMNEFEPG_02586,ECF RNA polymerase sigma factor EcfG	HNHGKJFO_02607,ECF RNA polymerase sigma factor EcfG	OOOIIGOH_02572,ECF RNA polymerase sigma factor EcfG	LGCGBOFF_01774,ECF RNA polymerase sigma factor EcfG	FDGMJCMP_02051,ECF RNA polymerase sigma factor EcfG
GDAMOCCI_00891,hypothetical protein	LMNEFEPG_02587,hypothetical protein	HNHGKJFO_02606,hypothetical protein	OOOIIGOH_02571,hypothetical protein	LGCGBOFF_01775,hypothetical protein	FDGMJCMP_02052,hypothetical protein
GDAMOCCI_00892,putative transcriptional regulatory protein pdtaR	LMNEFEPG_02588,putative transcriptional regulatory protein pdtaR	HNHGKJFO_02605,putative transcriptional regulatory protein pdtaR	OOOIIGOH_02570,putative transcriptional regulatory protein pdtaR	LGCGBOFF_01776,putative transcriptional regulatory protein pdtaR	FDGMJCMP_02053,putative transcriptional regulatory protein pdtaR
GDAMOCCI_00893,hypothetical protein	LMNEFEPG_02589,hypothetical protein	HNHGKJFO_02604,hypothetical protein	OOOIIGOH_02569,hypothetical protein	LGCGBOFF_01777,hypothetical protein	FDGMJCMP_02054,hypothetical protein
GDAMOCCI_00894,Blue-light-activated histidine kinase	LMNEFEPG_02590,Blue-light-activated histidine kinase	HNHGKJFO_02603,Blue-light-activated histidine kinase	OOOIIGOH_02568,Blue-light-activated histidine kinase	LGCGBOFF_01778,Blue-light-activated histidine kinase	FDGMJCMP_02055,Blue-light-activated histidine kinase
GDAMOCCI_00895,Ferric uptake regulation protein	LMNEFEPG_02591,Ferric uptake regulation protein	HNHGKJFO_02602,Ferric uptake regulation protein	OOOIIGOH_02567,Ferric uptake regulation protein	LGCGBOFF_01779,Ferric uptake regulation protein	FDGMJCMP_02056,Ferric uptake regulation protein
GDAMOCCI_00899,hypothetical protein	LMNEFEPG_02595,hypothetical protein	HNHGKJFO_02598,hypothetical protein	OOOIIGOH_02561,hypothetical protein	LGCGBOFF_01793,hypothetical protein	FDGMJCMP_02062,hypothetical protein
GDAMOCCI_00900,Ribosomal large subunit pseudouridine synthase D	LMNEFEPG_02596,Ribosomal large subunit pseudouridine synthase D	HNHGKJFO_02597,Ribosomal large subunit pseudouridine synthase D	OOOIIGOH_02560,Ribosomal large subunit pseudouridine synthase D	LGCGBOFF_01794,Ribosomal large subunit pseudouridine synthase D	FDGMJCMP_02063,Ribosomal large subunit pseudouridine synthase D
GDAMOCCI_00901,RNA polymerase sigma factor RpoH	LMNEFEPG_02597,RNA polymerase sigma factor RpoH	HNHGKJFO_02596,RNA polymerase sigma factor RpoH	OOOIIGOH_02559,RNA polymerase sigma factor RpoH	LGCGBOFF_01795,RNA polymerase sigma factor RpoH	FDGMJCMP_02064,RNA polymerase sigma factor RpoH
GDAMOCCI_00902,Inorganic pyrophosphatase	LMNEFEPG_02598,Inorganic pyrophosphatase	HNHGKJFO_02595,Inorganic pyrophosphatase	OOOIIGOH_02558,Inorganic pyrophosphatase	LGCGBOFF_01796,Inorganic pyrophosphatase	FDGMJCMP_02065,Inorganic pyrophosphatase
GDAMOCCI_00903,hypothetical protein	LMNEFEPG_02599,hypothetical protein	HNHGKJFO_02594,hypothetical protein	OOOIIGOH_02557,hypothetical protein	LGCGBOFF_01797,hypothetical protein	FDGMJCMP_02066,hypothetical protein
GDAMOCCI_00904,Adenylosuccinate synthetase	LMNEFEPG_02600,Adenylosuccinate synthetase	HNHGKJFO_02593,Adenylosuccinate synthetase	OOOIIGOH_02556,Adenylosuccinate synthetase	LGCGBOFF_01798,Adenylosuccinate synthetase	FDGMJCMP_02067,Adenylosuccinate synthetase
GDAMOCCI_00905,hypothetical protein	LMNEFEPG_02601,hypothetical protein	HNHGKJFO_02592,hypothetical protein	OOOIIGOH_02555,hypothetical protein	LGCGBOFF_01799,hypothetical protein	FDGMJCMP_02068,hypothetical protein
GDAMOCCI_00906,D-3-phosphoglycerate dehydrogenase	LMNEFEPG_02602,D-3-phosphoglycerate dehydrogenase	HNHGKJFO_02591,D-3-phosphoglycerate dehydrogenase	OOOIIGOH_02554,D-3-phosphoglycerate dehydrogenase	LGCGBOFF_01800,D-3-phosphoglycerate dehydrogenase	FDGMJCMP_02069,D-3-phosphoglycerate dehydrogenase
GDAMOCCI_00907,Phosphoserine aminotransferase	LMNEFEPG_02603,Phosphoserine aminotransferase	HNHGKJFO_02590,Phosphoserine aminotransferase	OOOIIGOH_02553,Phosphoserine aminotransferase	LGCGBOFF_01801,Phosphoserine aminotransferase	FDGMJCMP_02070,Phosphoserine aminotransferase
GDAMOCCI_00909,hypothetical protein	LMNEFEPG_02605,hypothetical protein	HNHGKJFO_02589,hypothetical protein	OOOIIGOH_02551,hypothetical protein	LGCGBOFF_01802,Putative adhesin RP828	FDGMJCMP_02072,Outer membrane protein PagN
GDAMOCCI_00910,Phosphoglucosamine mutase	LMNEFEPG_02606,Phosphoglucosamine mutase	HNHGKJFO_02588,Phosphoglucosamine mutase	OOOIIGOH_02504,Phosphoglucosamine mutase	LGCGBOFF_01803,Phosphoglucosamine mutase	FDGMJCMP_02073,Phosphoglucosamine mutase
GDAMOCCI_00911,ATP-dependent zinc metalloprotease FtsH	LMNEFEPG_02607,ATP-dependent zinc metalloprotease FtsH	HNHGKJFO_02587,ATP-dependent zinc metalloprotease FtsH	OOOIIGOH_02503,ATP-dependent zinc metalloprotease FtsH	LGCGBOFF_01804,ATP-dependent zinc metalloprotease FtsH	FDGMJCMP_02074,ATP-dependent zinc metalloprotease FtsH
GDAMOCCI_00912,tRNA(Ile)-lysidine synthase	LMNEFEPG_02608,tRNA(Ile)-lysidine synthase	HNHGKJFO_02586,tRNA(Ile)-lysidine synthase	OOOIIGOH_02502,tRNA(Ile)-lysidine synthase	LGCGBOFF_01805,tRNA(Ile)-lysidine synthase	FDGMJCMP_02075,tRNA(Ile)-lysidine synthase
GDAMOCCI_00913,Cell division coordinator CpoB	LMNEFEPG_02609,Cell division coordinator CpoB	HNHGKJFO_02585,Cell division coordinator CpoB	OOOIIGOH_02501,Cell division coordinator CpoB	LGCGBOFF_01806,Cell division coordinator CpoB	FDGMJCMP_02076,Cell division coordinator CpoB
GDAMOCCI_00914,Outer membrane lipoprotein Omp16	LMNEFEPG_02610,Outer membrane lipoprotein Omp16	HNHGKJFO_02584,Outer membrane lipoprotein Omp16	OOOIIGOH_02500,Outer membrane lipoprotein Omp16	LGCGBOFF_01807,Outer membrane lipoprotein Omp16	FDGMJCMP_02077,Outer membrane lipoprotein Omp16
GDAMOCCI_00915,Dipeptidyl-peptidase 5	LMNEFEPG_02611,Dipeptidyl-peptidase 5	HNHGKJFO_02583,Dipeptidyl-peptidase 5	OOOIIGOH_02499,Dipeptidyl-peptidase 5	LGCGBOFF_01808,Dipeptidyl-peptidase 5	FDGMJCMP_02078,Dipeptidyl-peptidase 5
GDAMOCCI_00916,hypothetical protein	LMNEFEPG_02612,hypothetical protein	HNHGKJFO_02582,hypothetical protein	OOOIIGOH_02498,hypothetical protein	LGCGBOFF_01809,hypothetical protein	FDGMJCMP_02079,hypothetical protein
GDAMOCCI_00917,Biopolymer transport protein ExbD	LMNEFEPG_02613,Biopolymer transport protein ExbD	HNHGKJFO_02581,Biopolymer transport protein ExbD	OOOIIGOH_02497,Biopolymer transport protein ExbD	LGCGBOFF_01810,Biopolymer transport protein ExbD	FDGMJCMP_02080,Biopolymer transport protein ExbD
GDAMOCCI_00918,Biopolymer transport protein ExbB	LMNEFEPG_02614,Biopolymer transport protein ExbB	HNHGKJFO_02580,Biopolymer transport protein ExbB	OOOIIGOH_02496,Biopolymer transport protein ExbB	LGCGBOFF_01811,Biopolymer transport protein ExbB	FDGMJCMP_02081,Biopolymer transport protein ExbB
GDAMOCCI_00919,Acyl-CoA thioesterase YbgC	LMNEFEPG_02615,Acyl-CoA thioesterase YbgC	HNHGKJFO_02579,Acyl-CoA thioesterase YbgC	OOOIIGOH_02495,Acyl-CoA thioesterase YbgC	LGCGBOFF_01813,Acyl-CoA thioesterase YbgC	FDGMJCMP_02083,Acyl-CoA thioesterase YbgC
GDAMOCCI_00920,Holliday junction ATP-dependent DNA helicase RuvB	LMNEFEPG_02616,Holliday junction ATP-dependent DNA helicase RuvB	HNHGKJFO_02578,Holliday junction ATP-dependent DNA helicase RuvB	OOOIIGOH_02494,Holliday junction ATP-dependent DNA helicase RuvB	LGCGBOFF_01814,Holliday junction ATP-dependent DNA helicase RuvB	FDGMJCMP_02084,Holliday junction ATP-dependent DNA helicase RuvB
GDAMOCCI_00921,Holliday junction ATP-dependent DNA helicase RuvA	LMNEFEPG_02617,Holliday junction ATP-dependent DNA helicase RuvA	HNHGKJFO_02577,Holliday junction ATP-dependent DNA helicase RuvA	OOOIIGOH_02493,Holliday junction ATP-dependent DNA helicase RuvA	LGCGBOFF_01815,Holliday junction ATP-dependent DNA helicase RuvA	FDGMJCMP_02085,Holliday junction ATP-dependent DNA helicase RuvA
GDAMOCCI_00922,Crossover junction endodeoxyribonuclease RuvC	LMNEFEPG_02618,Crossover junction endodeoxyribonuclease RuvC	HNHGKJFO_02576,Crossover junction endodeoxyribonuclease RuvC	OOOIIGOH_02492,Crossover junction endodeoxyribonuclease RuvC	LGCGBOFF_01816,Crossover junction endodeoxyribonuclease RuvC	FDGMJCMP_02086,Crossover junction endodeoxyribonuclease RuvC
GDAMOCCI_00923,hypothetical protein	LMNEFEPG_02619,hypothetical protein	HNHGKJFO_02575,hypothetical protein	OOOIIGOH_02491,hypothetical protein	LGCGBOFF_01817,hypothetical protein	FDGMJCMP_02087,hypothetical protein
GDAMOCCI_00924,hypothetical protein	LMNEFEPG_02620,hypothetical protein	HNHGKJFO_02574,hypothetical protein	OOOIIGOH_02490,hypothetical protein	LGCGBOFF_01818,hypothetical protein	FDGMJCMP_02088,hypothetical protein
GDAMOCCI_00925,Thiamine-phosphate synthase	LMNEFEPG_02621,Thiamine-phosphate synthase	HNHGKJFO_02573,Thiamine-phosphate synthase	OOOIIGOH_02489,Thiamine-phosphate synthase	LGCGBOFF_01819,Thiamine-phosphate synthase	FDGMJCMP_02089,Thiamine-phosphate synthase
GDAMOCCI_00926,Secretory immunoglobulin A-binding protein EsiB	LMNEFEPG_02622,Secretory immunoglobulin A-binding protein EsiB	HNHGKJFO_02572,Secretory immunoglobulin A-binding protein EsiB	OOOIIGOH_02488,Secretory immunoglobulin A-binding protein EsiB	LGCGBOFF_01820,Secretory immunoglobulin A-binding protein EsiB	FDGMJCMP_02090,Secretory immunoglobulin A-binding protein EsiB
GDAMOCCI_00928,Elongation factor P	LMNEFEPG_02623,Elongation factor P	HNHGKJFO_02570,Elongation factor P	OOOIIGOH_02486,Elongation factor P	LGCGBOFF_01821,Elongation factor P	FDGMJCMP_02091,Elongation factor P
GDAMOCCI_00929,Inositol-1-monophosphatase	LMNEFEPG_02624,Inositol-1-monophosphatase	HNHGKJFO_02569,Inositol-1-monophosphatase	OOOIIGOH_02485,Inositol-1-monophosphatase	LGCGBOFF_01822,Inositol-1-monophosphatase	FDGMJCMP_02092,Inositol-1-monophosphatase
GDAMOCCI_00930,hypothetical protein	LMNEFEPG_02625,hypothetical protein	HNHGKJFO_02568,hypothetical protein	OOOIIGOH_02484,hypothetical protein	LGCGBOFF_01823,hypothetical protein	FDGMJCMP_02093,hypothetical protein
GDAMOCCI_00931,Motility protein B	LMNEFEPG_02626,Motility protein B	HNHGKJFO_02567,Motility protein B	OOOIIGOH_02483,Motility protein B	LGCGBOFF_01824,Motility protein B	FDGMJCMP_02094,Motility protein B
GDAMOCCI_00932,Multidrug resistance ABC transporter ATP-binding/permease protein BmrA	LMNEFEPG_02627,Putative multidrug export ATP-binding/permease protein	HNHGKJFO_02566,Putative multidrug export ATP-binding/permease protein	OOOIIGOH_02482,Putative multidrug export ATP-binding/permease protein	LGCGBOFF_01825,Putative multidrug export ATP-binding/permease protein	FDGMJCMP_02095,Multidrug resistance ABC transporter ATP-binding/permease protein BmrA
GDAMOCCI_00933,50S ribosomal protein L31	LMNEFEPG_02628,50S ribosomal protein L31	HNHGKJFO_02565,50S ribosomal protein L31	OOOIIGOH_02481,50S ribosomal protein L31	LGCGBOFF_01826,50S ribosomal protein L31	FDGMJCMP_02096,50S ribosomal protein L31
GDAMOCCI_00935,putative transcriptional regulatory protein	LMNEFEPG_02629,putative transcriptional regulatory protein	HNHGKJFO_02563,putative transcriptional regulatory protein	OOOIIGOH_02479,putative transcriptional regulatory protein	LGCGBOFF_01827,putative transcriptional regulatory protein	FDGMJCMP_02097,putative transcriptional regulatory protein
GDAMOCCI_00936,HTH-type transcriptional repressor RspR	LMNEFEPG_02630,HTH-type transcriptional repressor RspR	HNHGKJFO_02562,HTH-type transcriptional repressor RspR	OOOIIGOH_02478,HTH-type transcriptional repressor RspR	LGCGBOFF_01828,putative D-xylose utilization operon transcriptional repressor	FDGMJCMP_02098,HTH-type transcriptional repressor RspR
GDAMOCCI_00937,Biotin transporter BioY	LMNEFEPG_02631,Biotin transporter BioY	HNHGKJFO_02561,Biotin transporter BioY2	OOOIIGOH_02477,Biotin transporter BioY	LGCGBOFF_01829,Biotin transporter BioY	FDGMJCMP_02099,Biotin transporter BioY
GDAMOCCI_00939,hypothetical protein	LMNEFEPG_02634,hypothetical protein	HNHGKJFO_02559,hypothetical protein	OOOIIGOH_02475,hypothetical protein	LGCGBOFF_01831,hypothetical protein	FDGMJCMP_02102,hypothetical protein
GDAMOCCI_00940,5-formyltetrahydrofolate cyclo-ligase	LMNEFEPG_02635,5-formyltetrahydrofolate cyclo-ligase	HNHGKJFO_02558,5-formyltetrahydrofolate cyclo-ligase	OOOIIGOH_02474,5-formyltetrahydrofolate cyclo-ligase	LGCGBOFF_01832,5-formyltetrahydrofolate cyclo-ligase	FDGMJCMP_02103,5-formyltetrahydrofolate cyclo-ligase
GDAMOCCI_00942,hypothetical protein	LMNEFEPG_02637,hypothetical protein	HNHGKJFO_02556,hypothetical protein	OOOIIGOH_02472,hypothetical protein	LGCGBOFF_01833,hypothetical protein	FDGMJCMP_02105,hypothetical protein
GDAMOCCI_00943,hypothetical protein	LMNEFEPG_02638,hypothetical protein	HNHGKJFO_02555,hypothetical protein	OOOIIGOH_02471,hypothetical protein	LGCGBOFF_01834,hypothetical protein	FDGMJCMP_02106,hypothetical protein
GDAMOCCI_00944,Transketolase 1	LMNEFEPG_02639,Transketolase 1	HNHGKJFO_02554,Transketolase 1	OOOIIGOH_02470,Transketolase 1	LGCGBOFF_01835,Transketolase 1	FDGMJCMP_02107,Transketolase 1
GDAMOCCI_00945,Glyceraldehyde-3-phosphate dehydrogenase 1	LMNEFEPG_02640,Glyceraldehyde-3-phosphate dehydrogenase 1	HNHGKJFO_02553,Glyceraldehyde-3-phosphate dehydrogenase 1	OOOIIGOH_02469,Glyceraldehyde-3-phosphate dehydrogenase 1	LGCGBOFF_01836,Glyceraldehyde-3-phosphate dehydrogenase 1	FDGMJCMP_02108,Glyceraldehyde-3-phosphate dehydrogenase 1
GDAMOCCI_00947,Phosphoglycerate kinase	LMNEFEPG_02642,Phosphoglycerate kinase	HNHGKJFO_02551,Phosphoglycerate kinase	OOOIIGOH_02467,Phosphoglycerate kinase	LGCGBOFF_01837,Phosphoglycerate kinase	FDGMJCMP_02110,Phosphoglycerate kinase
GDAMOCCI_00948,Aldose sugar dehydrogenase YliI	LMNEFEPG_02643,Aldose sugar dehydrogenase YliI	HNHGKJFO_02550,Aldose sugar dehydrogenase YliI	OOOIIGOH_02466,Aldose sugar dehydrogenase YliI	LGCGBOFF_01838,Aldose sugar dehydrogenase YliI	FDGMJCMP_02111,Aldose sugar dehydrogenase YliI
GDAMOCCI_00951,Acetyl-coenzyme A synthetase	LMNEFEPG_02647,Acetyl-coenzyme A synthetase	HNHGKJFO_02547,Acetyl-coenzyme A synthetase	OOOIIGOH_02462,Acetyl-coenzyme A synthetase	LGCGBOFF_01840,Acetyl-coenzyme A synthetase	FDGMJCMP_02114,Acetyl-coenzyme A synthetase
GDAMOCCI_00952,Glucose 1-dehydrogenase	LMNEFEPG_02648,Glucose 1-dehydrogenase 1	HNHGKJFO_02546,Glucose 1-dehydrogenase	OOOIIGOH_02461,putative oxidoreductase	LGCGBOFF_01841,putative oxidoreductase	FDGMJCMP_02115,Glucose 1-dehydrogenase 1
GDAMOCCI_00953,hypothetical protein	LMNEFEPG_02649,hypothetical protein	HNHGKJFO_02545,hypothetical protein	OOOIIGOH_02460,hypothetical protein	LGCGBOFF_01842,hypothetical protein	FDGMJCMP_02116,hypothetical protein
GDAMOCCI_00954,Bifunctional ligase/repressor BirA	LMNEFEPG_02650,Bifunctional ligase/repressor BirA	HNHGKJFO_02543,Bifunctional ligase/repressor BirA	OOOIIGOH_02459,Bifunctional ligase/repressor BirA	LGCGBOFF_01843,Bifunctional ligase/repressor BirA	FDGMJCMP_02117,Bifunctional ligase/repressor BirA
GDAMOCCI_00955,hypothetical protein	LMNEFEPG_02651,hypothetical protein	HNHGKJFO_02542,hypothetical protein	OOOIIGOH_02458,hypothetical protein	LGCGBOFF_01844,hypothetical protein	FDGMJCMP_02118,hypothetical protein
GDAMOCCI_00956,Quinone oxidoreductase 1	LMNEFEPG_02652,Quinone oxidoreductase 1	HNHGKJFO_02540,Quinone oxidoreductase 1	OOOIIGOH_02457,Quinone oxidoreductase 1	LGCGBOFF_01846,Phthiocerol/phenolphthiocerol synthesis polyketide synthase type I PpsC	FDGMJCMP_02120,Quinone oxidoreductase 1
GDAMOCCI_00957,hypothetical protein	LMNEFEPG_02653,hypothetical protein	HNHGKJFO_02539,hypothetical protein	OOOIIGOH_02456,hypothetical protein	LGCGBOFF_01847,hypothetical protein	FDGMJCMP_02121,hypothetical protein
GDAMOCCI_00958,putative MFS-type transporter YcaD	LMNEFEPG_02654,putative MFS-type transporter YcaD	HNHGKJFO_02538,putative MFS-type transporter YcaD	OOOIIGOH_02455,putative MFS-type transporter YcaD	LGCGBOFF_01848,putative MFS-type transporter YcaD	FDGMJCMP_02122,putative MFS-type transporter YcaD
GDAMOCCI_00959,hypothetical protein	LMNEFEPG_02655,hypothetical protein	HNHGKJFO_02537,hypothetical protein	OOOIIGOH_02454,hypothetical protein	LGCGBOFF_01849,hypothetical protein	FDGMJCMP_02123,hypothetical protein
GDAMOCCI_00961,N5-carboxyaminoimidazole ribonucleotide mutase	LMNEFEPG_02657,N5-carboxyaminoimidazole ribonucleotide mutase	HNHGKJFO_02535,N5-carboxyaminoimidazole ribonucleotide mutase	OOOIIGOH_02452,N5-carboxyaminoimidazole ribonucleotide mutase	LGCGBOFF_01851,N5-carboxyaminoimidazole ribonucleotide mutase	FDGMJCMP_02125,N5-carboxyaminoimidazole ribonucleotide mutase
GDAMOCCI_00962,N5-carboxyaminoimidazole ribonucleotide synthase	LMNEFEPG_02658,N5-carboxyaminoimidazole ribonucleotide synthase	HNHGKJFO_02534,N5-carboxyaminoimidazole ribonucleotide synthase	OOOIIGOH_02451,N5-carboxyaminoimidazole ribonucleotide synthase	LGCGBOFF_01852,N5-carboxyaminoimidazole ribonucleotide synthase	FDGMJCMP_02126,N5-carboxyaminoimidazole ribonucleotide synthase
GDAMOCCI_00963,hypothetical protein	LMNEFEPG_02659,hypothetical protein	HNHGKJFO_02532,hypothetical protein	OOOIIGOH_02450,hypothetical protein	LGCGBOFF_01853,hypothetical protein	FDGMJCMP_02128,hypothetical protein
GDAMOCCI_00964,Pyruvate kinase	LMNEFEPG_02660,Pyruvate kinase	HNHGKJFO_02531,Pyruvate kinase	OOOIIGOH_02449,Pyruvate kinase	LGCGBOFF_01854,Pyruvate kinase	FDGMJCMP_02129,Pyruvate kinase
GDAMOCCI_00965,hypothetical protein	LMNEFEPG_02661,hypothetical protein	HNHGKJFO_02530,hypothetical protein	OOOIIGOH_02448,hypothetical protein	LGCGBOFF_01855,hypothetical protein	FDGMJCMP_02130,hypothetical protein
GDAMOCCI_00966,hypothetical protein	LMNEFEPG_02662,hypothetical protein	HNHGKJFO_02529,hypothetical protein	OOOIIGOH_02447,hypothetical protein	LGCGBOFF_01856,hypothetical protein	FDGMJCMP_02131,hypothetical protein
GDAMOCCI_00968,hypothetical protein	LMNEFEPG_02663,hypothetical protein	HNHGKJFO_02528,hypothetical protein	OOOIIGOH_02446,hypothetical protein	LGCGBOFF_01857,hypothetical protein	FDGMJCMP_02132,hypothetical protein
GDAMOCCI_00969,General stress protein 69	LMNEFEPG_02664,General stress protein 69	HNHGKJFO_02527,General stress protein 69	OOOIIGOH_02445,General stress protein 69	LGCGBOFF_01858,General stress protein 69	FDGMJCMP_02133,General stress protein 69
GDAMOCCI_00970,ABC transporter ATP-binding protein uup	LMNEFEPG_02665,ABC transporter ATP-binding protein uup	HNHGKJFO_02526,ABC transporter ATP-binding protein uup	OOOIIGOH_02444,ABC transporter ATP-binding protein uup	LGCGBOFF_01859,ABC transporter ATP-binding protein uup	FDGMJCMP_02134,ABC transporter ATP-binding protein uup
GDAMOCCI_00971,hypothetical protein	LMNEFEPG_02666,hypothetical protein	HNHGKJFO_02525,hypothetical protein	OOOIIGOH_02443,hypothetical protein	LGCGBOFF_01860,hypothetical protein	FDGMJCMP_02135,hypothetical protein
GDAMOCCI_00972,Thiamine pyrophosphokinase	LMNEFEPG_02667,hypothetical protein	HNHGKJFO_02524,Thiamine pyrophosphokinase	OOOIIGOH_02442,hypothetical protein	LGCGBOFF_01861,Thiamine pyrophosphokinase	FDGMJCMP_02136,Thiamine pyrophosphokinase
GDAMOCCI_00973,Thiamine-binding periplasmic protein	LMNEFEPG_02668,Thiamine-binding periplasmic protein	HNHGKJFO_02523,Thiamine-binding periplasmic protein	OOOIIGOH_02441,Thiamine-binding periplasmic protein	LGCGBOFF_01862,Thiamine-binding periplasmic protein	FDGMJCMP_02137,Thiamine-binding periplasmic protein
GDAMOCCI_00974,Sulfate transport system permease protein CysW	LMNEFEPG_02669,Sulfate transport system permease protein CysW	HNHGKJFO_02522,Sulfate transport system permease protein CysW	OOOIIGOH_02440,Sulfate transport system permease protein CysW	LGCGBOFF_01863,Sulfate transport system permease protein CysW	FDGMJCMP_02138,Sulfate transport system permease protein CysW
GDAMOCCI_00975,Thiamine import ATP-binding protein ThiQ	LMNEFEPG_02670,Thiamine import ATP-binding protein ThiQ	HNHGKJFO_02521,Thiamine import ATP-binding protein ThiQ	OOOIIGOH_02439,Thiamine import ATP-binding protein ThiQ	LGCGBOFF_01864,Thiamine import ATP-binding protein ThiQ	FDGMJCMP_02139,Thiamine import ATP-binding protein ThiQ
GDAMOCCI_00976,Metalloprotease LoiP	LMNEFEPG_02671,Metalloprotease LoiP	HNHGKJFO_02520,Beta-barrel assembly-enhancing protease	OOOIIGOH_02438,Metalloprotease LoiP	LGCGBOFF_01865,Metalloprotease LoiP	FDGMJCMP_02140,Metalloprotease LoiP
GDAMOCCI_00977,hypothetical protein	LMNEFEPG_02672,hypothetical protein	HNHGKJFO_02519,hypothetical protein	OOOIIGOH_02437,hypothetical protein	LGCGBOFF_01866,hypothetical protein	FDGMJCMP_02141,hypothetical protein
GDAMOCCI_00978,RNA polymerase sigma factor RpoH	LMNEFEPG_02673,RNA polymerase sigma factor RpoH	HNHGKJFO_02518,RNA polymerase sigma factor RpoH	OOOIIGOH_02436,RNA polymerase sigma factor RpoH	LGCGBOFF_01867,RNA polymerase sigma factor RpoH	FDGMJCMP_02142,RNA polymerase sigma factor RpoH
GDAMOCCI_00979,RNA polymerase-binding transcription factor CarD	LMNEFEPG_02674,RNA polymerase-binding transcription factor CarD	HNHGKJFO_02517,RNA polymerase-binding transcription factor CarD	OOOIIGOH_02435,RNA polymerase-binding transcription factor CarD	LGCGBOFF_01868,RNA polymerase-binding transcription factor CarD	FDGMJCMP_02143,RNA polymerase-binding transcription factor CarD
GDAMOCCI_00980,Ferredoxin-2	LMNEFEPG_02675,Ferredoxin-2	HNHGKJFO_02516,Ferredoxin-2	OOOIIGOH_02434,Ferredoxin-2	LGCGBOFF_01869,Ferredoxin-2	FDGMJCMP_02144,Ferredoxin-2
GDAMOCCI_00981,Heat shock protein 15	LMNEFEPG_02676,Heat shock protein 15	HNHGKJFO_02515,Heat shock protein 15	OOOIIGOH_02433,Heat shock protein 15	LGCGBOFF_01870,Heat shock protein 15	FDGMJCMP_02145,Heat shock protein 15
GDAMOCCI_00982,hypothetical protein	LMNEFEPG_02677,hypothetical protein	HNHGKJFO_02514,putative helicase HelY	OOOIIGOH_02432,hypothetical protein	LGCGBOFF_01871,putative helicase HelY	FDGMJCMP_02146,hypothetical protein
GDAMOCCI_00983,Acetyl-CoA acetyltransferase	LMNEFEPG_02678,Acetyl-CoA acetyltransferase	HNHGKJFO_02513,Acetyl-CoA acetyltransferase	OOOIIGOH_02429,Acetyl-CoA acetyltransferase	LGCGBOFF_01872,Acetyl-CoA acetyltransferase	FDGMJCMP_02147,Acetyl-CoA acetyltransferase
GDAMOCCI_00984,hypothetical protein	LMNEFEPG_02679,hypothetical protein	HNHGKJFO_02512,hypothetical protein	OOOIIGOH_02428,hypothetical protein	LGCGBOFF_01873,hypothetical protein	FDGMJCMP_02148,hypothetical protein
GDAMOCCI_00985,50S ribosomal protein L32	LMNEFEPG_02680,50S ribosomal protein L32	HNHGKJFO_02511,50S ribosomal protein L32	OOOIIGOH_02426,50S ribosomal protein L32	LGCGBOFF_01874,50S ribosomal protein L32	FDGMJCMP_02149,50S ribosomal protein L32
GDAMOCCI_00986,Biosynthetic peptidoglycan transglycosylase	LMNEFEPG_02681,Biosynthetic peptidoglycan transglycosylase	HNHGKJFO_02510,Biosynthetic peptidoglycan transglycosylase	OOOIIGOH_02425,Biosynthetic peptidoglycan transglycosylase	LGCGBOFF_01875,Biosynthetic peptidoglycan transglycosylase	FDGMJCMP_02150,Biosynthetic peptidoglycan transglycosylase
GDAMOCCI_00987,Farnesyl diphosphate synthase	LMNEFEPG_02682,Farnesyl diphosphate synthase	HNHGKJFO_02509,Farnesyl diphosphate synthase	OOOIIGOH_02424,Farnesyl diphosphate synthase	LGCGBOFF_01876,Farnesyl diphosphate synthase	FDGMJCMP_02151,Farnesyl diphosphate synthase
GDAMOCCI_00990,4-hydroxy-3-methylbut-2-en-1-yl diphosphate synthase (flavodoxin)	LMNEFEPG_02685,4-hydroxy-3-methylbut-2-en-1-yl diphosphate synthase (flavodoxin)	HNHGKJFO_02506,4-hydroxy-3-methylbut-2-en-1-yl diphosphate synthase (flavodoxin)	OOOIIGOH_02421,4-hydroxy-3-methylbut-2-en-1-yl diphosphate synthase (flavodoxin)	LGCGBOFF_01877,4-hydroxy-3-methylbut-2-en-1-yl diphosphate synthase (flavodoxin)	FDGMJCMP_02154,4-hydroxy-3-methylbut-2-en-1-yl diphosphate synthase (flavodoxin)
GDAMOCCI_00991,D-beta-hydroxybutyrate dehydrogenase	LMNEFEPG_02686,D-beta-hydroxybutyrate dehydrogenase	HNHGKJFO_02505,D-beta-hydroxybutyrate dehydrogenase	OOOIIGOH_02420,D-beta-hydroxybutyrate dehydrogenase	LGCGBOFF_01878,D-beta-hydroxybutyrate dehydrogenase	FDGMJCMP_02155,D-beta-hydroxybutyrate dehydrogenase
GDAMOCCI_00992,Inner membrane protein YbjJ	LMNEFEPG_02687,Inner membrane protein YbjJ	HNHGKJFO_02504,Inner membrane protein YbjJ	OOOIIGOH_02419,Inner membrane protein YbjJ	LGCGBOFF_01879,Inner membrane protein YbjJ	FDGMJCMP_02156,Inner membrane protein YbjJ
GDAMOCCI_00993,Glycerol-3-phosphate regulon repressor	LMNEFEPG_02688,Glycerol-3-phosphate regulon repressor	HNHGKJFO_02503,Glycerol-3-phosphate regulon repressor	OOOIIGOH_02418,Glycerol-3-phosphate regulon repressor	LGCGBOFF_01880,Glycerol-3-phosphate regulon repressor	FDGMJCMP_02157,Glycerol-3-phosphate regulon repressor
GDAMOCCI_00994,2-oxoglutarate carboxylase small subunit	LMNEFEPG_02689,2-oxoglutarate carboxylase small subunit	HNHGKJFO_02502,2-oxoglutarate carboxylase small subunit	OOOIIGOH_02417,2-oxoglutarate carboxylase small subunit	LGCGBOFF_01881,2-oxoglutarate carboxylase small subunit	FDGMJCMP_02158,2-oxoglutarate carboxylase small subunit
GDAMOCCI_00995,Leu/Ile/Val-binding protein	LMNEFEPG_02690,Leu/Ile/Val-binding protein	HNHGKJFO_02501,Leu/Ile/Val-binding protein	OOOIIGOH_02416,Leu/Ile/Val-binding protein	LGCGBOFF_01882,Leu/Ile/Val-binding protein	FDGMJCMP_02159,Leu/Ile/Val-binding protein
GDAMOCCI_00996,Leu/Ile/Val-binding protein	LMNEFEPG_02691,Leu/Ile/Val-binding protein	HNHGKJFO_02500,Leu/Ile/Val-binding protein	OOOIIGOH_02415,Leu/Ile/Val-binding protein	LGCGBOFF_01883,Leu/Ile/Val-binding protein	FDGMJCMP_02160,Leu/Ile/Val-binding protein
GDAMOCCI_00997,hypothetical protein	LMNEFEPG_02692,hypothetical protein	HNHGKJFO_02499,hypothetical protein	OOOIIGOH_02414,hypothetical protein	LGCGBOFF_01884,hypothetical protein	FDGMJCMP_02161,hypothetical protein
GDAMOCCI_00998,High-affinity branched-chain amino acid transport ATP-binding protein LivF	LMNEFEPG_02693,High-affinity branched-chain amino acid transport ATP-binding protein LivF	HNHGKJFO_02498,High-affinity branched-chain amino acid transport ATP-binding protein LivF	OOOIIGOH_02413,High-affinity branched-chain amino acid transport ATP-binding protein LivF	LGCGBOFF_01885,High-affinity branched-chain amino acid transport ATP-binding protein LivF	FDGMJCMP_02162,High-affinity branched-chain amino acid transport ATP-binding protein LivF
GDAMOCCI_00999,Arginine transport ATP-binding protein ArtM	LMNEFEPG_02694,Arginine transport ATP-binding protein ArtM	HNHGKJFO_02497,Arginine transport ATP-binding protein ArtM	OOOIIGOH_02412,Arginine transport ATP-binding protein ArtM	LGCGBOFF_01886,Arginine transport ATP-binding protein ArtM	FDGMJCMP_02163,Arginine transport ATP-binding protein ArtM
GDAMOCCI_01000,hypothetical protein	LMNEFEPG_02695,hypothetical protein	HNHGKJFO_02496,hypothetical protein	OOOIIGOH_02411,hypothetical protein	LGCGBOFF_01887,hypothetical protein	FDGMJCMP_02164,hypothetical protein
GDAMOCCI_01001,High-affinity branched-chain amino acid transport system permease protein LivH	LMNEFEPG_02696,High-affinity branched-chain amino acid transport system permease protein LivH	HNHGKJFO_02495,High-affinity branched-chain amino acid transport system permease protein LivH	OOOIIGOH_02410,High-affinity branched-chain amino acid transport system permease protein LivH	LGCGBOFF_01888,High-affinity branched-chain amino acid transport system permease protein LivH	FDGMJCMP_02165,High-affinity branched-chain amino acid transport system permease protein LivH
GDAMOCCI_01002,4-hydroxyproline 2-epimerase	LMNEFEPG_02697,4-hydroxyproline 2-epimerase 2	HNHGKJFO_02494,4-hydroxyproline 2-epimerase	OOOIIGOH_02409,4-hydroxyproline 2-epimerase	LGCGBOFF_01889,4-hydroxyproline 2-epimerase 2	FDGMJCMP_02166,4-hydroxyproline 2-epimerase 2
GDAMOCCI_01003,D-amino acid dehydrogenase	LMNEFEPG_02698,D-amino acid dehydrogenase	HNHGKJFO_02493,D-amino acid dehydrogenase	OOOIIGOH_02408,D-amino acid dehydrogenase	LGCGBOFF_01890,D-amino acid dehydrogenase	FDGMJCMP_02167,D-amino acid dehydrogenase
GDAMOCCI_01004,HTH-type transcriptional repressor RspR	LMNEFEPG_02699,HTH-type transcriptional repressor RspR	HNHGKJFO_02492,HTH-type transcriptional repressor RspR	OOOIIGOH_02407,HTH-type transcriptional repressor RspR	LGCGBOFF_01891,HTH-type transcriptional repressor RspR	FDGMJCMP_02168,HTH-type transcriptional repressor RspR
GDAMOCCI_01005,hypothetical protein	LMNEFEPG_02700,hypothetical protein	HNHGKJFO_02491,hypothetical protein	OOOIIGOH_02406,hypothetical protein	LGCGBOFF_01892,hypothetical protein	FDGMJCMP_02169,hypothetical protein
GDAMOCCI_01006,Transcriptional regulator SlyA	LMNEFEPG_02701,Transcriptional regulator SlyA	HNHGKJFO_02490,Transcriptional regulator SlyA	OOOIIGOH_02405,Transcriptional regulator SlyA	LGCGBOFF_01893,Transcriptional regulator SlyA	FDGMJCMP_02170,Transcriptional regulator SlyA
GDAMOCCI_01007,ATP synthase epsilon chain	LMNEFEPG_02702,ATP synthase epsilon chain	HNHGKJFO_02489,ATP synthase epsilon chain	OOOIIGOH_02404,ATP synthase epsilon chain	LGCGBOFF_01894,ATP synthase epsilon chain	FDGMJCMP_02171,ATP synthase epsilon chain
GDAMOCCI_01008,ATP synthase subunit beta	LMNEFEPG_02703,ATP synthase subunit beta	HNHGKJFO_02488,ATP synthase subunit beta	OOOIIGOH_02403,ATP synthase subunit beta	LGCGBOFF_01895,ATP synthase subunit beta	FDGMJCMP_02172,ATP synthase subunit beta
GDAMOCCI_01009,ATP synthase gamma chain	LMNEFEPG_02704,ATP synthase gamma chain	HNHGKJFO_02487,ATP synthase gamma chain	OOOIIGOH_02402,ATP synthase gamma chain	LGCGBOFF_01896,ATP synthase gamma chain	FDGMJCMP_02173,ATP synthase gamma chain
GDAMOCCI_01010,ATP synthase subunit alpha	LMNEFEPG_02705,ATP synthase subunit alpha	HNHGKJFO_02486,ATP synthase subunit alpha	OOOIIGOH_02401,ATP synthase subunit alpha	LGCGBOFF_01897,ATP synthase subunit alpha	FDGMJCMP_02174,ATP synthase subunit alpha
GDAMOCCI_01011,ATP synthase subunit delta	LMNEFEPG_02706,ATP synthase subunit delta	HNHGKJFO_02485,ATP synthase subunit delta	OOOIIGOH_02400,ATP synthase subunit delta	LGCGBOFF_01898,ATP synthase subunit delta	FDGMJCMP_02175,ATP synthase subunit delta
GDAMOCCI_01012,hypothetical protein	LMNEFEPG_02707,hypothetical protein	HNHGKJFO_02484,hypothetical protein	OOOIIGOH_02399,hypothetical protein	LGCGBOFF_01899,hypothetical protein	FDGMJCMP_02176,hypothetical protein
GDAMOCCI_01014,Primosomal protein N	LMNEFEPG_02709,Primosomal protein N	HNHGKJFO_02483,Primosomal protein N	OOOIIGOH_02396,Primosomal protein N	LGCGBOFF_01900,Primosomal protein N	FDGMJCMP_02177,Primosomal protein N
GDAMOCCI_01016,DNA replication and repair protein RecF	LMNEFEPG_02711,DNA replication and repair protein RecF	HNHGKJFO_02481,hypothetical protein	OOOIIGOH_02394,DNA replication and repair protein RecF	LGCGBOFF_01902,DNA replication and repair protein RecF	FDGMJCMP_02179,DNA replication and repair protein RecF
GDAMOCCI_01017,hypothetical protein	LMNEFEPG_02712,hypothetical protein	HNHGKJFO_02480,hypothetical protein	OOOIIGOH_02393,hypothetical protein	LGCGBOFF_01903,hypothetical protein	FDGMJCMP_02180,hypothetical protein
GDAMOCCI_01019,hypothetical protein	LMNEFEPG_02714,hypothetical protein	HNHGKJFO_02478,hypothetical protein	OOOIIGOH_02391,hypothetical protein	LGCGBOFF_01905,hypothetical protein	FDGMJCMP_02182,hypothetical protein
GDAMOCCI_01021,hypothetical protein	LMNEFEPG_02715,hypothetical protein	HNHGKJFO_02476,hypothetical protein	OOOIIGOH_02389,hypothetical protein	LGCGBOFF_01906,hypothetical protein	FDGMJCMP_02184,hypothetical protein
GDAMOCCI_01022,Acetyl-coenzyme A synthetase	LMNEFEPG_02716,Acetyl-coenzyme A synthetase	HNHGKJFO_02474,Acetyl-coenzyme A synthetase	OOOIIGOH_02388,Acetyl-coenzyme A synthetase	LGCGBOFF_01907,Acetyl-coenzyme A synthetase	FDGMJCMP_02185,Acetyl-coenzyme A synthetase
GDAMOCCI_01023,hypothetical protein	LMNEFEPG_02718,hypothetical protein	HNHGKJFO_02473,hypothetical protein	OOOIIGOH_02387,hypothetical protein	LGCGBOFF_01908,hypothetical protein	FDGMJCMP_02186,hypothetical protein
GDAMOCCI_01024,Protease HtpX	LMNEFEPG_02719,Protease HtpX	HNHGKJFO_02472,Protease HtpX	OOOIIGOH_02386,Protease HtpX	LGCGBOFF_01909,Protease HtpX	FDGMJCMP_02187,Protease HtpX
GDAMOCCI_01025,Ribosomal RNA small subunit methyltransferase B	LMNEFEPG_02720,Ribosomal RNA small subunit methyltransferase B	HNHGKJFO_02471,Ribosomal RNA small subunit methyltransferase B	OOOIIGOH_02385,Ribosomal RNA small subunit methyltransferase B	LGCGBOFF_01910,Ribosomal RNA small subunit methyltransferase B	FDGMJCMP_02188,Ribosomal RNA small subunit methyltransferase B
GDAMOCCI_01026,hypothetical protein	LMNEFEPG_02721,hypothetical protein	HNHGKJFO_02470,hypothetical protein	OOOIIGOH_02383,hypothetical protein	LGCGBOFF_01911,hypothetical protein	FDGMJCMP_02189,hypothetical protein
GDAMOCCI_01027,Bifunctional purine biosynthesis protein PurH	LMNEFEPG_02722,Bifunctional purine biosynthesis protein PurH	HNHGKJFO_02469,Bifunctional purine biosynthesis protein PurH	OOOIIGOH_02382,Bifunctional purine biosynthesis protein PurH	LGCGBOFF_01912,Bifunctional purine biosynthesis protein PurH	FDGMJCMP_02190,Bifunctional purine biosynthesis protein PurH
GDAMOCCI_01028,Glycerol kinase	LMNEFEPG_02723,Glycerol kinase	HNHGKJFO_02468,Glycerol kinase	OOOIIGOH_02381,Glycerol kinase	LGCGBOFF_01913,Glycerol kinase	FDGMJCMP_02191,Glycerol kinase
GDAMOCCI_01029,Glycerol uptake facilitator protein	LMNEFEPG_02724,Glycerol uptake facilitator protein	HNHGKJFO_02467,Glycerol uptake facilitator protein	OOOIIGOH_02380,Glycerol uptake facilitator protein	LGCGBOFF_01914,Glycerol uptake facilitator protein	FDGMJCMP_02192,Glycerol uptake facilitator protein
GDAMOCCI_01030,hypothetical protein	LMNEFEPG_02725,hypothetical protein	HNHGKJFO_02466,hypothetical protein	OOOIIGOH_02379,hypothetical protein	LGCGBOFF_01915,hypothetical protein	FDGMJCMP_02193,hypothetical protein
GDAMOCCI_01031,NAD-specific glutamate dehydrogenase	LMNEFEPG_02726,NAD-specific glutamate dehydrogenase	HNHGKJFO_02465,NAD-specific glutamate dehydrogenase	OOOIIGOH_02378,NAD-specific glutamate dehydrogenase	LGCGBOFF_01916,NAD-specific glutamate dehydrogenase	FDGMJCMP_02194,NAD-specific glutamate dehydrogenase
GDAMOCCI_01032,hypothetical protein	LMNEFEPG_02727,hypothetical protein	HNHGKJFO_02464,hypothetical protein	OOOIIGOH_02377,hypothetical protein	LGCGBOFF_01917,hypothetical protein	FDGMJCMP_02195,hypothetical protein
GDAMOCCI_01033,hypothetical protein	LMNEFEPG_02728,hypothetical protein	HNHGKJFO_02463,hypothetical protein	OOOIIGOH_02376,hypothetical protein	LGCGBOFF_01918,hypothetical protein	FDGMJCMP_02196,hypothetical protein
GDAMOCCI_01034,hypothetical protein	LMNEFEPG_02729,hypothetical protein	HNHGKJFO_02462,hypothetical protein	OOOIIGOH_02375,hypothetical protein	LGCGBOFF_01919,hypothetical protein	FDGMJCMP_02197,hypothetical protein
GDAMOCCI_01036,30S ribosomal protein S16	LMNEFEPG_02731,30S ribosomal protein S16	HNHGKJFO_02460,30S ribosomal protein S16	OOOIIGOH_02373,30S ribosomal protein S16	LGCGBOFF_01920,30S ribosomal protein S16	FDGMJCMP_02200,30S ribosomal protein S16
GDAMOCCI_01037,T-protein	LMNEFEPG_02732,T-protein	HNHGKJFO_02459,T-protein	OOOIIGOH_02372,T-protein	LGCGBOFF_01921,T-protein	FDGMJCMP_02201,T-protein
GDAMOCCI_01038,Signal recognition particle protein	LMNEFEPG_02733,Signal recognition particle protein	HNHGKJFO_02458,Signal recognition particle protein	OOOIIGOH_02371,Signal recognition particle protein	LGCGBOFF_01922,Signal recognition particle protein	FDGMJCMP_02202,Signal recognition particle protein
GDAMOCCI_01040,Membrane-bound lytic murein transglycosylase B	LMNEFEPG_02735,Membrane-bound lytic murein transglycosylase B	HNHGKJFO_02456,Membrane-bound lytic murein transglycosylase B	OOOIIGOH_02369,Membrane-bound lytic murein transglycosylase B	LGCGBOFF_01923,Membrane-bound lytic murein transglycosylase B	FDGMJCMP_02204,Membrane-bound lytic murein transglycosylase B
GDAMOCCI_01041,Carbonic anhydrase 1	LMNEFEPG_02736,Carbonic anhydrase 1	HNHGKJFO_02455,Carbonic anhydrase 1	OOOIIGOH_02368,Carbonic anhydrase 1	LGCGBOFF_01924,Carbonic anhydrase 1	FDGMJCMP_02205,Carbonic anhydrase 1
GDAMOCCI_01042,Pyridoxal kinase PdxY	LMNEFEPG_02738,Pyridoxal kinase PdxY	HNHGKJFO_02454,Pyridoxal kinase PdxY	OOOIIGOH_02367,Pyridoxal kinase PdxY	LGCGBOFF_01925,Pyridoxal kinase PdxY	FDGMJCMP_02206,Pyridoxal kinase PdxY
GDAMOCCI_01043,hypothetical protein	LMNEFEPG_02739,hypothetical protein	HNHGKJFO_02453,hypothetical protein	OOOIIGOH_02366,hypothetical protein	LGCGBOFF_01926,hypothetical protein	FDGMJCMP_02207,hypothetical protein
GDAMOCCI_01044,NADPH-dependent curcumin reductase	LMNEFEPG_02740,NADPH-dependent curcumin reductase	HNHGKJFO_02452,NADPH-dependent curcumin reductase	OOOIIGOH_02365,NADPH-dependent curcumin reductase	LGCGBOFF_01927,NADPH-dependent curcumin reductase	FDGMJCMP_02208,NADPH-dependent curcumin reductase
GDAMOCCI_01045,Putative 3-oxopropanoate dehydrogenase	LMNEFEPG_02741,Putative 3-oxopropanoate dehydrogenase	HNHGKJFO_02450,Putative 3-oxopropanoate dehydrogenase	OOOIIGOH_02364,Putative 3-oxopropanoate dehydrogenase	LGCGBOFF_01928,Putative 3-oxopropanoate dehydrogenase	FDGMJCMP_02209,Putative 3-oxopropanoate dehydrogenase
GDAMOCCI_01046,HTH-type transcriptional regulator DmlR	LMNEFEPG_02742,HTH-type transcriptional regulator DmlR	HNHGKJFO_02449,HTH-type transcriptional regulator DmlR	OOOIIGOH_02363,HTH-type transcriptional regulator DmlR	LGCGBOFF_01929,HTH-type transcriptional regulator DmlR	FDGMJCMP_02210,HTH-type transcriptional regulator DmlR
GDAMOCCI_01047,hypothetical protein	LMNEFEPG_02743,hypothetical protein	HNHGKJFO_02448,hypothetical protein	OOOIIGOH_02362,hypothetical protein	LGCGBOFF_01930,hypothetical protein	FDGMJCMP_02211,hypothetical protein
GDAMOCCI_01048,hypothetical protein	LMNEFEPG_02744,hypothetical protein	HNHGKJFO_02447,hypothetical protein	OOOIIGOH_02361,hypothetical protein	LGCGBOFF_01931,hypothetical protein	FDGMJCMP_02212,hypothetical protein
GDAMOCCI_01049,RNA pyrophosphohydrolase	LMNEFEPG_02745,RNA pyrophosphohydrolase	HNHGKJFO_02446,RNA pyrophosphohydrolase	OOOIIGOH_02360,RNA pyrophosphohydrolase	LGCGBOFF_01932,RNA pyrophosphohydrolase	FDGMJCMP_02213,RNA pyrophosphohydrolase
GDAMOCCI_01050,Carboxy-terminal processing protease CtpB	LMNEFEPG_02746,Carboxy-terminal processing protease CtpB	HNHGKJFO_02445,Carboxy-terminal processing protease CtpB	OOOIIGOH_02359,Carboxy-terminal processing protease CtpB	LGCGBOFF_01933,Carboxy-terminal processing protease CtpB	FDGMJCMP_02214,Carboxy-terminal processing protease CtpB
GDAMOCCI_01051,Murein hydrolase activator EnvC	LMNEFEPG_02747,Murein hydrolase activator EnvC	HNHGKJFO_02444,Murein hydrolase activator EnvC	OOOIIGOH_02358,Murein hydrolase activator EnvC	LGCGBOFF_01934,Murein hydrolase activator EnvC	FDGMJCMP_02215,Murein hydrolase activator EnvC
GDAMOCCI_01054,Ribosomal RNA large subunit methyltransferase H	LMNEFEPG_02748,Ribosomal RNA large subunit methyltransferase H	HNHGKJFO_02441,Ribosomal RNA large subunit methyltransferase H	OOOIIGOH_02355,Ribosomal RNA large subunit methyltransferase H	LGCGBOFF_01937,Ribosomal RNA large subunit methyltransferase H	FDGMJCMP_02218,Ribosomal RNA large subunit methyltransferase H
GDAMOCCI_01055,Ribosomal silencing factor RsfS	LMNEFEPG_02749,Ribosomal silencing factor RsfS	HNHGKJFO_02440,Ribosomal silencing factor RsfS	OOOIIGOH_02354,Ribosomal silencing factor RsfS	LGCGBOFF_01938,Ribosomal silencing factor RsfS	FDGMJCMP_02219,Ribosomal silencing factor RsfS
GDAMOCCI_01056,Nicotinate-nucleotide adenylyltransferase	LMNEFEPG_02750,Nicotinate-nucleotide adenylyltransferase	HNHGKJFO_02439,Nicotinate-nucleotide adenylyltransferase	OOOIIGOH_02353,Nicotinate-nucleotide adenylyltransferase	LGCGBOFF_01939,Nicotinate-nucleotide adenylyltransferase	FDGMJCMP_02220,Nicotinate-nucleotide adenylyltransferase
GDAMOCCI_01057,Gamma-glutamyl phosphate reductase	LMNEFEPG_02751,Gamma-glutamyl phosphate reductase	HNHGKJFO_02438,Gamma-glutamyl phosphate reductase	OOOIIGOH_02352,Gamma-glutamyl phosphate reductase	LGCGBOFF_01940,Gamma-glutamyl phosphate reductase	FDGMJCMP_02221,Gamma-glutamyl phosphate reductase
GDAMOCCI_01058,Glutamate 5-kinase	LMNEFEPG_02752,Glutamate 5-kinase	HNHGKJFO_02437,Glutamate 5-kinase	OOOIIGOH_02351,Glutamate 5-kinase	LGCGBOFF_01941,Glutamate 5-kinase	FDGMJCMP_02222,Glutamate 5-kinase
GDAMOCCI_01059,GTPase Obg/CgtA	LMNEFEPG_02753,GTPase Obg/CgtA	HNHGKJFO_02436,GTPase Obg/CgtA	OOOIIGOH_02350,GTPase Obg/CgtA	LGCGBOFF_01942,GTPase Obg/CgtA	FDGMJCMP_02223,GTPase Obg/CgtA
GDAMOCCI_01060,Mycothiol acetyltransferase	LMNEFEPG_02754,Mycothiol acetyltransferase	HNHGKJFO_02435,Mycothiol acetyltransferase	OOOIIGOH_02349,Mycothiol acetyltransferase	LGCGBOFF_01943,Mycothiol acetyltransferase	FDGMJCMP_02224,Mycothiol acetyltransferase
GDAMOCCI_01061,Putative ribosomal N-acetyltransferase YdaF	LMNEFEPG_02755,hypothetical protein	HNHGKJFO_02434,hypothetical protein	OOOIIGOH_02348,Putative ribosomal N-acetyltransferase YdaF	LGCGBOFF_01944,hypothetical protein	FDGMJCMP_02225,hypothetical protein
GDAMOCCI_01062,50S ribosomal protein L27	LMNEFEPG_02756,50S ribosomal protein L27	HNHGKJFO_02433,50S ribosomal protein L27	OOOIIGOH_02347,50S ribosomal protein L27	LGCGBOFF_01945,50S ribosomal protein L27	FDGMJCMP_02226,50S ribosomal protein L27
GDAMOCCI_01063,50S ribosomal protein L21	LMNEFEPG_02757,50S ribosomal protein L21	HNHGKJFO_02432,50S ribosomal protein L21	OOOIIGOH_02346,50S ribosomal protein L21	LGCGBOFF_01946,50S ribosomal protein L21	FDGMJCMP_02227,50S ribosomal protein L21
GDAMOCCI_01071,Chromate reductase	LMNEFEPG_02761,Chromate reductase	HNHGKJFO_02430,Chromate reductase	OOOIIGOH_02342,Chromate reductase	LGCGBOFF_01957,Chromate reductase	FDGMJCMP_02246,Chromate reductase
GDAMOCCI_01073,Ribosomal large subunit pseudouridine synthase A	LMNEFEPG_02763,Ribosomal large subunit pseudouridine synthase A	HNHGKJFO_02429,Ribosomal large subunit pseudouridine synthase A	OOOIIGOH_02340,Ribosomal large subunit pseudouridine synthase A	LGCGBOFF_01963,Ribosomal large subunit pseudouridine synthase A	FDGMJCMP_02248,Ribosomal large subunit pseudouridine synthase A
GDAMOCCI_01077,Glutathione S-transferase	LMNEFEPG_03934,Glutathione S-transferase GST-6.0	HNHGKJFO_05343,Glutathione S-transferase	OOOIIGOH_02336,Glutathione S-transferase	LGCGBOFF_02246,Glutathione S-transferase	FDGMJCMP_02252,Glutathione S-transferase
GDAMOCCI_01194,Murein DD-endopeptidase MepM	LMNEFEPG_04251,Murein DD-endopeptidase MepM	HNHGKJFO_03081,Murein DD-endopeptidase MepM	OOOIIGOH_00931,Murein DD-endopeptidase MepM	LGCGBOFF_02127,Murein DD-endopeptidase MepM	FDGMJCMP_02259,Murein DD-endopeptidase MepM
GDAMOCCI_01195,Putative L,D-transpeptidase YkuD	LMNEFEPG_04250,Putative L,D-transpeptidase YkuD	HNHGKJFO_03080,Putative L,D-transpeptidase YkuD	OOOIIGOH_00930,Putative L,D-transpeptidase YkuD	LGCGBOFF_02126,Putative L,D-transpeptidase YkuD	FDGMJCMP_02260,Putative L,D-transpeptidase YkuD
GDAMOCCI_01196,Chaperone protein ClpB	LMNEFEPG_04249,Chaperone protein ClpB	HNHGKJFO_03079,Chaperone protein ClpB	OOOIIGOH_00929,Chaperone protein ClpB	LGCGBOFF_02125,Chaperone protein ClpB	FDGMJCMP_02261,Chaperone protein ClpB
GDAMOCCI_01197,hypothetical protein	LMNEFEPG_04248,hypothetical protein	HNHGKJFO_03078,hypothetical protein	OOOIIGOH_00928,hypothetical protein	LGCGBOFF_02124,hypothetical protein	FDGMJCMP_02262,hypothetical protein
GDAMOCCI_01198,Release factor glutamine methyltransferase	LMNEFEPG_04247,Release factor glutamine methyltransferase	HNHGKJFO_03077,Release factor glutamine methyltransferase	OOOIIGOH_00927,Release factor glutamine methyltransferase	LGCGBOFF_02123,Release factor glutamine methyltransferase	FDGMJCMP_02263,Release factor glutamine methyltransferase
GDAMOCCI_01199,Peptide chain release factor RF1	LMNEFEPG_04246,Peptide chain release factor RF1	HNHGKJFO_03076,Peptide chain release factor RF1	OOOIIGOH_00926,Peptide chain release factor RF1	LGCGBOFF_02122,Peptide chain release factor RF1	FDGMJCMP_02264,Peptide chain release factor RF1
GDAMOCCI_01200,Phosphoenolpyruvate-dependent phosphotransferase system	LMNEFEPG_04245,Phosphoenolpyruvate-dependent phosphotransferase system	HNHGKJFO_03075,Phosphoenolpyruvate-dependent phosphotransferase system	OOOIIGOH_00925,Phosphoenolpyruvate-dependent phosphotransferase system	LGCGBOFF_02121,Phosphoenolpyruvate-dependent phosphotransferase system	FDGMJCMP_02265,Phosphoenolpyruvate-dependent phosphotransferase system
GDAMOCCI_01201,Aspartate kinase	LMNEFEPG_04244,Aspartate kinase Ask_LysC	HNHGKJFO_03074,Aspartate kinase	OOOIIGOH_00924,Aspartate kinase	LGCGBOFF_02120,Aspartate kinase Ask_LysC	FDGMJCMP_02266,Aspartate kinase Ask_LysC
GDAMOCCI_01202,Ubiquinone biosynthesis O-methyltransferase	LMNEFEPG_04243,Ubiquinone biosynthesis O-methyltransferase	HNHGKJFO_03073,Ubiquinone biosynthesis O-methyltransferase	OOOIIGOH_00923,Ubiquinone biosynthesis O-methyltransferase	LGCGBOFF_02119,Ubiquinone biosynthesis O-methyltransferase	FDGMJCMP_02267,Ubiquinone biosynthesis O-methyltransferase
GDAMOCCI_01203,hypothetical protein	LMNEFEPG_04242,hypothetical protein	HNHGKJFO_03072,hypothetical protein	OOOIIGOH_00922,hypothetical protein	LGCGBOFF_02118,hypothetical protein	FDGMJCMP_02268,hypothetical protein
GDAMOCCI_01204,hypothetical protein	LMNEFEPG_04241,hypothetical protein	HNHGKJFO_03071,hypothetical protein	OOOIIGOH_00921,hypothetical protein	LGCGBOFF_02117,hypothetical protein	FDGMJCMP_02269,hypothetical protein
GDAMOCCI_01205,Hydrolase	LMNEFEPG_04240,Hydrolase	HNHGKJFO_03070,Hydrolase	OOOIIGOH_00920,Hydrolase	LGCGBOFF_02116,Hydrolase	FDGMJCMP_02270,Hydrolase
GDAMOCCI_01206,Glutaredoxin 3	LMNEFEPG_04239,Glutaredoxin 3	HNHGKJFO_03069,Glutaredoxin 3	OOOIIGOH_00919,Glutaredoxin 3	LGCGBOFF_02115,Glutaredoxin 3	FDGMJCMP_02271,Glutaredoxin 3
GDAMOCCI_01207,hypothetical protein	LMNEFEPG_04238,hypothetical protein	HNHGKJFO_03068,hypothetical protein	OOOIIGOH_00918,hypothetical protein	LGCGBOFF_02114,hypothetical protein	FDGMJCMP_02272,hypothetical protein
GDAMOCCI_01208,hypothetical protein	LMNEFEPG_04237,hypothetical protein	HNHGKJFO_03067,hypothetical protein	OOOIIGOH_00917,hypothetical protein	LGCGBOFF_02113,hypothetical protein	FDGMJCMP_02273,hypothetical protein
GDAMOCCI_01209,hypothetical protein	LMNEFEPG_04236,hypothetical protein	HNHGKJFO_03066,hypothetical protein	OOOIIGOH_00916,hypothetical protein	LGCGBOFF_02112,hypothetical protein	FDGMJCMP_02274,hypothetical protein
GDAMOCCI_01210,CTP pyrophosphohydrolase	LMNEFEPG_04235,CTP pyrophosphohydrolase	HNHGKJFO_03065,CTP pyrophosphohydrolase	OOOIIGOH_00915,CTP pyrophosphohydrolase	LGCGBOFF_02111,CTP pyrophosphohydrolase	FDGMJCMP_02275,CTP pyrophosphohydrolase
GDAMOCCI_01211,Ribosomal-protein-alanine acetyltransferase	LMNEFEPG_04234,Ribosomal-protein-alanine acetyltransferase	HNHGKJFO_03064,Ribosomal-protein-alanine acetyltransferase	OOOIIGOH_00914,Ribosomal-protein-alanine acetyltransferase	LGCGBOFF_02110,Ribosomal-protein-alanine acetyltransferase	FDGMJCMP_02276,Ribosomal-protein-alanine acetyltransferase
GDAMOCCI_01212,Glutamate N-acetyltransferase 2	LMNEFEPG_04233,Glutamate N-acetyltransferase 2	HNHGKJFO_03063,Glutamate N-acetyltransferase 2	OOOIIGOH_00913,Glutamate N-acetyltransferase 2	LGCGBOFF_02109,Glutamate N-acetyltransferase 2	FDGMJCMP_02277,Glutamate N-acetyltransferase 2
GDAMOCCI_01213,Putative peptidyl-prolyl cis-trans isomerase	LMNEFEPG_04232,Putative peptidyl-prolyl cis-trans isomerase	HNHGKJFO_03062,Putative peptidyl-prolyl cis-trans isomerase	OOOIIGOH_00912,Putative peptidyl-prolyl cis-trans isomerase	LGCGBOFF_02108,Putative peptidyl-prolyl cis-trans isomerase	FDGMJCMP_02278,Putative peptidyl-prolyl cis-trans isomerase
GDAMOCCI_01215,Protein translocase subunit SecA	LMNEFEPG_04230,Protein translocase subunit SecA	HNHGKJFO_03060,Protein translocase subunit SecA	OOOIIGOH_00910,Protein translocase subunit SecA	LGCGBOFF_02107,Protein translocase subunit SecA	FDGMJCMP_02280,Protein translocase subunit SecA
GDAMOCCI_01216,hypothetical protein	LMNEFEPG_04229,hypothetical protein	HNHGKJFO_03059,hypothetical protein	OOOIIGOH_00909,hypothetical protein	LGCGBOFF_02106,hypothetical protein	FDGMJCMP_02281,hypothetical protein
GDAMOCCI_01217,hypothetical protein	LMNEFEPG_04228,hypothetical protein	HNHGKJFO_03058,hypothetical protein	OOOIIGOH_00908,hypothetical protein	LGCGBOFF_02105,hypothetical protein	FDGMJCMP_02282,hypothetical protein
GDAMOCCI_01218,hypothetical protein	LMNEFEPG_04227,hypothetical protein	HNHGKJFO_03057,hypothetical protein	OOOIIGOH_00907,hypothetical protein	LGCGBOFF_02103,hypothetical protein	FDGMJCMP_02283,hypothetical protein
GDAMOCCI_01221,L-methionine gamma-lyase	LMNEFEPG_04214,L-methionine gamma-lyase	HNHGKJFO_03055,L-methionine gamma-lyase	OOOIIGOH_00905,L-methionine gamma-lyase	LGCGBOFF_02101,L-methionine gamma-lyase	FDGMJCMP_02285,L-methionine gamma-lyase
GDAMOCCI_01222,TRAP-T-associated universal stress protein TeaD	LMNEFEPG_04213,TRAP-T-associated universal stress protein TeaD	HNHGKJFO_03054,TRAP-T-associated universal stress protein TeaD	OOOIIGOH_00904,TRAP-T-associated universal stress protein TeaD	LGCGBOFF_02100,TRAP-T-associated universal stress protein TeaD	FDGMJCMP_02286,TRAP-T-associated universal stress protein TeaD
GDAMOCCI_01223,O-acetylserine sulfhydrylase	LMNEFEPG_04212,O-acetylserine sulfhydrylase	HNHGKJFO_03053,O-acetylserine sulfhydrylase	OOOIIGOH_00903,O-acetylserine sulfhydrylase	LGCGBOFF_02099,O-acetylserine sulfhydrylase	FDGMJCMP_02287,O-acetylserine sulfhydrylase
GDAMOCCI_01224,hypothetical protein	LMNEFEPG_04211,hypothetical protein	HNHGKJFO_03052,hypothetical protein	OOOIIGOH_00902,hypothetical protein	LGCGBOFF_02098,hypothetical protein	FDGMJCMP_02288,hypothetical protein
GDAMOCCI_01225,putative 3-hydroxybutyryl-CoA dehydrogenase	LMNEFEPG_04210,putative 3-hydroxybutyryl-CoA dehydrogenase	HNHGKJFO_03051,putative 3-hydroxybutyryl-CoA dehydrogenase	OOOIIGOH_00901,putative 3-hydroxybutyryl-CoA dehydrogenase	LGCGBOFF_02097,putative 3-hydroxybutyryl-CoA dehydrogenase	FDGMJCMP_02289,putative 3-hydroxybutyryl-CoA dehydrogenase
GDAMOCCI_01228,7-cyano-7-deazaguanine synthase	LMNEFEPG_02168,7-cyano-7-deazaguanine synthase	HNHGKJFO_03048,7-cyano-7-deazaguanine synthase	OOOIIGOH_00898,7-cyano-7-deazaguanine synthase	LGCGBOFF_02094,7-cyano-7-deazaguanine synthase	FDGMJCMP_02292,7-cyano-7-deazaguanine synthase
GDAMOCCI_01229,6-carboxy-5,6,7,8-tetrahydropterin synthase	LMNEFEPG_02169,6-carboxy-5,6,7,8-tetrahydropterin synthase	HNHGKJFO_03047,6-carboxy-5,6,7,8-tetrahydropterin synthase	OOOIIGOH_00897,6-carboxy-5,6,7,8-tetrahydropterin synthase	LGCGBOFF_02093,6-carboxy-5,6,7,8-tetrahydropterin synthase	FDGMJCMP_02293,6-carboxy-5,6,7,8-tetrahydropterin synthase
GDAMOCCI_01230,7-carboxy-7-deazaguanine synthase	LMNEFEPG_02170,7-carboxy-7-deazaguanine synthase	HNHGKJFO_03046,7-carboxy-7-deazaguanine synthase	OOOIIGOH_00896,7-carboxy-7-deazaguanine synthase	LGCGBOFF_02092,7-carboxy-7-deazaguanine synthase	FDGMJCMP_02294,7-carboxy-7-deazaguanine synthase
GDAMOCCI_01231,Cob(I)yrinic acid a,c-diamide adenosyltransferase	LMNEFEPG_02171,Cob(I)yrinic acid a,c-diamide adenosyltransferase	HNHGKJFO_03045,Cob(I)yrinic acid a,c-diamide adenosyltransferase	OOOIIGOH_00895,Cob(I)yrinic acid a,c-diamide adenosyltransferase	LGCGBOFF_02091,Cob(I)yrinic acid a,c-diamide adenosyltransferase	FDGMJCMP_02295,Cob(I)yrinic acid a,c-diamide adenosyltransferase
GDAMOCCI_01232,hypothetical protein	LMNEFEPG_02172,hypothetical protein	HNHGKJFO_03044,hypothetical protein	OOOIIGOH_00894,hypothetical protein	LGCGBOFF_02090,hypothetical protein	FDGMJCMP_02296,hypothetical protein
GDAMOCCI_01233,Ribitol 2-dehydrogenase	LMNEFEPG_02173,Ribitol 2-dehydrogenase	HNHGKJFO_03043,Ribitol 2-dehydrogenase	OOOIIGOH_00893,3-oxoacyl-[acyl-carrier-protein] reductase FabG	LGCGBOFF_02089,putative oxidoreductase	FDGMJCMP_02297,Ribitol 2-dehydrogenase
GDAMOCCI_01234,hypothetical protein	LMNEFEPG_02174,hypothetical protein	HNHGKJFO_03042,hypothetical protein	OOOIIGOH_00892,hypothetical protein	LGCGBOFF_02088,hypothetical protein	FDGMJCMP_02298,hypothetical protein
GDAMOCCI_01235,hypothetical protein	LMNEFEPG_02175,putative inner membrane transporter YedA	HNHGKJFO_03041,putative cystine transporter YijE	OOOIIGOH_00891,hypothetical protein	LGCGBOFF_02087,putative cystine transporter YijE	FDGMJCMP_02299,putative cystine transporter YijE
GDAMOCCI_01236,hypothetical protein	LMNEFEPG_02176,hypothetical protein	HNHGKJFO_03040,hypothetical protein	OOOIIGOH_00890,hypothetical protein	LGCGBOFF_02086,hypothetical protein	FDGMJCMP_02300,hypothetical protein
GDAMOCCI_01237,Homoserine/homoserine lactone efflux protein	LMNEFEPG_02177,Homoserine/homoserine lactone efflux protein	HNHGKJFO_03039,Homoserine/homoserine lactone efflux protein	OOOIIGOH_00889,Homoserine/homoserine lactone efflux protein	LGCGBOFF_02085,Homoserine/homoserine lactone efflux protein	FDGMJCMP_02301,Homoserine/homoserine lactone efflux protein
GDAMOCCI_01238,Thiol:disulfide interchange protein TlpA	LMNEFEPG_02178,Thiol:disulfide interchange protein TlpA	HNHGKJFO_03038,Thiol:disulfide interchange protein TlpA	OOOIIGOH_00888,Thiol:disulfide interchange protein TlpA	LGCGBOFF_02084,Thiol:disulfide interchange protein TlpA	FDGMJCMP_02302,Thiol:disulfide interchange protein TlpA
GDAMOCCI_01239,Argininosuccinate lyase	LMNEFEPG_02179,Argininosuccinate lyase	HNHGKJFO_03037,Argininosuccinate lyase	OOOIIGOH_00887,Argininosuccinate lyase	LGCGBOFF_02083,Argininosuccinate lyase	FDGMJCMP_02303,Argininosuccinate lyase
GDAMOCCI_01240,hypothetical protein	LMNEFEPG_02180,hypothetical protein	HNHGKJFO_03036,hypothetical protein	OOOIIGOH_00886,hypothetical protein	LGCGBOFF_02082,hypothetical protein	FDGMJCMP_02304,hypothetical protein
GDAMOCCI_01241,Diaminopimelate decarboxylase	LMNEFEPG_02181,Diaminopimelate decarboxylase	HNHGKJFO_03035,Diaminopimelate decarboxylase	OOOIIGOH_00885,Diaminopimelate decarboxylase	LGCGBOFF_02081,Diaminopimelate decarboxylase	FDGMJCMP_02305,Diaminopimelate decarboxylase
GDAMOCCI_01242,hypothetical protein	LMNEFEPG_02182,hypothetical protein	HNHGKJFO_03034,hypothetical protein	OOOIIGOH_00884,hypothetical protein	LGCGBOFF_02080,hypothetical protein	FDGMJCMP_02306,hypothetical protein
GDAMOCCI_01243,Hypoxanthine phosphoribosyltransferase	LMNEFEPG_02183,Hypoxanthine phosphoribosyltransferase	HNHGKJFO_03033,Hypoxanthine phosphoribosyltransferase	OOOIIGOH_00883,Hypoxanthine phosphoribosyltransferase	LGCGBOFF_02079,Hypoxanthine phosphoribosyltransferase	FDGMJCMP_02307,Hypoxanthine phosphoribosyltransferase
GDAMOCCI_01244,putative S-adenosylmethionine-dependent methyltransferase/MSMEI_2290	LMNEFEPG_02184,putative S-adenosylmethionine-dependent methyltransferase/MSMEI_2290	HNHGKJFO_03032,putative S-adenosylmethionine-dependent methyltransferase/MSMEI_2290	OOOIIGOH_00882,putative S-adenosylmethionine-dependent methyltransferase/MSMEI_2290	LGCGBOFF_02078,putative S-adenosylmethionine-dependent methyltransferase/MSMEI_2290	FDGMJCMP_02308,putative S-adenosylmethionine-dependent methyltransferase/MSMEI_2290
GDAMOCCI_01245,Histidinol-phosphate aminotransferase	LMNEFEPG_02186,Histidinol-phosphate aminotransferase	HNHGKJFO_03031,Histidinol-phosphate aminotransferase	OOOIIGOH_00881,Histidinol-phosphate aminotransferase	LGCGBOFF_02077,Histidinol-phosphate aminotransferase	FDGMJCMP_02310,Histidinol-phosphate aminotransferase
GDAMOCCI_01246,Prephenate dehydrogenase	LMNEFEPG_02187,Prephenate dehydrogenase	HNHGKJFO_03030,Prephenate dehydrogenase	OOOIIGOH_00880,Prephenate dehydrogenase	LGCGBOFF_02076,Prephenate dehydrogenase	FDGMJCMP_02311,Prephenate dehydrogenase
GDAMOCCI_01247,hypothetical protein	LMNEFEPG_02188,hypothetical protein	HNHGKJFO_03029,hypothetical protein	OOOIIGOH_00879,hypothetical protein	LGCGBOFF_02075,hypothetical protein	FDGMJCMP_02312,hypothetical protein
GDAMOCCI_01248,hypothetical protein	LMNEFEPG_02189,hypothetical protein	HNHGKJFO_03028,hypothetical protein	OOOIIGOH_00878,hypothetical protein	LGCGBOFF_02074,hypothetical protein	FDGMJCMP_02313,hypothetical protein
GDAMOCCI_01251,hypothetical protein	LMNEFEPG_02192,hypothetical protein	HNHGKJFO_03025,hypothetical protein	OOOIIGOH_00875,hypothetical protein	LGCGBOFF_02072,hypothetical protein	FDGMJCMP_02316,hypothetical protein
GDAMOCCI_01252,Inorganic pyrophosphatase	LMNEFEPG_02193,Inorganic pyrophosphatase	HNHGKJFO_03024,Inorganic pyrophosphatase	OOOIIGOH_00874,Inorganic pyrophosphatase	LGCGBOFF_02071,Inorganic pyrophosphatase	FDGMJCMP_02317,Inorganic pyrophosphatase
GDAMOCCI_01253,hypothetical protein	LMNEFEPG_02194,hypothetical protein	HNHGKJFO_03023,hypothetical protein	OOOIIGOH_00873,hypothetical protein	LGCGBOFF_02070,hypothetical protein	FDGMJCMP_02318,hypothetical protein
GDAMOCCI_01254,hypothetical protein	LMNEFEPG_02195,hypothetical protein	HNHGKJFO_03022,hypothetical protein	OOOIIGOH_00872,hypothetical protein	LGCGBOFF_02069,hypothetical protein	FDGMJCMP_02319,hypothetical protein
GDAMOCCI_01255,hypothetical protein	LMNEFEPG_02196,hypothetical protein	HNHGKJFO_03021,hypothetical protein	OOOIIGOH_00871,hypothetical protein	LGCGBOFF_02068,hypothetical protein	FDGMJCMP_02320,hypothetical protein
GDAMOCCI_01256,Cell division ATP-binding protein FtsE	LMNEFEPG_02197,Cell division ATP-binding protein FtsE	HNHGKJFO_03020,Cell division ATP-binding protein FtsE	OOOIIGOH_00870,Cell division ATP-binding protein FtsE	LGCGBOFF_02067,Cell division ATP-binding protein FtsE	FDGMJCMP_02321,Cell division ATP-binding protein FtsE
GDAMOCCI_01257,hypothetical protein	LMNEFEPG_02198,hypothetical protein	HNHGKJFO_03019,hypothetical protein	OOOIIGOH_00869,hypothetical protein	LGCGBOFF_02066,hypothetical protein	FDGMJCMP_02322,hypothetical protein
GDAMOCCI_01258,Aquaporin Z 2	LMNEFEPG_02199,Aquaporin Z 2	HNHGKJFO_03018,Aquaporin Z 2	OOOIIGOH_00868,Aquaporin Z 2	LGCGBOFF_02065,Aquaporin Z 2	FDGMJCMP_02323,Aquaporin Z 2
GDAMOCCI_01260,hypothetical protein	LMNEFEPG_02201,hypothetical protein	HNHGKJFO_03016,hypothetical protein	OOOIIGOH_00866,hypothetical protein	LGCGBOFF_02064,hypothetical protein	FDGMJCMP_02325,hypothetical protein
GDAMOCCI_01261,hypothetical protein	LMNEFEPG_02202,hypothetical protein	HNHGKJFO_03015,hypothetical protein	OOOIIGOH_00865,hypothetical protein	LGCGBOFF_02063,hypothetical protein	FDGMJCMP_02326,hypothetical protein
GDAMOCCI_01262,Chromosome partition protein Smc	LMNEFEPG_02203,Chromosome partition protein Smc	HNHGKJFO_03014,hypothetical protein	OOOIIGOH_00864,hypothetical protein	LGCGBOFF_02062,hypothetical protein	FDGMJCMP_02327,hypothetical protein
GDAMOCCI_01263,hypothetical protein	LMNEFEPG_02204,hypothetical protein	HNHGKJFO_03013,hypothetical protein	OOOIIGOH_00863,hypothetical protein	LGCGBOFF_02061,hypothetical protein	FDGMJCMP_02328,hypothetical protein
GDAMOCCI_01264,Porphobilinogen deaminase	LMNEFEPG_02205,Porphobilinogen deaminase	HNHGKJFO_03012,Porphobilinogen deaminase	OOOIIGOH_00862,Porphobilinogen deaminase	LGCGBOFF_02060,Porphobilinogen deaminase	FDGMJCMP_02329,Porphobilinogen deaminase
GDAMOCCI_01265,tRNA N6-adenosine threonylcarbamoyltransferase	LMNEFEPG_02206,tRNA N6-adenosine threonylcarbamoyltransferase	HNHGKJFO_03011,tRNA N6-adenosine threonylcarbamoyltransferase	OOOIIGOH_00861,tRNA N6-adenosine threonylcarbamoyltransferase	LGCGBOFF_02059,tRNA N6-adenosine threonylcarbamoyltransferase	FDGMJCMP_02330,tRNA N6-adenosine threonylcarbamoyltransferase
GDAMOCCI_01266,Glycerol-3-phosphate dehydrogenase [NAD(P)+]	LMNEFEPG_02207,Glycerol-3-phosphate dehydrogenase [NAD(P)+]	HNHGKJFO_03010,Glycerol-3-phosphate dehydrogenase [NAD(P)+]	OOOIIGOH_00860,Glycerol-3-phosphate dehydrogenase [NAD(P)+]	LGCGBOFF_02058,Glycerol-3-phosphate dehydrogenase [NAD(P)+]	FDGMJCMP_02331,Glycerol-3-phosphate dehydrogenase [NAD(P)+]
GDAMOCCI_01267,hypothetical protein	LMNEFEPG_02208,hypothetical protein	HNHGKJFO_03009,hypothetical protein	OOOIIGOH_00859,hypothetical protein	LGCGBOFF_02057,hypothetical protein	FDGMJCMP_02332,hypothetical protein
GDAMOCCI_01268,hypothetical protein	LMNEFEPG_02209,hypothetical protein	HNHGKJFO_03008,hypothetical protein	OOOIIGOH_00858,hypothetical protein	LGCGBOFF_02056,hypothetical protein	FDGMJCMP_02333,hypothetical protein
GDAMOCCI_01269,Ribosomal protein L11 methyltransferase	LMNEFEPG_02210,Ribosomal protein L11 methyltransferase	HNHGKJFO_03007,Ribosomal protein L11 methyltransferase	OOOIIGOH_00857,Ribosomal protein L11 methyltransferase	LGCGBOFF_02055,Ribosomal protein L11 methyltransferase	FDGMJCMP_02334,Ribosomal protein L11 methyltransferase
GDAMOCCI_01270,hypothetical protein	LMNEFEPG_02211,hypothetical protein	HNHGKJFO_03006,hypothetical protein	OOOIIGOH_00856,hypothetical protein	LGCGBOFF_02054,hypothetical protein	FDGMJCMP_02335,hypothetical protein
GDAMOCCI_01271,HTH-type transcriptional regulator NorG	LMNEFEPG_02212,HTH-type transcriptional regulator NorG	HNHGKJFO_03005,HTH-type transcriptional regulator NorG	OOOIIGOH_00855,HTH-type transcriptional regulator NorG	LGCGBOFF_02053,HTH-type transcriptional regulator NorG	FDGMJCMP_02336,HTH-type transcriptional regulator NorG
GDAMOCCI_01272,Uric acid transporter UacT	LMNEFEPG_02213,Uric acid transporter UacT	HNHGKJFO_03004,Uric acid transporter UacT	OOOIIGOH_00854,Uric acid transporter UacT	LGCGBOFF_02051,Uric acid transporter UacT	FDGMJCMP_02337,Uric acid transporter UacT
GDAMOCCI_01273,hypothetical protein	LMNEFEPG_02214,hypothetical protein	HNHGKJFO_03003,hypothetical protein	OOOIIGOH_00853,hypothetical protein	LGCGBOFF_02050,hypothetical protein	FDGMJCMP_02338,hypothetical protein
GDAMOCCI_01274,Transcriptional regulatory protein WalR	LMNEFEPG_02215,Transcriptional regulatory protein WalR	HNHGKJFO_03002,Transcriptional regulatory protein WalR	OOOIIGOH_00852,Transcriptional regulatory protein WalR	LGCGBOFF_02049,Transcriptional regulatory protein WalR	FDGMJCMP_02339,Transcriptional regulatory protein WalR
GDAMOCCI_01275,Cyclic AMP receptor protein	LMNEFEPG_02216,Cyclic AMP receptor protein	HNHGKJFO_03001,CRP-like cAMP-activated global transcriptional regulator	OOOIIGOH_00851,CRP-like cAMP-activated global transcriptional regulator	LGCGBOFF_02048,Cyclic AMP receptor protein	FDGMJCMP_02340,Cyclic AMP receptor protein
GDAMOCCI_01276,putative ABC transporter ATP-binding protein YbiT	LMNEFEPG_02217,putative ABC transporter ATP-binding protein YbiT	HNHGKJFO_03000,putative ABC transporter ATP-binding protein YbiT	OOOIIGOH_00850,putative ABC transporter ATP-binding protein YbiT	LGCGBOFF_02047,ABC transporter ATP-binding protein uup	FDGMJCMP_02341,putative ABC transporter ATP-binding protein YbiT
GDAMOCCI_01279,Exodeoxyribonuclease III	LMNEFEPG_02219,Exodeoxyribonuclease III	HNHGKJFO_02998,Exodeoxyribonuclease III	OOOIIGOH_00848,Exodeoxyribonuclease III	LGCGBOFF_02045,Exodeoxyribonuclease III	FDGMJCMP_02343,Exodeoxyribonuclease III
GDAMOCCI_01280,Outer-membrane lipoprotein carrier protein	LMNEFEPG_02220,Outer-membrane lipoprotein carrier protein	HNHGKJFO_02997,Outer-membrane lipoprotein carrier protein	OOOIIGOH_00847,Outer-membrane lipoprotein carrier protein	LGCGBOFF_02044,Outer-membrane lipoprotein carrier protein	FDGMJCMP_02344,Outer-membrane lipoprotein carrier protein
GDAMOCCI_01281,DNA translocase FtsK	LMNEFEPG_02221,DNA translocase FtsK	HNHGKJFO_02996,DNA translocase FtsK	OOOIIGOH_00846,DNA translocase FtsK	LGCGBOFF_02043,DNA translocase FtsK	FDGMJCMP_02345,DNA translocase FtsK
GDAMOCCI_01282,Ammonia channel	LMNEFEPG_02222,Ammonia channel	HNHGKJFO_02995,Ammonia channel	OOOIIGOH_00845,Ammonia channel	LGCGBOFF_02042,Ammonia channel	FDGMJCMP_02346,Ammonia channel
GDAMOCCI_01283,Acyl-CoA thioesterase 2	LMNEFEPG_02223,Acyl-CoA thioesterase 2	HNHGKJFO_02994,Acyl-CoA thioesterase 2	OOOIIGOH_00844,Acyl-CoA thioesterase 2	LGCGBOFF_02040,Acyl-CoA thioesterase 2	FDGMJCMP_02347,Acyl-CoA thioesterase 2
GDAMOCCI_01284,2-octaprenylphenol hydroxylase	LMNEFEPG_02224,2-octaprenylphenol hydroxylase	HNHGKJFO_02993,2-octaprenylphenol hydroxylase	OOOIIGOH_00843,2-octaprenylphenol hydroxylase	LGCGBOFF_02039,2-octaprenylphenol hydroxylase	FDGMJCMP_02348,2-octaprenylphenol hydroxylase
GDAMOCCI_01287,Peroxiredoxin OsmC	LMNEFEPG_02226,Peroxiredoxin OsmC	HNHGKJFO_02991,Peroxiredoxin OsmC	OOOIIGOH_00841,Peroxiredoxin OsmC	LGCGBOFF_02038,Peroxiredoxin OsmC	FDGMJCMP_02350,Peroxiredoxin OsmC
GDAMOCCI_01288,hypothetical protein	LMNEFEPG_02227,hypothetical protein	HNHGKJFO_02990,hypothetical protein	OOOIIGOH_00839,hypothetical protein	LGCGBOFF_02037,hypothetical protein	FDGMJCMP_02351,hypothetical protein
GDAMOCCI_01289,Succinate dehydrogenase iron-sulfur subunit	LMNEFEPG_02229,Succinate dehydrogenase iron-sulfur subunit	HNHGKJFO_02989,Succinate dehydrogenase iron-sulfur subunit	OOOIIGOH_00838,Succinate dehydrogenase iron-sulfur subunit	LGCGBOFF_02036,Succinate dehydrogenase iron-sulfur subunit	FDGMJCMP_02352,Succinate dehydrogenase iron-sulfur subunit
GDAMOCCI_01290,Succinate dehydrogenase flavoprotein subunit	LMNEFEPG_02230,Succinate dehydrogenase flavoprotein subunit	HNHGKJFO_02988,Succinate dehydrogenase flavoprotein subunit	OOOIIGOH_00837,Succinate dehydrogenase flavoprotein subunit	LGCGBOFF_02035,Succinate dehydrogenase flavoprotein subunit	FDGMJCMP_02353,Succinate dehydrogenase flavoprotein subunit
GDAMOCCI_01291,hypothetical protein	LMNEFEPG_02231,hypothetical protein	HNHGKJFO_02987,hypothetical protein	OOOIIGOH_00836,hypothetical protein	LGCGBOFF_02034,hypothetical protein	FDGMJCMP_02354,hypothetical protein
GDAMOCCI_01292,Succinate dehydrogenase cytochrome b556 subunit	LMNEFEPG_02232,Succinate dehydrogenase cytochrome b556 subunit	HNHGKJFO_02986,Succinate dehydrogenase cytochrome b556 subunit	OOOIIGOH_00835,Succinate dehydrogenase cytochrome b556 subunit	LGCGBOFF_02033,Succinate dehydrogenase cytochrome b556 subunit	FDGMJCMP_02355,Succinate dehydrogenase cytochrome b556 subunit
GDAMOCCI_01293,hypothetical protein	LMNEFEPG_02233,hypothetical protein	HNHGKJFO_02985,hypothetical protein	OOOIIGOH_00834,hypothetical protein	LGCGBOFF_02032,hypothetical protein	FDGMJCMP_02356,hypothetical protein
GDAMOCCI_01294,putative diguanylate cyclase YdaM	LMNEFEPG_02234,putative diguanylate cyclase YdaM	HNHGKJFO_02984,putative diguanylate cyclase YdaM	OOOIIGOH_00833,putative diguanylate cyclase YdaM	LGCGBOFF_02031,putative diguanylate cyclase YdaM	FDGMJCMP_02358,putative diguanylate cyclase YdaM
GDAMOCCI_01295,3-isopropylmalate dehydratase large subunit	LMNEFEPG_02235,3-isopropylmalate dehydratase large subunit	HNHGKJFO_02983,3-isopropylmalate dehydratase large subunit	OOOIIGOH_00832,3-isopropylmalate dehydratase large subunit	LGCGBOFF_02030,3-isopropylmalate dehydratase large subunit	FDGMJCMP_02359,3-isopropylmalate dehydratase large subunit
GDAMOCCI_01296,50S ribosomal protein L19	LMNEFEPG_02236,50S ribosomal protein L19	HNHGKJFO_02981,50S ribosomal protein L19	OOOIIGOH_00831,50S ribosomal protein L19	LGCGBOFF_02029,50S ribosomal protein L19	FDGMJCMP_02360,50S ribosomal protein L19
GDAMOCCI_01299,tRNA (guanine-N(1)-)-methyltransferase	LMNEFEPG_02238,tRNA (guanine-N(1)-)-methyltransferase	HNHGKJFO_02979,tRNA (guanine-N(1)-)-methyltransferase	OOOIIGOH_00828,tRNA (guanine-N(1)-)-methyltransferase	LGCGBOFF_02028,tRNA (guanine-N(1)-)-methyltransferase	FDGMJCMP_02362,tRNA (guanine-N(1)-)-methyltransferase
GDAMOCCI_01300,Ribosome maturation factor RimM	LMNEFEPG_02239,Ribosome maturation factor RimM	HNHGKJFO_02978,Ribosome maturation factor RimM	OOOIIGOH_00827,Ribosome maturation factor RimM	LGCGBOFF_02027,Ribosome maturation factor RimM	FDGMJCMP_02363,Ribosome maturation factor RimM
GDAMOCCI_01301,Tyrosine recombinase XerC	LMNEFEPG_02240,Tyrosine recombinase XerC	HNHGKJFO_02977,Tyrosine recombinase XerC	OOOIIGOH_00826,Tyrosine recombinase XerC	LGCGBOFF_02026,Tyrosine recombinase XerD	FDGMJCMP_02364,Tyrosine recombinase XerC
GDAMOCCI_01303,hypothetical protein	LMNEFEPG_02242,hypothetical protein	HNHGKJFO_02975,hypothetical protein	OOOIIGOH_00824,hypothetical protein	LGCGBOFF_02025,hypothetical protein	FDGMJCMP_02366,hypothetical protein
GDAMOCCI_01304,Dihydrolipoyl dehydrogenase 3	LMNEFEPG_02243,Dihydrolipoyl dehydrogenase 3	HNHGKJFO_02974,Dihydrolipoyl dehydrogenase 3	OOOIIGOH_00823,Dihydrolipoyl dehydrogenase 3	LGCGBOFF_02024,Dihydrolipoyl dehydrogenase 3	FDGMJCMP_02367,Dihydrolipoyl dehydrogenase 3
GDAMOCCI_01305,hypothetical protein	LMNEFEPG_02244,hypothetical protein	HNHGKJFO_02973,hypothetical protein	OOOIIGOH_00822,hypothetical protein	LGCGBOFF_02023,hypothetical protein	FDGMJCMP_02368,hypothetical protein
GDAMOCCI_01306,Threonine efflux protein	LMNEFEPG_02245,Threonine efflux protein	HNHGKJFO_02972,Threonine efflux protein	OOOIIGOH_00821,Threonine efflux protein	LGCGBOFF_02022,Threonine efflux protein	FDGMJCMP_02369,Threonine efflux protein
GDAMOCCI_01307,hypothetical protein	LMNEFEPG_02246,hypothetical protein	HNHGKJFO_02971,hypothetical protein	OOOIIGOH_00820,hypothetical protein	LGCGBOFF_02021,hypothetical protein	FDGMJCMP_02370,hypothetical protein
GDAMOCCI_01308,Dihydrolipoyllysine-residue succinyltransferase component of 2-oxoglutarate dehydrogenase complex	LMNEFEPG_02247,Dihydrolipoyllysine-residue succinyltransferase component of 2-oxoglutarate dehydrogenase complex	HNHGKJFO_02970,Dihydrolipoyllysine-residue succinyltransferase component of 2-oxoglutarate dehydrogenase complex	OOOIIGOH_00819,Dihydrolipoyllysine-residue succinyltransferase component of 2-oxoglutarate dehydrogenase complex	LGCGBOFF_02020,Dihydrolipoyllysine-residue succinyltransferase component of 2-oxoglutarate dehydrogenase complex	FDGMJCMP_02371,Dihydrolipoyllysine-residue succinyltransferase component of 2-oxoglutarate dehydrogenase complex
GDAMOCCI_01309,2-oxoglutarate dehydrogenase E1 component	LMNEFEPG_02248,2-oxoglutarate dehydrogenase E1 component	HNHGKJFO_02969,2-oxoglutarate dehydrogenase E1 component	OOOIIGOH_00818,2-oxoglutarate dehydrogenase E1 component	LGCGBOFF_02019,2-oxoglutarate dehydrogenase E1 component	FDGMJCMP_02372,2-oxoglutarate dehydrogenase E1 component
GDAMOCCI_01310,Succinate--CoA ligase [ADP-forming] subunit alpha	LMNEFEPG_02249,Succinate--CoA ligase [ADP-forming] subunit alpha	HNHGKJFO_02968,Succinate--CoA ligase [ADP-forming] subunit alpha	OOOIIGOH_00817,Succinate--CoA ligase [ADP-forming] subunit alpha	LGCGBOFF_02018,Succinate--CoA ligase [ADP-forming] subunit alpha	FDGMJCMP_02373,Succinate--CoA ligase [ADP-forming] subunit alpha
GDAMOCCI_01311,Succinate--CoA ligase [ADP-forming] subunit beta	LMNEFEPG_02250,Succinate--CoA ligase [ADP-forming] subunit beta	HNHGKJFO_02967,Succinate--CoA ligase [ADP-forming] subunit beta	OOOIIGOH_00816,Succinate--CoA ligase [ADP-forming] subunit beta	LGCGBOFF_02017,Succinate--CoA ligase [ADP-forming] subunit beta	FDGMJCMP_02374,Succinate--CoA ligase [ADP-forming] subunit beta
GDAMOCCI_01312,Malate dehydrogenase	LMNEFEPG_02251,Malate dehydrogenase	HNHGKJFO_02966,Malate dehydrogenase	OOOIIGOH_00815,Malate dehydrogenase	LGCGBOFF_02016,Malate dehydrogenase	FDGMJCMP_02375,Malate dehydrogenase
GDAMOCCI_01313,Cell division protein ZapE	LMNEFEPG_02252,Cell division protein ZapE	HNHGKJFO_02965,Cell division protein ZapE	OOOIIGOH_00814,Cell division protein ZapE	LGCGBOFF_02015,Cell division protein ZapE	FDGMJCMP_02376,Cell division protein ZapE
GDAMOCCI_01314,hypothetical protein	LMNEFEPG_02253,hypothetical protein	HNHGKJFO_02964,hypothetical protein	OOOIIGOH_00813,hypothetical protein	LGCGBOFF_02014,hypothetical protein	FDGMJCMP_02377,hypothetical protein
GDAMOCCI_01315,Diaminopimelate epimerase	LMNEFEPG_02254,Diaminopimelate epimerase	HNHGKJFO_02963,Diaminopimelate epimerase	OOOIIGOH_00812,Diaminopimelate epimerase	LGCGBOFF_02013,Diaminopimelate epimerase	FDGMJCMP_02378,Diaminopimelate epimerase
GDAMOCCI_01316,Threonylcarbamoyladenosine tRNA methylthiotransferase MtaB	LMNEFEPG_02255,Threonylcarbamoyladenosine tRNA methylthiotransferase MtaB	HNHGKJFO_02962,Threonylcarbamoyladenosine tRNA methylthiotransferase MtaB	OOOIIGOH_00811,Threonylcarbamoyladenosine tRNA methylthiotransferase MtaB	LGCGBOFF_02012,Threonylcarbamoyladenosine tRNA methylthiotransferase MtaB	FDGMJCMP_02379,Threonylcarbamoyladenosine tRNA methylthiotransferase MtaB
GDAMOCCI_01317,Signal recognition particle receptor FtsY	LMNEFEPG_02256,Signal recognition particle receptor FtsY	HNHGKJFO_02961,Signal recognition particle receptor FtsY	OOOIIGOH_00810,Signal recognition particle receptor FtsY	LGCGBOFF_02011,Signal recognition particle receptor FtsY	FDGMJCMP_02380,Signal recognition particle receptor FtsY
GDAMOCCI_01318,Intracellular septation protein	LMNEFEPG_02257,Intracellular septation protein	HNHGKJFO_02960,Intracellular septation protein	OOOIIGOH_00809,Intracellular septation protein	LGCGBOFF_02010,Intracellular septation protein	FDGMJCMP_02381,Intracellular septation protein
GDAMOCCI_01319,Hydroxyacylglutathione hydrolase GloB	LMNEFEPG_02258,Hydroxyacylglutathione hydrolase GloB	HNHGKJFO_02959,Hydroxyacylglutathione hydrolase GloB	OOOIIGOH_00808,Hydroxyacylglutathione hydrolase GloB	LGCGBOFF_02009,Hydroxyacylglutathione hydrolase GloB	FDGMJCMP_02382,Hydroxyacylglutathione hydrolase GloB
GDAMOCCI_01320,hypothetical protein	LMNEFEPG_02259,hypothetical protein	HNHGKJFO_02958,hypothetical protein	OOOIIGOH_00807,hypothetical protein	LGCGBOFF_02008,hypothetical protein	FDGMJCMP_02383,hypothetical protein
GDAMOCCI_01321,Lead, cadmium, zinc and mercury-transporting ATPase	LMNEFEPG_02260,Lead, cadmium, zinc and mercury-transporting ATPase	HNHGKJFO_02957,Lead, cadmium, zinc and mercury-transporting ATPase	OOOIIGOH_00806,Lead, cadmium, zinc and mercury-transporting ATPase	LGCGBOFF_02007,Lead, cadmium, zinc and mercury-transporting ATPase	FDGMJCMP_02384,Lead, cadmium, zinc and mercury-transporting ATPase
GDAMOCCI_01322,HTH-type transcriptional regulator ZntR	LMNEFEPG_02261,HTH-type transcriptional regulator ZntR	HNHGKJFO_02956,HTH-type transcriptional regulator ZntR	OOOIIGOH_00805,HTH-type transcriptional regulator ZntR	LGCGBOFF_02006,HTH-type transcriptional regulator ZntR	FDGMJCMP_02385,HTH-type transcriptional regulator ZntR
GDAMOCCI_01324,hypothetical protein	LMNEFEPG_02263,hypothetical protein	HNHGKJFO_02955,hypothetical protein	OOOIIGOH_00803,hypothetical protein	LGCGBOFF_02005,hypothetical protein	FDGMJCMP_02387,hypothetical protein
GDAMOCCI_01325,50S ribosomal protein L28	LMNEFEPG_02264,50S ribosomal protein L28	HNHGKJFO_02954,50S ribosomal protein L28	OOOIIGOH_00802,50S ribosomal protein L28	LGCGBOFF_02003,50S ribosomal protein L28	FDGMJCMP_02388,50S ribosomal protein L28
GDAMOCCI_01326,Inner membrane protein YhhQ	LMNEFEPG_02265,Inner membrane protein YhhQ	HNHGKJFO_02953,Inner membrane protein YhhQ	OOOIIGOH_00801,Inner membrane protein YhhQ	LGCGBOFF_02002,Inner membrane protein YhhQ	FDGMJCMP_02389,Inner membrane protein YhhQ
GDAMOCCI_01328,Aerobic cobaltochelatase subunit CobT	LMNEFEPG_02266,Aerobic cobaltochelatase subunit CobT	HNHGKJFO_02951,Aerobic cobaltochelatase subunit CobT	OOOIIGOH_00799,Aerobic cobaltochelatase subunit CobT	LGCGBOFF_02000,Aerobic cobaltochelatase subunit CobT	FDGMJCMP_02390,Aerobic cobaltochelatase subunit CobT
GDAMOCCI_01329,Aerobic cobaltochelatase subunit CobS	LMNEFEPG_02267,Aerobic cobaltochelatase subunit CobS	HNHGKJFO_02950,Aerobic cobaltochelatase subunit CobS	OOOIIGOH_00798,Aerobic cobaltochelatase subunit CobS	LGCGBOFF_01999,Aerobic cobaltochelatase subunit CobS	FDGMJCMP_02391,Aerobic cobaltochelatase subunit CobS
GDAMOCCI_01330,Chaperone protein DnaJ	LMNEFEPG_02268,Chaperone protein DnaJ	HNHGKJFO_02949,Chaperone protein DnaJ	OOOIIGOH_00797,Chaperone protein DnaJ	LGCGBOFF_01998,Chaperone protein DnaJ	FDGMJCMP_02392,Chaperone protein DnaJ
GDAMOCCI_01331,DNA-binding transcriptional regulator BolA	LMNEFEPG_02269,DNA-binding transcriptional regulator BolA	HNHGKJFO_02948,DNA-binding transcriptional regulator BolA	OOOIIGOH_00796,DNA-binding transcriptional regulator BolA	LGCGBOFF_01997,DNA-binding transcriptional regulator BolA	FDGMJCMP_02393,DNA-binding transcriptional regulator BolA
GDAMOCCI_01332,hypothetical protein	LMNEFEPG_02270,hypothetical protein	HNHGKJFO_02947,hypothetical protein	OOOIIGOH_00795,hypothetical protein	LGCGBOFF_01996,hypothetical protein	FDGMJCMP_02396,hypothetical protein
GDAMOCCI_01334,3-dehydroquinate synthase	LMNEFEPG_02272,3-dehydroquinate synthase	HNHGKJFO_02945,3-dehydroquinate synthase	OOOIIGOH_00793,3-dehydroquinate synthase	LGCGBOFF_01995,3-dehydroquinate synthase	FDGMJCMP_02398,3-dehydroquinate synthase
GDAMOCCI_01335,Shikimate kinase 1	LMNEFEPG_02273,Shikimate kinase 1	HNHGKJFO_02944,Shikimate kinase 1	OOOIIGOH_00792,Shikimate kinase 1	LGCGBOFF_01994,Shikimate kinase 1	FDGMJCMP_02399,Shikimate kinase 1
GDAMOCCI_01336,hypothetical protein	LMNEFEPG_02274,hypothetical protein	HNHGKJFO_02943,hypothetical protein	OOOIIGOH_00791,hypothetical protein	LGCGBOFF_01993,hypothetical protein	FDGMJCMP_00001,hypothetical protein,IDENTICAL PARALOGS:,FDGMJCMP_02400,hypothetical protein
GDAMOCCI_01337,Tyrosine recombinase XerD	LMNEFEPG_02275,Tyrosine recombinase XerD	HNHGKJFO_02942,Tyrosine recombinase XerD	OOOIIGOH_00790,Tyrosine recombinase XerD	LGCGBOFF_01992,Tyrosine recombinase XerD	FDGMJCMP_02402,Tyrosine recombinase XerD
GDAMOCCI_01338,Acetyl-coenzyme A carboxylase carboxyl transferase subunit alpha	LMNEFEPG_02276,Acetyl-coenzyme A carboxylase carboxyl transferase subunit alpha	HNHGKJFO_02941,Acetyl-coenzyme A carboxylase carboxyl transferase subunit alpha	OOOIIGOH_00789,Acetyl-coenzyme A carboxylase carboxyl transferase subunit alpha	LGCGBOFF_01991,Acetyl-coenzyme A carboxylase carboxyl transferase subunit alpha	FDGMJCMP_02403,Acetyl-coenzyme A carboxylase carboxyl transferase subunit alpha
GDAMOCCI_01339,hypothetical protein	LMNEFEPG_02277,hypothetical protein	HNHGKJFO_02940,hypothetical protein	OOOIIGOH_00788,hypothetical protein	LGCGBOFF_01990,hypothetical protein	FDGMJCMP_00005,hypothetical protein
GDAMOCCI_01340,Sulfurtransferase TusA	LMNEFEPG_02278,Sulfurtransferase TusA	HNHGKJFO_02939,Sulfurtransferase TusA	OOOIIGOH_00787,Sulfurtransferase TusA	LGCGBOFF_01989,Sulfurtransferase TusA	FDGMJCMP_02407,Sulfurtransferase TusA
GDAMOCCI_01341,putative GTP-binding protein YjiA	LMNEFEPG_02279,putative GTP-binding protein YjiA	HNHGKJFO_02938,putative GTP-binding protein YjiA	OOOIIGOH_00786,putative GTP-binding protein YjiA	LGCGBOFF_01988,putative GTP-binding protein YjiA	FDGMJCMP_02408,putative GTP-binding protein YjiA
GDAMOCCI_01342,D-alanyl-D-alanine carboxypeptidase DacF	LMNEFEPG_02280,D-alanyl-D-alanine carboxypeptidase DacA	HNHGKJFO_02937,D-alanyl-D-alanine carboxypeptidase DacA	OOOIIGOH_00785,D-alanyl-D-alanine carboxypeptidase DacF	LGCGBOFF_01987,D-alanyl-D-alanine carboxypeptidase DacA	FDGMJCMP_02409,D-alanyl-D-alanine carboxypeptidase DacA
GDAMOCCI_01343,putative hydrolase YxeP	LMNEFEPG_02281,putative hydrolase YxeP	HNHGKJFO_02936,putative hydrolase YxeP	OOOIIGOH_00784,putative hydrolase YxeP	LGCGBOFF_01986,putative hydrolase YxeP	FDGMJCMP_00010,putative hydrolase YxeP
GDAMOCCI_01346,3-oxoacyl-[acyl-carrier-protein] reductase FabG	LMNEFEPG_02284,3-oxoacyl-[acyl-carrier-protein] reductase FabG	HNHGKJFO_02933,3-oxoacyl-[acyl-carrier-protein] reductase FabG	OOOIIGOH_00781,3-oxoacyl-[acyl-carrier-protein] reductase FabG	LGCGBOFF_01983,3-oxoacyl-[acyl-carrier-protein] reductase FabG	FDGMJCMP_00016,3-oxoacyl-[acyl-carrier-protein] reductase FabG,IDENTICAL PARALOGS:,FDGMJCMP_02420,3-oxoacyl-[acyl-carrier-protein] reductase FabG
GDAMOCCI_01347,hypothetical protein	LMNEFEPG_02285,hypothetical protein	HNHGKJFO_02932,hypothetical protein	OOOIIGOH_00780,hypothetical protein	LGCGBOFF_01982,hypothetical protein	FDGMJCMP_00017,hypothetical protein,IDENTICAL PARALOGS:,FDGMJCMP_02421,hypothetical protein
GDAMOCCI_01348,Alcohol dehydrogenase [acceptor]	LMNEFEPG_02286,Alcohol dehydrogenase [acceptor]	HNHGKJFO_02931,Alcohol dehydrogenase [acceptor]	OOOIIGOH_00779,Alcohol dehydrogenase [acceptor]	LGCGBOFF_01981,Alcohol dehydrogenase [acceptor]	FDGMJCMP_02422,Alcohol dehydrogenase [acceptor]
GDAMOCCI_01349,3-oxoacyl-[acyl-carrier-protein] reductase FabG	LMNEFEPG_02287,3-oxoacyl-[acyl-carrier-protein] reductase FabG	HNHGKJFO_02930,3-oxoacyl-[acyl-carrier-protein] reductase FabG	OOOIIGOH_00778,3-oxoacyl-[acyl-carrier-protein] reductase FabG	LGCGBOFF_01980,3-oxoacyl-[acyl-carrier-protein] reductase FabG	FDGMJCMP_00020,3-oxoacyl-[acyl-carrier-protein] reductase FabG
GDAMOCCI_01350,6-hydroxyparomomycin C oxidase	LMNEFEPG_02288,6-hydroxyparomomycin C oxidase	HNHGKJFO_02929,6-hydroxyparomomycin C oxidase	OOOIIGOH_00777,6-hydroxyparomomycin C oxidase	LGCGBOFF_01979,6-hydroxyparomomycin C oxidase	FDGMJCMP_02425,6-hydroxyparomomycin C oxidase
GDAMOCCI_01351,NAD/NADP-dependent betaine aldehyde dehydrogenase	LMNEFEPG_02289,NAD/NADP-dependent betaine aldehyde dehydrogenase	HNHGKJFO_02928,NAD/NADP-dependent betaine aldehyde dehydrogenase	OOOIIGOH_00776,NAD/NADP-dependent betaine aldehyde dehydrogenase	LGCGBOFF_01978,NAD/NADP-dependent betaine aldehyde dehydrogenase	FDGMJCMP_02426,NAD/NADP-dependent betaine aldehyde dehydrogenase
GDAMOCCI_01352,Short-chain-enoyl-CoA hydratase	LMNEFEPG_02290,Short-chain-enoyl-CoA hydratase	HNHGKJFO_02927,Short-chain-enoyl-CoA hydratase	OOOIIGOH_00775,Short-chain-enoyl-CoA hydratase	LGCGBOFF_01977,Short-chain-enoyl-CoA hydratase	FDGMJCMP_00025,Short-chain-enoyl-CoA hydratase,IDENTICAL PARALOGS:,FDGMJCMP_02427,Short-chain-enoyl-CoA hydratase
GDAMOCCI_01353,Caffeate CoA-transferase	LMNEFEPG_02291,Caffeate CoA-transferase	HNHGKJFO_02926,Caffeate CoA-transferase	OOOIIGOH_00774,Caffeate CoA-transferase	LGCGBOFF_01976,Caffeate CoA-transferase	FDGMJCMP_02428,Caffeate CoA-transferase
GDAMOCCI_01354,1,5-anhydro-D-fructose reductase	LMNEFEPG_02292,1,5-anhydro-D-fructose reductase	HNHGKJFO_02925,1,5-anhydro-D-fructose reductase	OOOIIGOH_00773,1,5-anhydro-D-fructose reductase	LGCGBOFF_01975,1,5-anhydro-D-fructose reductase	FDGMJCMP_02429,1,5-anhydro-D-fructose reductase
GDAMOCCI_01355,Catabolite control protein A	LMNEFEPG_02293,Catabolite control protein A	HNHGKJFO_02924,Catabolite control protein A	OOOIIGOH_00772,Catabolite control protein A	LGCGBOFF_01974,Catabolite control protein A	FDGMJCMP_00030,Catabolite control protein A,IDENTICAL PARALOGS:,FDGMJCMP_02430,Catabolite control protein A
GDAMOCCI_01356,hypothetical protein	LMNEFEPG_02294,hypothetical protein	HNHGKJFO_02923,hypothetical protein	OOOIIGOH_00771,hypothetical protein	LGCGBOFF_01973,hypothetical protein	FDGMJCMP_02431,hypothetical protein
GDAMOCCI_01359,Alkanal monooxygenase alpha chain	LMNEFEPG_02295,Alkanal monooxygenase alpha chain	HNHGKJFO_02921,Alkanal monooxygenase alpha chain	OOOIIGOH_00769,Alkanal monooxygenase alpha chain	LGCGBOFF_01971,Alkanal monooxygenase alpha chain	FDGMJCMP_02432,Alkanal monooxygenase alpha chain
GDAMOCCI_01360,hypothetical protein	LMNEFEPG_02298,hypothetical protein	HNHGKJFO_02920,hypothetical protein	OOOIIGOH_00768,hypothetical protein	LGCGBOFF_01970,hypothetical protein	FDGMJCMP_00033,hypothetical protein,IDENTICAL PARALOGS:,FDGMJCMP_02433,hypothetical protein
GDAMOCCI_01361,Gamma-glutamylputrescine oxidoreductase	LMNEFEPG_02299,Gamma-glutamylputrescine oxidoreductase	HNHGKJFO_02919,Gamma-glutamylputrescine oxidoreductase	OOOIIGOH_00767,Gamma-glutamylputrescine oxidoreductase	LGCGBOFF_00649,Gamma-glutamylputrescine oxidoreductase	FDGMJCMP_00034,Gamma-glutamylputrescine oxidoreductase
GDAMOCCI_01362,hypothetical protein	LMNEFEPG_02300,hypothetical protein	HNHGKJFO_02918,hypothetical protein	OOOIIGOH_00766,hypothetical protein	LGCGBOFF_00648,hypothetical protein	FDGMJCMP_02437,hypothetical protein
GDAMOCCI_01363,High-affinity branched-chain amino acid transport ATP-binding protein LivF	LMNEFEPG_02301,Thiamine import ATP-binding protein ThiQ	HNHGKJFO_02917,Thiamine import ATP-binding protein ThiQ	OOOIIGOH_00765,Thiamine import ATP-binding protein ThiQ	LGCGBOFF_00647,Thiamine import ATP-binding protein ThiQ	FDGMJCMP_00037,High-affinity branched-chain amino acid transport ATP-binding protein LivF,IDENTICAL PARALOGS:,FDGMJCMP_02438,High-affinity branched-chain amino acid transport ATP-binding protein LivF
GDAMOCCI_01364,hypothetical protein	LMNEFEPG_02302,hypothetical protein	HNHGKJFO_02916,hypothetical protein	OOOIIGOH_00764,hypothetical protein	LGCGBOFF_00646,hypothetical protein	FDGMJCMP_02439,hypothetical protein
GDAMOCCI_01367,Chromosome-partitioning protein ParB	LMNEFEPG_02304,Chromosome-partitioning protein ParB	HNHGKJFO_00773,Chromosome-partitioning protein ParB	OOOIIGOH_00761,Chromosome-partitioning protein ParB	LGCGBOFF_00643,Chromosome-partitioning protein ParB	FDGMJCMP_00042,Chromosome-partitioning protein ParB
GDAMOCCI_01368,Chromosome partitioning protein ParA	LMNEFEPG_02305,Chromosome partitioning protein ParA	HNHGKJFO_00772,Chromosome partitioning protein ParA	OOOIIGOH_00760,Chromosome partitioning protein ParA	LGCGBOFF_00642,Chromosome partitioning protein ParA	FDGMJCMP_00043,Chromosome partitioning protein ParA
GDAMOCCI_01369,Ribosomal RNA small subunit methyltransferase G	LMNEFEPG_02306,Ribosomal RNA small subunit methyltransferase G	HNHGKJFO_00771,Ribosomal RNA small subunit methyltransferase G	OOOIIGOH_00759,Ribosomal RNA small subunit methyltransferase G	LGCGBOFF_00641,Ribosomal RNA small subunit methyltransferase G	FDGMJCMP_02446,Ribosomal RNA small subunit methyltransferase G
GDAMOCCI_01370,tRNA uridine 5-carboxymethylaminomethyl modification enzyme MnmG	LMNEFEPG_02307,tRNA uridine 5-carboxymethylaminomethyl modification enzyme MnmG	HNHGKJFO_00770,tRNA uridine 5-carboxymethylaminomethyl modification enzyme MnmG	OOOIIGOH_00758,tRNA uridine 5-carboxymethylaminomethyl modification enzyme MnmG	LGCGBOFF_00640,tRNA uridine 5-carboxymethylaminomethyl modification enzyme MnmG	FDGMJCMP_02447,tRNA uridine 5-carboxymethylaminomethyl modification enzyme MnmG
GDAMOCCI_01371,tRNA modification GTPase MnmE	LMNEFEPG_02308,tRNA modification GTPase MnmE	HNHGKJFO_00768,tRNA modification GTPase MnmE	OOOIIGOH_00757,tRNA modification GTPase MnmE	LGCGBOFF_00639,tRNA modification GTPase MnmE	FDGMJCMP_02448,tRNA modification GTPase MnmE
GDAMOCCI_01372,hypothetical protein	LMNEFEPG_02309,hypothetical protein	HNHGKJFO_00767,hypothetical protein	OOOIIGOH_00756,hypothetical protein	LGCGBOFF_00638,hypothetical protein	FDGMJCMP_00048,hypothetical protein
GDAMOCCI_01373,Transcription termination factor Rho	LMNEFEPG_02310,Transcription termination factor Rho	HNHGKJFO_00766,Transcription termination factor Rho	OOOIIGOH_00755,Transcription termination factor Rho	LGCGBOFF_00637,Transcription termination factor Rho	FDGMJCMP_00049,Transcription termination factor Rho,IDENTICAL PARALOGS:,FDGMJCMP_02451,Transcription termination factor Rho
GDAMOCCI_01374,hypothetical protein	LMNEFEPG_02311,hypothetical protein	HNHGKJFO_00765,hypothetical protein	OOOIIGOH_00753,hypothetical protein	LGCGBOFF_00636,hypothetical protein	FDGMJCMP_02452,hypothetical protein
GDAMOCCI_01375,Uroporphyrinogen decarboxylase	LMNEFEPG_02312,Uroporphyrinogen decarboxylase	HNHGKJFO_00764,Uroporphyrinogen decarboxylase	OOOIIGOH_00752,Uroporphyrinogen decarboxylase	LGCGBOFF_00635,Uroporphyrinogen decarboxylase	FDGMJCMP_00052,Uroporphyrinogen decarboxylase,IDENTICAL PARALOGS:,FDGMJCMP_02453,Uroporphyrinogen decarboxylase
GDAMOCCI_01376,Putative pyruvate, phosphate dikinase regulatory protein	LMNEFEPG_02313,Putative pyruvate, phosphate dikinase regulatory protein	HNHGKJFO_00763,Putative pyruvate, phosphate dikinase regulatory protein	OOOIIGOH_00751,Putative pyruvate, phosphate dikinase regulatory protein	LGCGBOFF_00634,Putative pyruvate, phosphate dikinase regulatory protein	FDGMJCMP_02454,Putative pyruvate, phosphate dikinase regulatory protein
GDAMOCCI_01377,Maf-like protein YceF	LMNEFEPG_02314,Maf-like protein YceF	HNHGKJFO_00762,Maf-like protein YceF	OOOIIGOH_00750,Maf-like protein YceF	LGCGBOFF_00633,Maf-like protein YceF	FDGMJCMP_00054,Maf-like protein YceF,IDENTICAL PARALOGS:,FDGMJCMP_02455,Maf-like protein YceF
GDAMOCCI_01378,Shikimate dehydrogenase (NADP(+))	LMNEFEPG_02315,Shikimate dehydrogenase (NADP(+))	HNHGKJFO_00761,Shikimate dehydrogenase (NADP(+))	OOOIIGOH_00749,Shikimate dehydrogenase (NADP(+))	LGCGBOFF_00632,Shikimate dehydrogenase (NADP(+))	FDGMJCMP_00055,Shikimate dehydrogenase (NADP(+))
GDAMOCCI_01379,Dephospho-CoA kinase	LMNEFEPG_02316,Dephospho-CoA kinase	HNHGKJFO_00760,Dephospho-CoA kinase	OOOIIGOH_00748,Dephospho-CoA kinase	LGCGBOFF_00631,Dephospho-CoA kinase	FDGMJCMP_02457,Dephospho-CoA kinase
GDAMOCCI_01380,DNA polymerase III subunit epsilon	LMNEFEPG_02317,DNA polymerase III subunit epsilon	HNHGKJFO_00759,DNA polymerase III subunit epsilon	OOOIIGOH_00747,DNA polymerase III subunit epsilon	LGCGBOFF_00630,DNA polymerase III subunit epsilon	FDGMJCMP_02458,DNA polymerase III subunit epsilon
GDAMOCCI_01381,Protein-export protein SecB	LMNEFEPG_02318,Protein-export protein SecB	HNHGKJFO_00758,Protein-export protein SecB	OOOIIGOH_00746,Protein-export protein SecB	LGCGBOFF_00629,Protein-export protein SecB	FDGMJCMP_00058,Protein-export protein SecB,IDENTICAL PARALOGS:,FDGMJCMP_02459,Protein-export protein SecB
GDAMOCCI_01382,hypothetical protein	LMNEFEPG_02319,hypothetical protein	HNHGKJFO_00757,hypothetical protein	OOOIIGOH_00745,hypothetical protein	LGCGBOFF_00628,hypothetical protein	FDGMJCMP_00059,hypothetical protein,IDENTICAL PARALOGS:,FDGMJCMP_02460,hypothetical protein
GDAMOCCI_01383,hypothetical protein	LMNEFEPG_02320,hypothetical protein	HNHGKJFO_00756,hypothetical protein	OOOIIGOH_00744,hypothetical protein	LGCGBOFF_00627,hypothetical protein	FDGMJCMP_02461,hypothetical protein
GDAMOCCI_01384,Membrane-bound lytic murein transglycosylase A	LMNEFEPG_02321,Membrane-bound lytic murein transglycosylase A	HNHGKJFO_00755,Membrane-bound lytic murein transglycosylase A	OOOIIGOH_00743,Membrane-bound lytic murein transglycosylase A	LGCGBOFF_00626,Membrane-bound lytic murein transglycosylase A	FDGMJCMP_00061,Membrane-bound lytic murein transglycosylase A,IDENTICAL PARALOGS:,FDGMJCMP_02462,Membrane-bound lytic murein transglycosylase A
GDAMOCCI_01385,putative DNA endonuclease SmrA	LMNEFEPG_02322,putative DNA endonuclease SmrA	HNHGKJFO_00754,putative DNA endonuclease SmrA	OOOIIGOH_00742,putative DNA endonuclease SmrA	LGCGBOFF_00625,putative DNA endonuclease SmrA	FDGMJCMP_00062,putative DNA endonuclease SmrA
GDAMOCCI_01386,hypothetical protein	LMNEFEPG_02323,hypothetical protein	HNHGKJFO_00753,hypothetical protein	OOOIIGOH_00741,hypothetical protein	LGCGBOFF_00624,hypothetical protein	FDGMJCMP_00063,hypothetical protein
GDAMOCCI_01387,hypothetical protein	LMNEFEPG_02325,hypothetical protein	HNHGKJFO_00751,hypothetical protein	OOOIIGOH_00740,hypothetical protein	LGCGBOFF_00623,hypothetical protein	FDGMJCMP_00065,hypothetical protein
GDAMOCCI_01388,ATP-dependent protease ATPase subunit HslU	LMNEFEPG_02326,ATP-dependent protease ATPase subunit HslU	HNHGKJFO_00750,ATP-dependent protease ATPase subunit HslU	OOOIIGOH_00739,ATP-dependent protease ATPase subunit HslU	LGCGBOFF_00622,ATP-dependent protease ATPase subunit HslU	FDGMJCMP_00066,ATP-dependent protease ATPase subunit HslU
GDAMOCCI_01389,hypothetical protein	LMNEFEPG_02327,hypothetical protein	HNHGKJFO_00749,hypothetical protein	OOOIIGOH_00738,hypothetical protein	LGCGBOFF_00621,hypothetical protein	FDGMJCMP_00067,hypothetical protein,IDENTICAL PARALOGS:,FDGMJCMP_02468,hypothetical protein
GDAMOCCI_01390,ATP-dependent protease subunit HslV	LMNEFEPG_02328,ATP-dependent protease subunit HslV	HNHGKJFO_00748,ATP-dependent protease subunit HslV	OOOIIGOH_00737,ATP-dependent protease subunit HslV	LGCGBOFF_00620,ATP-dependent protease subunit HslV	FDGMJCMP_00068,ATP-dependent protease subunit HslV
GDAMOCCI_01391,Imidazoleglycerol-phosphate dehydratase	LMNEFEPG_02329,Imidazoleglycerol-phosphate dehydratase	HNHGKJFO_00747,Imidazoleglycerol-phosphate dehydratase	OOOIIGOH_00736,Imidazoleglycerol-phosphate dehydratase	LGCGBOFF_00619,Imidazoleglycerol-phosphate dehydratase	FDGMJCMP_00069,Imidazoleglycerol-phosphate dehydratase
GDAMOCCI_01392,hypothetical protein	LMNEFEPG_02330,hypothetical protein	HNHGKJFO_00746,hypothetical protein	OOOIIGOH_00735,hypothetical protein	LGCGBOFF_00618,hypothetical protein	FDGMJCMP_00070,hypothetical protein,IDENTICAL PARALOGS:,FDGMJCMP_02471,hypothetical protein
GDAMOCCI_01393,Imidazole glycerol phosphate synthase subunit HisH	LMNEFEPG_02331,Imidazole glycerol phosphate synthase subunit HisH	HNHGKJFO_00745,Imidazole glycerol phosphate synthase subunit HisH	OOOIIGOH_00734,Imidazole glycerol phosphate synthase subunit HisH	LGCGBOFF_00617,Imidazole glycerol phosphate synthase subunit HisH	FDGMJCMP_00071,Imidazole glycerol phosphate synthase subunit HisH,IDENTICAL PARALOGS:,FDGMJCMP_02472,Imidazole glycerol phosphate synthase subunit HisH
GDAMOCCI_01394,1-(5-phosphoribosyl)-5-[(5- phosphoribosylamino)methylideneamino] imidazole-4-carboxamide isomerase	LMNEFEPG_02332,1-(5-phosphoribosyl)-5-[(5- phosphoribosylamino)methylideneamino] imidazole-4-carboxamide isomerase	HNHGKJFO_00744,1-(5-phosphoribosyl)-5-[(5- phosphoribosylamino)methylideneamino] imidazole-4-carboxamide isomerase	OOOIIGOH_00733,1-(5-phosphoribosyl)-5-[(5- phosphoribosylamino)methylideneamino] imidazole-4-carboxamide isomerase	LGCGBOFF_00616,1-(5-phosphoribosyl)-5-[(5- phosphoribosylamino)methylideneamino] imidazole-4-carboxamide isomerase	FDGMJCMP_00072,1-(5-phosphoribosyl)-5-[(5- phosphoribosylamino)methylideneamino] imidazole-4-carboxamide isomerase
GDAMOCCI_01395,Imidazole glycerol phosphate synthase subunit HisF	LMNEFEPG_02333,Imidazole glycerol phosphate synthase subunit HisF	HNHGKJFO_00743,Imidazole glycerol phosphate synthase subunit HisF	OOOIIGOH_00732,Imidazole glycerol phosphate synthase subunit HisF	LGCGBOFF_00614,Imidazole glycerol phosphate synthase subunit HisF	FDGMJCMP_00073,Imidazole glycerol phosphate synthase subunit HisF,IDENTICAL PARALOGS:,FDGMJCMP_02475,Imidazole glycerol phosphate synthase subunit HisF
GDAMOCCI_01396,Phosphoribosyl-ATP pyrophosphatase	LMNEFEPG_02334,Phosphoribosyl-ATP pyrophosphatase	HNHGKJFO_00742,Phosphoribosyl-ATP pyrophosphatase	OOOIIGOH_00731,Phosphoribosyl-ATP pyrophosphatase	LGCGBOFF_00613,Phosphoribosyl-ATP pyrophosphatase	FDGMJCMP_00074,Phosphoribosyl-ATP pyrophosphatase
GDAMOCCI_01397,Pantothenate kinase	LMNEFEPG_02335,Pantothenate kinase	HNHGKJFO_00741,Pantothenate kinase	OOOIIGOH_00730,Pantothenate kinase	LGCGBOFF_00612,Pantothenate kinase	FDGMJCMP_00075,Pantothenate kinase
GDAMOCCI_01399,hypothetical protein	LMNEFEPG_02336,hypothetical protein	HNHGKJFO_00739,hypothetical protein	OOOIIGOH_00729,hypothetical protein	LGCGBOFF_00611,hypothetical protein	FDGMJCMP_00076,hypothetical protein,IDENTICAL PARALOGS:,FDGMJCMP_02479,hypothetical protein
GDAMOCCI_01401,AB hydrolase superfamily protein YdjP	LMNEFEPG_02338,AB hydrolase superfamily protein YvaM	HNHGKJFO_00737,Lipase 1	OOOIIGOH_00727,AB hydrolase superfamily protein YvaM	LGCGBOFF_00610,AB hydrolase superfamily protein YdjP	FDGMJCMP_02485,AB hydrolase superfamily protein YvaM
GDAMOCCI_01402,Peptidyl-tRNA hydrolase ArfB	LMNEFEPG_02339,Peptidyl-tRNA hydrolase ArfB	HNHGKJFO_00736,Peptidyl-tRNA hydrolase ArfB	OOOIIGOH_00726,Peptidyl-tRNA hydrolase ArfB	LGCGBOFF_00609,Peptidyl-tRNA hydrolase ArfB	FDGMJCMP_00081,Peptidyl-tRNA hydrolase ArfB
GDAMOCCI_01403,Phosphoenolpyruvate carboxykinase (ATP)	LMNEFEPG_02340,Phosphoenolpyruvate carboxykinase (ATP)	HNHGKJFO_00735,Phosphoenolpyruvate carboxykinase (ATP)	OOOIIGOH_00725,Phosphoenolpyruvate carboxykinase (ATP)	LGCGBOFF_00608,Phosphoenolpyruvate carboxykinase (ATP)	FDGMJCMP_02487,Phosphoenolpyruvate carboxykinase (ATP)
GDAMOCCI_01404,Transcriptional regulatory protein BaeR	LMNEFEPG_02341,Transcriptional regulatory protein BaeR	HNHGKJFO_00734,Transcriptional regulatory protein BaeR	OOOIIGOH_00724,Transcriptional regulatory protein BaeR	LGCGBOFF_00607,Transcriptional regulatory protein BaeR	FDGMJCMP_02488,Transcriptional regulatory protein BaeR
GDAMOCCI_01405,Sensor histidine kinase WalK	LMNEFEPG_02342,Sensor protein SrrB	HNHGKJFO_00733,Sensor protein kinase WalK	OOOIIGOH_00723,Sensor protein kinase WalK	LGCGBOFF_00606,Sensor histidine kinase WalK	FDGMJCMP_02489,Sensor histidine kinase WalK
GDAMOCCI_01406,HPr kinase/phosphorylase	LMNEFEPG_02343,HPr kinase/phosphorylase	HNHGKJFO_00732,HPr kinase/phosphorylase	OOOIIGOH_00722,HPr kinase/phosphorylase	LGCGBOFF_00605,HPr kinase/phosphorylase	FDGMJCMP_00089,HPr kinase/phosphorylase
GDAMOCCI_01407,PTS system mannose-specific EIIAB component	LMNEFEPG_02344,PTS system mannose-specific EIIAB component	HNHGKJFO_00731,PTS system mannose-specific EIIAB component	OOOIIGOH_00721,PTS system mannose-specific EIIAB component	LGCGBOFF_00604,PTS system mannose-specific EIIAB component	FDGMJCMP_00090,PTS system mannose-specific EIIAB component,IDENTICAL PARALOGS:,FDGMJCMP_02491,PTS system mannose-specific EIIAB component
GDAMOCCI_01408,Phosphocarrier protein NPr	LMNEFEPG_02345,Phosphocarrier protein HPr	HNHGKJFO_00730,Phosphocarrier protein NPr	OOOIIGOH_00720,Phosphocarrier protein HPr	LGCGBOFF_00603,HPr-like protein Crh	FDGMJCMP_00091,Phosphocarrier protein NPr,IDENTICAL PARALOGS:,FDGMJCMP_02492,Phosphocarrier protein NPr
GDAMOCCI_01409,Adenosylhomocysteinase	LMNEFEPG_02346,Adenosylhomocysteinase	HNHGKJFO_00729,Adenosylhomocysteinase	OOOIIGOH_00718,Adenosylhomocysteinase	LGCGBOFF_00602,Adenosylhomocysteinase	FDGMJCMP_00092,Adenosylhomocysteinase
GDAMOCCI_01410,Sensor protein DivL	LMNEFEPG_02347,Sensor protein DivL	HNHGKJFO_00728,Sensor protein DivL	OOOIIGOH_00717,Sensor protein DivL	LGCGBOFF_00601,Sensor protein DivL	FDGMJCMP_02494,Sensor protein DivL
GDAMOCCI_01411,tRNA threonylcarbamoyladenosine biosynthesis protein TsaE	LMNEFEPG_02348,tRNA threonylcarbamoyladenosine biosynthesis protein TsaE	HNHGKJFO_00727,tRNA threonylcarbamoyladenosine biosynthesis protein TsaE	OOOIIGOH_00716,tRNA threonylcarbamoyladenosine biosynthesis protein TsaE	LGCGBOFF_00600,tRNA threonylcarbamoyladenosine biosynthesis protein TsaE	FDGMJCMP_00095,tRNA threonylcarbamoyladenosine biosynthesis protein TsaE
GDAMOCCI_01412,UTP--glucose-1-phosphate uridylyltransferase	LMNEFEPG_02349,UTP--glucose-1-phosphate uridylyltransferase	HNHGKJFO_00726,UTP--glucose-1-phosphate uridylyltransferase	OOOIIGOH_00715,UTP--glucose-1-phosphate uridylyltransferase	LGCGBOFF_00599,UTP--glucose-1-phosphate uridylyltransferase	FDGMJCMP_00096,UTP--glucose-1-phosphate uridylyltransferase
GDAMOCCI_01413,ATP-dependent helicase/deoxyribonuclease subunit B	LMNEFEPG_02350,ATP-dependent helicase/deoxyribonuclease subunit B	HNHGKJFO_00725,ATP-dependent helicase/deoxyribonuclease subunit B	OOOIIGOH_00714,ATP-dependent helicase/deoxyribonuclease subunit B	LGCGBOFF_00598,ATP-dependent helicase/deoxyribonuclease subunit B	FDGMJCMP_00098,ATP-dependent helicase/deoxyribonuclease subunit B
GDAMOCCI_01414,ATP-dependent helicase/nuclease subunit A	LMNEFEPG_02351,ATP-dependent helicase/nuclease subunit A	HNHGKJFO_00724,ATP-dependent helicase/nuclease subunit A	OOOIIGOH_00713,ATP-dependent helicase/nuclease subunit A	LGCGBOFF_00597,ATP-dependent helicase/nuclease subunit A	FDGMJCMP_00099,ATP-dependent helicase/nuclease subunit A
GDAMOCCI_01415,Thioredoxin C-1	LMNEFEPG_02352,Thioredoxin C-1	HNHGKJFO_00723,Thioredoxin C-1	OOOIIGOH_00712,Thioredoxin C-1	LGCGBOFF_00596,Thioredoxin C-1	FDGMJCMP_02509,Thioredoxin C-1
GDAMOCCI_01418,Oligopeptide transport ATP-binding protein OppF	LMNEFEPG_02355,Oligopeptide transport ATP-binding protein OppF	HNHGKJFO_00720,Oligopeptide transport ATP-binding protein OppF	OOOIIGOH_00709,Oligopeptide transport ATP-binding protein OppF	LGCGBOFF_03398,Glutathione import ATP-binding protein GsiA	FDGMJCMP_00104,Oligopeptide transport ATP-binding protein OppF
GDAMOCCI_01423,HTH-type transcriptional repressor RspR	LMNEFEPG_02360,HTH-type transcriptional repressor RspR	HNHGKJFO_00715,HTH-type transcriptional repressor RspR	OOOIIGOH_00704,HTH-type transcriptional repressor RspR	LGCGBOFF_03588,HTH-type transcriptional repressor RspR	FDGMJCMP_00109,HTH-type transcriptional repressor RspR
GDAMOCCI_01424,putative 5-dehydro-4-deoxyglucarate dehydratase	LMNEFEPG_02361,putative 5-dehydro-4-deoxyglucarate dehydratase	HNHGKJFO_00714,putative 5-dehydro-4-deoxyglucarate dehydratase	OOOIIGOH_00703,putative 5-dehydro-4-deoxyglucarate dehydratase	LGCGBOFF_03587,putative 5-dehydro-4-deoxyglucarate dehydratase	FDGMJCMP_00110,putative 5-dehydro-4-deoxyglucarate dehydratase
GDAMOCCI_01425,hypothetical protein	LMNEFEPG_02362,hypothetical protein	HNHGKJFO_00713,hypothetical protein	OOOIIGOH_00702,hypothetical protein	LGCGBOFF_03586,hypothetical protein	FDGMJCMP_00111,hypothetical protein
GDAMOCCI_01426,sn-glycerol-3-phosphate import ATP-binding protein UgpC	LMNEFEPG_02363,sn-glycerol-3-phosphate import ATP-binding protein UgpC	HNHGKJFO_00712,sn-glycerol-3-phosphate import ATP-binding protein UgpC	OOOIIGOH_00701,sn-glycerol-3-phosphate import ATP-binding protein UgpC	LGCGBOFF_03585,sn-glycerol-3-phosphate import ATP-binding protein UgpC	FDGMJCMP_00112,sn-glycerol-3-phosphate import ATP-binding protein UgpC
GDAMOCCI_01427,Trehalose transport system permease protein SugA	LMNEFEPG_02364,Spermidine/putrescine transport system permease protein PotB	HNHGKJFO_00711,Spermidine/putrescine transport system permease protein PotB	OOOIIGOH_00700,Trehalose transport system permease protein SugA	LGCGBOFF_03584,Spermidine/putrescine transport system permease protein PotB	FDGMJCMP_00113,Trehalose transport system permease protein SugA
GDAMOCCI_01428,Trehalose transport system permease protein SugB	LMNEFEPG_02365,Trehalose transport system permease protein SugB	HNHGKJFO_00710,Trehalose transport system permease protein SugB	OOOIIGOH_00699,Trehalose transport system permease protein SugB	LGCGBOFF_03583,Trehalose transport system permease protein SugB	FDGMJCMP_00114,Trehalose transport system permease protein SugB
GDAMOCCI_01429,D-galactonate dehydratase	LMNEFEPG_02366,D-galactonate dehydratase	HNHGKJFO_00709,D-galactonate dehydratase	OOOIIGOH_00698,D-galactonate dehydratase	LGCGBOFF_03582,D-galactonate dehydratase	FDGMJCMP_00115,D-galactonate dehydratase
GDAMOCCI_01430,6-deoxy-6-sulfogluconolactonase	LMNEFEPG_02367,6-deoxy-6-sulfogluconolactonase	HNHGKJFO_00708,6-deoxy-6-sulfogluconolactonase	OOOIIGOH_00697,6-deoxy-6-sulfogluconolactonase	LGCGBOFF_03581,6-deoxy-6-sulfogluconolactonase	FDGMJCMP_00116,6-deoxy-6-sulfogluconolactonase
GDAMOCCI_01431,Uronate dehydrogenase	LMNEFEPG_02368,Uronate dehydrogenase	HNHGKJFO_00707,Uronate dehydrogenase	OOOIIGOH_00696,Uronate dehydrogenase	LGCGBOFF_03580,Uronate dehydrogenase	FDGMJCMP_00117,Uronate dehydrogenase
GDAMOCCI_01433,6-deoxy-6-sulfo-D-gluconate dehydratase	LMNEFEPG_02369,6-deoxy-6-sulfo-D-gluconate dehydratase	HNHGKJFO_00705,6-deoxy-6-sulfo-D-gluconate dehydratase	OOOIIGOH_00694,6-deoxy-6-sulfo-D-gluconate dehydratase	LGCGBOFF_03578,6-deoxy-6-sulfo-D-gluconate dehydratase	FDGMJCMP_00119,6-deoxy-6-sulfo-D-gluconate dehydratase
GDAMOCCI_01434,4-hydroxy-4-methyl-2-oxoglutarate aldolase/4-carboxy-4-hydroxy-2-oxoadipate aldolase	LMNEFEPG_02370,4-hydroxy-4-methyl-2-oxoglutarate aldolase/4-carboxy-4-hydroxy-2-oxoadipate aldolase	HNHGKJFO_00704,4-hydroxy-4-methyl-2-oxoglutarate aldolase/4-carboxy-4-hydroxy-2-oxoadipate aldolase	OOOIIGOH_00693,4-hydroxy-4-methyl-2-oxoglutarate aldolase/4-carboxy-4-hydroxy-2-oxoadipate aldolase	LGCGBOFF_03577,4-hydroxy-4-methyl-2-oxoglutarate aldolase/4-carboxy-4-hydroxy-2-oxoadipate aldolase	FDGMJCMP_00120,4-hydroxy-4-methyl-2-oxoglutarate aldolase/4-carboxy-4-hydroxy-2-oxoadipate aldolase
GDAMOCCI_01435,Folylpolyglutamate synthase	LMNEFEPG_02371,Folylpolyglutamate synthase	HNHGKJFO_00703,Folylpolyglutamate synthase	OOOIIGOH_00692,Folylpolyglutamate synthase	LGCGBOFF_00594,Folylpolyglutamate synthase	FDGMJCMP_00121,Folylpolyglutamate synthase
GDAMOCCI_01436,Acetyl-coenzyme A carboxylase carboxyl transferase subunit beta	LMNEFEPG_02372,Acetyl-coenzyme A carboxylase carboxyl transferase subunit beta	HNHGKJFO_00702,Acetyl-coenzyme A carboxylase carboxyl transferase subunit beta	OOOIIGOH_00691,Acetyl-coenzyme A carboxylase carboxyl transferase subunit beta	LGCGBOFF_00593,Acetyl-coenzyme A carboxylase carboxyl transferase subunit beta	FDGMJCMP_00122,Acetyl-coenzyme A carboxylase carboxyl transferase subunit beta
GDAMOCCI_01437,Tryptophan synthase alpha chain	LMNEFEPG_02373,Tryptophan synthase alpha chain	HNHGKJFO_00701,Tryptophan synthase alpha chain	OOOIIGOH_00690,Tryptophan synthase alpha chain	LGCGBOFF_00592,Tryptophan synthase alpha chain	FDGMJCMP_00123,Tryptophan synthase alpha chain
GDAMOCCI_01438,hypothetical protein	LMNEFEPG_02374,hypothetical protein	HNHGKJFO_00700,hypothetical protein	OOOIIGOH_00689,hypothetical protein	LGCGBOFF_00591,hypothetical protein	FDGMJCMP_00124,hypothetical protein
GDAMOCCI_01439,Tryptophan synthase beta chain	LMNEFEPG_02375,Tryptophan synthase beta chain	HNHGKJFO_00699,Tryptophan synthase beta chain	OOOIIGOH_00688,Tryptophan synthase beta chain	LGCGBOFF_00590,Tryptophan synthase beta chain	FDGMJCMP_00125,Tryptophan synthase beta chain
GDAMOCCI_01440,N-(5-phosphoribosyl)anthranilate isomerase	LMNEFEPG_02376,N-(5-phosphoribosyl)anthranilate isomerase	HNHGKJFO_00698,N-(5-phosphoribosyl)anthranilate isomerase	OOOIIGOH_00687,N-(5-phosphoribosyl)anthranilate isomerase	LGCGBOFF_00589,N-(5-phosphoribosyl)anthranilate isomerase	FDGMJCMP_00126,N-(5-phosphoribosyl)anthranilate isomerase
GDAMOCCI_01441,hypothetical protein	LMNEFEPG_02377,hypothetical protein	HNHGKJFO_00697,hypothetical protein	OOOIIGOH_00686,hypothetical protein	LGCGBOFF_00588,hypothetical protein	FDGMJCMP_00127,hypothetical protein
GDAMOCCI_01442,hypothetical protein	LMNEFEPG_02378,hypothetical protein	HNHGKJFO_00696,hypothetical protein	OOOIIGOH_00685,hypothetical protein	LGCGBOFF_00587,hypothetical protein	FDGMJCMP_00128,hypothetical protein
GDAMOCCI_01443,hypothetical protein	LMNEFEPG_02379,hypothetical protein	HNHGKJFO_00695,hypothetical protein	OOOIIGOH_00684,hypothetical protein	LGCGBOFF_00586,hypothetical protein	FDGMJCMP_00129,hypothetical protein
GDAMOCCI_01444,Inner membrane protein YdcO	LMNEFEPG_02380,Inner membrane protein YdcO	HNHGKJFO_00694,Inner membrane protein YdcO	OOOIIGOH_00683,Inner membrane protein YdcO	LGCGBOFF_00585,Inner membrane protein YdcO	FDGMJCMP_00130,Inner membrane protein YdcO
GDAMOCCI_01445,hypothetical protein	LMNEFEPG_02381,2-succinyl-6-hydroxy-2, 4-cyclohexadiene-1-carboxylate synthase	HNHGKJFO_00693,2-succinyl-6-hydroxy-2, 4-cyclohexadiene-1-carboxylate synthase	OOOIIGOH_00682,hypothetical protein	LGCGBOFF_00584,hypothetical protein	FDGMJCMP_00131,hypothetical protein
GDAMOCCI_01446,Translation initiation factor IF-3	LMNEFEPG_02382,Translation initiation factor IF-3	HNHGKJFO_00692,Translation initiation factor IF-3	OOOIIGOH_00681,Translation initiation factor IF-3	LGCGBOFF_00583,Translation initiation factor IF-3	FDGMJCMP_00132,Translation initiation factor IF-3
GDAMOCCI_01447,hypothetical protein	LMNEFEPG_02383,hypothetical protein	HNHGKJFO_00691,hypothetical protein	OOOIIGOH_00680,hypothetical protein	LGCGBOFF_00582,hypothetical protein	FDGMJCMP_00133,hypothetical protein
GDAMOCCI_01448,50S ribosomal protein L35	LMNEFEPG_02384,50S ribosomal protein L35	HNHGKJFO_00690,50S ribosomal protein L35	OOOIIGOH_00679,50S ribosomal protein L35	LGCGBOFF_00581,50S ribosomal protein L35	FDGMJCMP_00134,50S ribosomal protein L35
GDAMOCCI_01449,50S ribosomal protein L20	LMNEFEPG_02385,50S ribosomal protein L20	HNHGKJFO_00689,50S ribosomal protein L20	OOOIIGOH_00678,50S ribosomal protein L20	LGCGBOFF_00580,50S ribosomal protein L20	FDGMJCMP_00135,50S ribosomal protein L20
GDAMOCCI_01450,Phenylalanine--tRNA ligase alpha subunit	LMNEFEPG_02386,Phenylalanine--tRNA ligase alpha subunit	HNHGKJFO_00688,Phenylalanine--tRNA ligase alpha subunit	OOOIIGOH_00677,Phenylalanine--tRNA ligase alpha subunit	LGCGBOFF_00579,Phenylalanine--tRNA ligase alpha subunit	FDGMJCMP_00136,Phenylalanine--tRNA ligase alpha subunit
GDAMOCCI_01451,Phenylalanine--tRNA ligase beta subunit	LMNEFEPG_02387,Phenylalanine--tRNA ligase beta subunit	HNHGKJFO_00686,Phenylalanine--tRNA ligase beta subunit	OOOIIGOH_00676,Phenylalanine--tRNA ligase beta subunit	LGCGBOFF_00578,Phenylalanine--tRNA ligase beta subunit	FDGMJCMP_00137,Phenylalanine--tRNA ligase beta subunit
GDAMOCCI_01460,Glucose--fructose oxidoreductase	LMNEFEPG_04046,Glucose--fructose oxidoreductase	HNHGKJFO_00677,Glucose--fructose oxidoreductase	OOOIIGOH_00668,Glucose--fructose oxidoreductase	LGCGBOFF_00574,Glucose--fructose oxidoreductase	FDGMJCMP_00141,Glucose--fructose oxidoreductase
GDAMOCCI_01461,Chaperone protein DnaK	LMNEFEPG_04045,Chaperone protein DnaK	HNHGKJFO_00676,Chaperone protein DnaK	OOOIIGOH_00667,Chaperone protein DnaK	LGCGBOFF_00573,Chaperone protein DnaK	FDGMJCMP_00142,Chaperone protein DnaK
GDAMOCCI_01462,Chaperone protein DnaJ	LMNEFEPG_04044,Chaperone protein DnaJ	HNHGKJFO_00675,Chaperone protein DnaJ	OOOIIGOH_00666,Chaperone protein DnaJ	LGCGBOFF_00572,Chaperone protein DnaJ	FDGMJCMP_00143,Chaperone protein DnaJ
GDAMOCCI_01463,Ribosomal RNA small subunit methyltransferase A	LMNEFEPG_04043,Ribosomal RNA small subunit methyltransferase A	HNHGKJFO_00674,Ribosomal RNA small subunit methyltransferase A	OOOIIGOH_00665,Ribosomal RNA small subunit methyltransferase A	LGCGBOFF_00571,Ribosomal RNA small subunit methyltransferase A	FDGMJCMP_00144,Ribosomal RNA small subunit methyltransferase A
GDAMOCCI_01464,Chromate reductase	LMNEFEPG_04042,Chromate reductase	HNHGKJFO_00673,Chromate reductase	OOOIIGOH_00664,Chromate reductase	LGCGBOFF_00570,Chromate reductase	FDGMJCMP_00145,Chromate reductase
GDAMOCCI_01465,Orotidine 5-phosphate decarboxylase	LMNEFEPG_04041,Orotidine 5-phosphate decarboxylase	HNHGKJFO_00672,Orotidine 5-phosphate decarboxylase	OOOIIGOH_00663,Orotidine 5-phosphate decarboxylase	LGCGBOFF_00569,Orotidine 5-phosphate decarboxylase	FDGMJCMP_00146,Orotidine 5-phosphate decarboxylase
GDAMOCCI_01466,hypothetical protein	LMNEFEPG_04040,hypothetical protein	HNHGKJFO_00671,hypothetical protein	OOOIIGOH_00662,hypothetical protein	LGCGBOFF_00568,hypothetical protein	FDGMJCMP_00147,hypothetical protein
GDAMOCCI_01467,L-arabinolactonase	LMNEFEPG_04039,L-arabinolactonase	HNHGKJFO_00670,L-arabinolactonase	OOOIIGOH_00661,L-arabinolactonase	LGCGBOFF_00567,L-arabinolactonase	FDGMJCMP_00148,L-arabinolactonase
GDAMOCCI_01468,Glutathione synthetase	LMNEFEPG_04038,Glutathione synthetase	HNHGKJFO_00669,Glutathione synthetase	OOOIIGOH_00660,Glutathione synthetase	LGCGBOFF_00566,Glutathione synthetase	FDGMJCMP_00149,Glutathione synthetase
GDAMOCCI_01470,Competence protein ComM	LMNEFEPG_04027,Competence protein ComM	HNHGKJFO_00668,Competence protein ComM	OOOIIGOH_00659,Competence protein ComM	LGCGBOFF_00565,Competence protein ComM	FDGMJCMP_00150,Competence protein ComM
GDAMOCCI_01473,hypothetical protein	LMNEFEPG_00676,hypothetical protein	HNHGKJFO_00666,hypothetical protein	OOOIIGOH_00657,hypothetical protein	LGCGBOFF_00564,hypothetical protein	FDGMJCMP_00153,hypothetical protein
GDAMOCCI_01474,Endolytic peptidoglycan transglycosylase RlpA	LMNEFEPG_00675,Endolytic peptidoglycan transglycosylase RlpA	HNHGKJFO_00665,Endolytic peptidoglycan transglycosylase RlpA	OOOIIGOH_00656,Endolytic peptidoglycan transglycosylase RlpA	LGCGBOFF_00563,Endolytic peptidoglycan transglycosylase RlpA	FDGMJCMP_00154,Endolytic peptidoglycan transglycosylase RlpA
GDAMOCCI_01475,Inner membrane protein YbaN	LMNEFEPG_00674,Inner membrane protein YbaN	HNHGKJFO_00664,Inner membrane protein YbaN	OOOIIGOH_00655,Inner membrane protein YbaN	LGCGBOFF_00562,Inner membrane protein YbaN	FDGMJCMP_00155,Inner membrane protein YbaN
GDAMOCCI_01477,Phosphate-binding protein PstS	LMNEFEPG_00672,Phosphate-binding protein PstS	HNHGKJFO_00662,Phosphate-binding protein PstS	OOOIIGOH_00653,Phosphate-binding protein PstS	LGCGBOFF_00561,Phosphate-binding protein PstS	FDGMJCMP_00157,Phosphate-binding protein PstS
GDAMOCCI_01478,Phosphate transport system permease protein PstC 1	LMNEFEPG_00671,Phosphate transport system permease protein PstC 1	HNHGKJFO_00661,Phosphate transport system permease protein PstC 1	OOOIIGOH_00652,Phosphate transport system permease protein PstC 1	LGCGBOFF_00560,Phosphate transport system permease protein PstC 1	FDGMJCMP_00158,Phosphate transport system permease protein PstC 1
GDAMOCCI_01479,Phosphate transport system permease protein PstA	LMNEFEPG_00670,Phosphate transport system permease protein PstA	HNHGKJFO_00660,Phosphate transport system permease protein PstA	OOOIIGOH_00651,Phosphate transport system permease protein PstA	LGCGBOFF_00559,Phosphate transport system permease protein PstA	FDGMJCMP_00159,Phosphate transport system permease protein PstA
GDAMOCCI_01480,Phosphate import ATP-binding protein PstB	LMNEFEPG_00669,Phosphate import ATP-binding protein PstB	HNHGKJFO_00659,Phosphate import ATP-binding protein PstB	OOOIIGOH_00650,Phosphate import ATP-binding protein PstB	LGCGBOFF_00558,Phosphate import ATP-binding protein PstB	FDGMJCMP_00160,Phosphate import ATP-binding protein PstB
GDAMOCCI_01481,Phosphate-specific transport system accessory protein PhoU	LMNEFEPG_00668,Phosphate-specific transport system accessory protein PhoU	HNHGKJFO_00658,Phosphate-specific transport system accessory protein PhoU	OOOIIGOH_00649,Phosphate-specific transport system accessory protein PhoU	LGCGBOFF_00557,Phosphate-specific transport system accessory protein PhoU	FDGMJCMP_00161,Phosphate-specific transport system accessory protein PhoU
GDAMOCCI_01482,Phosphate regulon transcriptional regulatory protein PhoB	LMNEFEPG_00667,Phosphate regulon transcriptional regulatory protein PhoB	HNHGKJFO_00657,Phosphate regulon transcriptional regulatory protein PhoB	OOOIIGOH_00648,Phosphate regulon transcriptional regulatory protein PhoB	LGCGBOFF_00556,Phosphate regulon transcriptional regulatory protein PhoB	FDGMJCMP_00162,Phosphate regulon transcriptional regulatory protein PhoB
GDAMOCCI_01484,hypothetical protein	LMNEFEPG_00666,hypothetical protein	HNHGKJFO_00656,hypothetical protein	OOOIIGOH_00647,hypothetical protein	LGCGBOFF_00555,hypothetical protein	FDGMJCMP_00163,hypothetical protein
GDAMOCCI_01486,Aminopeptidase T	LMNEFEPG_00664,Aminopeptidase T	HNHGKJFO_00654,Aminopeptidase T	OOOIIGOH_00645,Aminopeptidase T	LGCGBOFF_00553,Aminopeptidase T	FDGMJCMP_00164,Aminopeptidase T
GDAMOCCI_01487,DNA protection during starvation protein	LMNEFEPG_00663,DNA protection during starvation protein	HNHGKJFO_00653,DNA protection during starvation protein	OOOIIGOH_00644,DNA protection during starvation protein	LGCGBOFF_00552,DNA protection during starvation protein	FDGMJCMP_00165,DNA protection during starvation protein
GDAMOCCI_01488,tRNA threonylcarbamoyladenosine biosynthesis protein TsaB	LMNEFEPG_00662,tRNA threonylcarbamoyladenosine biosynthesis protein TsaB	HNHGKJFO_00652,tRNA threonylcarbamoyladenosine biosynthesis protein TsaB	OOOIIGOH_00643,tRNA threonylcarbamoyladenosine biosynthesis protein TsaB	LGCGBOFF_00551,tRNA threonylcarbamoyladenosine biosynthesis protein TsaB	FDGMJCMP_00166,tRNA threonylcarbamoyladenosine biosynthesis protein TsaB
GDAMOCCI_01489,Ribosomal-protein-alanine acetyltransferase	LMNEFEPG_00661,Ribosomal-protein-alanine acetyltransferase	HNHGKJFO_00651,Ribosomal-protein-alanine acetyltransferase	OOOIIGOH_00642,Ribosomal-protein-alanine acetyltransferase	LGCGBOFF_00550,Ribosomal-protein-alanine acetyltransferase	FDGMJCMP_00167,Ribosomal-protein-alanine acetyltransferase
GDAMOCCI_01490,1-acyl-sn-glycerol-3-phosphate acyltransferase	LMNEFEPG_00660,1-acyl-sn-glycerol-3-phosphate acyltransferase	HNHGKJFO_00650,1-acyl-sn-glycerol-3-phosphate acyltransferase	OOOIIGOH_00641,1-acyl-sn-glycerol-3-phosphate acyltransferase	LGCGBOFF_00549,1-acyl-sn-glycerol-3-phosphate acyltransferase	FDGMJCMP_00168,hypothetical protein
GDAMOCCI_01491,tRNA-2-methylthio-N(6)-dimethylallyladenosine synthase	LMNEFEPG_00659,tRNA-2-methylthio-N(6)-dimethylallyladenosine synthase	HNHGKJFO_00649,tRNA-2-methylthio-N(6)-dimethylallyladenosine synthase	OOOIIGOH_00640,tRNA-2-methylthio-N(6)-dimethylallyladenosine synthase	LGCGBOFF_00548,tRNA-2-methylthio-N(6)-dimethylallyladenosine synthase	FDGMJCMP_00169,tRNA-2-methylthio-N(6)-dimethylallyladenosine synthase
GDAMOCCI_01492,PhoH-like protein	LMNEFEPG_00658,PhoH-like protein	HNHGKJFO_00648,PhoH-like protein	OOOIIGOH_00639,PhoH-like protein	LGCGBOFF_00547,PhoH-like protein	FDGMJCMP_00170,PhoH-like protein
GDAMOCCI_01493,Endoribonuclease YbeY	LMNEFEPG_00657,Endoribonuclease YbeY	HNHGKJFO_00647,Endoribonuclease YbeY	OOOIIGOH_00638,Endoribonuclease YbeY	LGCGBOFF_00546,Endoribonuclease YbeY	FDGMJCMP_00171,Endoribonuclease YbeY
GDAMOCCI_01494,Hemolysin C	LMNEFEPG_00656,Hemolysin C	HNHGKJFO_00646,Hemolysin C	OOOIIGOH_00637,Hemolysin C	LGCGBOFF_00545,Hemolysin C	FDGMJCMP_00172,Hemolysin C
GDAMOCCI_01495,Apolipoprotein N-acyltransferase	LMNEFEPG_00655,Apolipoprotein N-acyltransferase	HNHGKJFO_00645,Apolipoprotein N-acyltransferase	OOOIIGOH_00636,Apolipoprotein N-acyltransferase	LGCGBOFF_00544,Apolipoprotein N-acyltransferase	FDGMJCMP_00173,Apolipoprotein N-acyltransferase
GDAMOCCI_01496,hypothetical protein	LMNEFEPG_00654,hypothetical protein	HNHGKJFO_00644,hypothetical protein	OOOIIGOH_00635,hypothetical protein	LGCGBOFF_00543,hypothetical protein	FDGMJCMP_00174,hypothetical protein
GDAMOCCI_01497,S-adenosylmethionine synthase	LMNEFEPG_00653,S-adenosylmethionine synthase	HNHGKJFO_00643,S-adenosylmethionine synthase	OOOIIGOH_00634,S-adenosylmethionine synthase	LGCGBOFF_00542,S-adenosylmethionine synthase	FDGMJCMP_00175,S-adenosylmethionine synthase
GDAMOCCI_01498,tRNA (guanine-N(7)-)-methyltransferase	LMNEFEPG_00652,tRNA (guanine-N(7)-)-methyltransferase	HNHGKJFO_00642,tRNA (guanine-N(7)-)-methyltransferase	OOOIIGOH_00633,tRNA (guanine-N(7)-)-methyltransferase	LGCGBOFF_00541,tRNA (guanine-N(7)-)-methyltransferase	FDGMJCMP_00176,tRNA (guanine-N(7)-)-methyltransferase
GDAMOCCI_01499,Ribosome maturation factor RimP	LMNEFEPG_00651,Ribosome maturation factor RimP	HNHGKJFO_00641,Ribosome maturation factor RimP	OOOIIGOH_00632,Ribosome maturation factor RimP	LGCGBOFF_00540,Ribosome maturation factor RimP	FDGMJCMP_00177,Ribosome maturation factor RimP
GDAMOCCI_01500,Transcription termination/antitermination protein NusA	LMNEFEPG_00650,Transcription termination/antitermination protein NusA	HNHGKJFO_00640,Transcription termination/antitermination protein NusA	OOOIIGOH_00631,Transcription termination/antitermination protein NusA	LGCGBOFF_00539,Transcription termination/antitermination protein NusA	FDGMJCMP_00178,Transcription termination/antitermination protein NusA
GDAMOCCI_01501,hypothetical protein	LMNEFEPG_00649,hypothetical protein	HNHGKJFO_00639,hypothetical protein	OOOIIGOH_00630,hypothetical protein	LGCGBOFF_00538,hypothetical protein	FDGMJCMP_00179,hypothetical protein
GDAMOCCI_01502,Translation initiation factor IF-2	LMNEFEPG_00648,Translation initiation factor IF-2	HNHGKJFO_00638,Translation initiation factor IF-2	OOOIIGOH_00629,Translation initiation factor IF-2	LGCGBOFF_00537,Translation initiation factor IF-2	FDGMJCMP_00180,Translation initiation factor IF-2
GDAMOCCI_01503,30S ribosome-binding factor	LMNEFEPG_00647,Ribosome-binding factor A	HNHGKJFO_00637,Ribosome-binding factor A	OOOIIGOH_00628,30S ribosome-binding factor	LGCGBOFF_00536,Ribosome-binding factor A	FDGMJCMP_00181,Ribosome-binding factor A
GDAMOCCI_01504,tRNA pseudouridine synthase B	LMNEFEPG_00646,tRNA pseudouridine synthase B	HNHGKJFO_00636,tRNA pseudouridine synthase B	OOOIIGOH_00627,tRNA pseudouridine synthase B	LGCGBOFF_00535,tRNA pseudouridine synthase B	FDGMJCMP_00182,tRNA pseudouridine synthase B
GDAMOCCI_01505,30S ribosomal protein S15	LMNEFEPG_00645,30S ribosomal protein S15	HNHGKJFO_00635,30S ribosomal protein S15	OOOIIGOH_00626,30S ribosomal protein S15	LGCGBOFF_00534,30S ribosomal protein S15	FDGMJCMP_00183,30S ribosomal protein S15
GDAMOCCI_01506,Polyribonucleotide nucleotidyltransferase	LMNEFEPG_00644,Polyribonucleotide nucleotidyltransferase	HNHGKJFO_00634,Polyribonucleotide nucleotidyltransferase	OOOIIGOH_00625,Polyribonucleotide nucleotidyltransferase	LGCGBOFF_00533,Polyribonucleotide nucleotidyltransferase	FDGMJCMP_00184,Polyribonucleotide nucleotidyltransferase
GDAMOCCI_01507,Ribosomal RNA small subunit methyltransferase C	LMNEFEPG_00643,Ribosomal RNA small subunit methyltransferase C	HNHGKJFO_00633,Ribosomal RNA small subunit methyltransferase C	OOOIIGOH_00624,Ribosomal RNA small subunit methyltransferase C	LGCGBOFF_00532,Ribosomal RNA small subunit methyltransferase C	FDGMJCMP_00185,Ribosomal RNA small subunit methyltransferase C
GDAMOCCI_01508,Enoyl-[acyl-carrier-protein] reductase [NADH] FabI	LMNEFEPG_00642,Enoyl-[acyl-carrier-protein] reductase [NADH] FabI	HNHGKJFO_00632,Enoyl-[acyl-carrier-protein] reductase [NADH] FabI	OOOIIGOH_00623,Enoyl-[acyl-carrier-protein] reductase [NADH] FabI	LGCGBOFF_00531,Enoyl-[acyl-carrier-protein] reductase [NADH] FabI	FDGMJCMP_00186,Enoyl-[acyl-carrier-protein] reductase [NADH] FabI
GDAMOCCI_01509,3-oxoacyl-[acyl-carrier-protein] synthase 1	LMNEFEPG_00641,3-oxoacyl-[acyl-carrier-protein] synthase 1	HNHGKJFO_00631,3-oxoacyl-[acyl-carrier-protein] synthase 1	OOOIIGOH_00622,3-oxoacyl-[acyl-carrier-protein] synthase 1	LGCGBOFF_00530,3-oxoacyl-[acyl-carrier-protein] synthase 1	FDGMJCMP_00187,3-oxoacyl-[acyl-carrier-protein] synthase 1
GDAMOCCI_01510,3-hydroxydecanoyl-[acyl-carrier-protein] dehydratase	LMNEFEPG_00640,3-hydroxydecanoyl-[acyl-carrier-protein] dehydratase	HNHGKJFO_00630,3-hydroxydecanoyl-[acyl-carrier-protein] dehydratase	OOOIIGOH_00621,3-hydroxydecanoyl-[acyl-carrier-protein] dehydratase	LGCGBOFF_00529,3-hydroxydecanoyl-[acyl-carrier-protein] dehydratase	FDGMJCMP_00188,3-hydroxydecanoyl-[acyl-carrier-protein] dehydratase
GDAMOCCI_01511,Ferric uptake regulation protein	LMNEFEPG_00639,Ferric uptake regulation protein	HNHGKJFO_00629,Ferric uptake regulation protein	OOOIIGOH_00620,Ferric uptake regulation protein	LGCGBOFF_00528,Ferric uptake regulation protein	FDGMJCMP_00189,Ferric uptake regulation protein
GDAMOCCI_01513,putative N-acetyltransferase YjaB	LMNEFEPG_00637,putative N-acetyltransferase YjaB	HNHGKJFO_00627,putative N-acetyltransferase YjaB	OOOIIGOH_00618,putative N-acetyltransferase YjaB	LGCGBOFF_00527,putative N-acetyltransferase YjaB	FDGMJCMP_00191,putative N-acetyltransferase YjaB
GDAMOCCI_01514,hypothetical protein	LMNEFEPG_00636,hypothetical protein	HNHGKJFO_00626,hypothetical protein	OOOIIGOH_00617,hypothetical protein	LGCGBOFF_00526,hypothetical protein	FDGMJCMP_00192,hypothetical protein
GDAMOCCI_01515,Glycerate dehydrogenase	LMNEFEPG_00635,Glycerate dehydrogenase	HNHGKJFO_00625,Glycerate dehydrogenase	OOOIIGOH_00616,Glycerate dehydrogenase	LGCGBOFF_00525,Putative 2-hydroxyacid dehydrogenase	FDGMJCMP_00193,Glycerate dehydrogenase
GDAMOCCI_01516,Arylesterase	LMNEFEPG_00634,Arylesterase	HNHGKJFO_00624,Arylesterase	OOOIIGOH_00615,Arylesterase	LGCGBOFF_00524,Arylesterase	FDGMJCMP_00194,Haloacetate dehalogenase H-1
GDAMOCCI_01517,Dipeptidyl-peptidase 6	LMNEFEPG_00633,Gamma-D-glutamyl-L-lysine endopeptidase	HNHGKJFO_00623,Gamma-D-glutamyl-L-lysine endopeptidase	OOOIIGOH_00614,Dipeptidyl-peptidase 6	LGCGBOFF_00523,Gamma-D-glutamyl-L-lysine endopeptidase	FDGMJCMP_00195,Gamma-D-glutamyl-L-lysine endopeptidase
GDAMOCCI_01518,hypothetical protein	LMNEFEPG_00632,hypothetical protein	HNHGKJFO_00622,hypothetical protein	OOOIIGOH_00613,hypothetical protein	LGCGBOFF_00522,hypothetical protein	FDGMJCMP_00196,hypothetical protein
GDAMOCCI_01519,Peptidase B	LMNEFEPG_00631,Peptidase B	HNHGKJFO_00621,Peptidase B	OOOIIGOH_00612,Peptidase B	LGCGBOFF_00521,Peptidase B	FDGMJCMP_00197,Peptidase B
GDAMOCCI_01521,Formamidopyrimidine-DNA glycosylase	LMNEFEPG_00629,Formamidopyrimidine-DNA glycosylase	HNHGKJFO_00619,Formamidopyrimidine-DNA glycosylase	OOOIIGOH_00610,Formamidopyrimidine-DNA glycosylase	LGCGBOFF_00519,Formamidopyrimidine-DNA glycosylase	FDGMJCMP_00198,Formamidopyrimidine-DNA glycosylase
GDAMOCCI_01522,putative enoyl-CoA hydratase echA8	LMNEFEPG_00628,putative enoyl-CoA hydratase echA8	HNHGKJFO_00618,putative enoyl-CoA hydratase echA8	OOOIIGOH_00609,putative enoyl-CoA hydratase echA8	LGCGBOFF_00518,putative enoyl-CoA hydratase echA8	FDGMJCMP_00199,putative enoyl-CoA hydratase echA8
GDAMOCCI_01523,30S ribosomal protein S20	LMNEFEPG_00627,30S ribosomal protein S20	HNHGKJFO_00617,30S ribosomal protein S20	OOOIIGOH_00608,30S ribosomal protein S20	LGCGBOFF_00517,30S ribosomal protein S20	FDGMJCMP_00200,30S ribosomal protein S20
GDAMOCCI_01525,Chromosomal replication initiator protein DnaA	LMNEFEPG_00626,Chromosomal replication initiator protein DnaA	HNHGKJFO_00616,Chromosomal replication initiator protein DnaA	OOOIIGOH_00607,Chromosomal replication initiator protein DnaA	LGCGBOFF_00516,Chromosomal replication initiator protein DnaA	FDGMJCMP_00201,Chromosomal replication initiator protein DnaA
GDAMOCCI_01526,DNA polymerase III subunit beta	LMNEFEPG_00625,DNA polymerase III subunit beta	HNHGKJFO_00615,DNA polymerase III subunit beta	OOOIIGOH_00606,DNA polymerase III subunit beta	LGCGBOFF_00515,DNA polymerase III subunit beta	FDGMJCMP_00202,DNA polymerase III subunit beta
GDAMOCCI_01527,DNA replication and repair protein RecF	LMNEFEPG_00624,DNA replication and repair protein RecF	HNHGKJFO_00614,DNA replication and repair protein RecF	OOOIIGOH_00605,DNA replication and repair protein RecF	LGCGBOFF_00514,DNA replication and repair protein RecF	FDGMJCMP_00203,DNA replication and repair protein RecF
GDAMOCCI_01528,putative adenylyltransferase/sulfurtransferase MoeZ	LMNEFEPG_00623,putative adenylyltransferase/sulfurtransferase MoeZ	HNHGKJFO_00613,putative adenylyltransferase/sulfurtransferase MoeZ	OOOIIGOH_00604,putative adenylyltransferase/sulfurtransferase MoeZ	LGCGBOFF_00513,putative adenylyltransferase/sulfurtransferase MoeZ	FDGMJCMP_00204,putative adenylyltransferase/sulfurtransferase MoeZ
GDAMOCCI_01529,hypothetical protein	LMNEFEPG_00622,Acetyltransferase YpeA	HNHGKJFO_00612,Acetyltransferase YpeA	OOOIIGOH_00603,hypothetical protein	LGCGBOFF_00512,hypothetical protein	FDGMJCMP_00205,Acetyltransferase YpeA
GDAMOCCI_01532,Glyoxylate/hydroxypyruvate reductase A	LMNEFEPG_00619,Glyoxylate/hydroxypyruvate reductase A	HNHGKJFO_00609,Glyoxylate/hydroxypyruvate reductase A	OOOIIGOH_00600,Glyoxylate/hydroxypyruvate reductase A	LGCGBOFF_00511,Glyoxylate/hydroxypyruvate reductase A	FDGMJCMP_00208,Glyoxylate/hydroxypyruvate reductase A
GDAMOCCI_01533,Glutathione import ATP-binding protein GsiA	LMNEFEPG_00618,Glutathione import ATP-binding protein GsiA	HNHGKJFO_00608,Glutathione import ATP-binding protein GsiA	OOOIIGOH_00599,Glutathione import ATP-binding protein GsiA	LGCGBOFF_00510,Glutathione import ATP-binding protein GsiA	FDGMJCMP_00209,Glutathione import ATP-binding protein GsiA
GDAMOCCI_01534,Inner membrane ABC transporter permease protein YejE	LMNEFEPG_00617,Inner membrane ABC transporter permease protein YejE	HNHGKJFO_00607,Inner membrane ABC transporter permease protein YejE	OOOIIGOH_00598,Inner membrane ABC transporter permease protein YejE	LGCGBOFF_00509,Inner membrane ABC transporter permease protein YejE	FDGMJCMP_00210,Inner membrane ABC transporter permease protein YejE
GDAMOCCI_01535,Inner membrane ABC transporter permease protein YejB	LMNEFEPG_00616,Inner membrane ABC transporter permease protein YejB	HNHGKJFO_00606,Inner membrane ABC transporter permease protein YejB	OOOIIGOH_00597,Inner membrane ABC transporter permease protein YejB	LGCGBOFF_00508,Inner membrane ABC transporter permease protein YejB	FDGMJCMP_00211,Inner membrane ABC transporter permease protein YejB
GDAMOCCI_01536,Nickel-binding periplasmic protein	LMNEFEPG_00615,Oligopeptide-binding protein AppA	HNHGKJFO_00605,Oligopeptide-binding protein AppA	OOOIIGOH_00596,Oligopeptide-binding protein AppA	LGCGBOFF_00507,Oligopeptide-binding protein AppA	FDGMJCMP_00212,Nickel-binding periplasmic protein
GDAMOCCI_01537,Oligopeptide-binding protein AppA	LMNEFEPG_00614,Oligopeptide-binding protein AppA	HNHGKJFO_00604,Oligopeptide-binding protein AppA	OOOIIGOH_00595,Oligopeptide-binding protein AppA	LGCGBOFF_00506,Oligopeptide-binding protein AppA	FDGMJCMP_00213,Oligopeptide-binding protein AppA
GDAMOCCI_01538,Cytochrome c-552	LMNEFEPG_00613,Cytochrome c-552	HNHGKJFO_00603,Cytochrome c-552	OOOIIGOH_00594,Cytochrome c-552	LGCGBOFF_00505,Cytochrome c-552	FDGMJCMP_00214,Cytochrome c-552
GDAMOCCI_01539,3-deoxy-manno-octulosonate cytidylyltransferase	LMNEFEPG_00612,3-deoxy-manno-octulosonate cytidylyltransferase	HNHGKJFO_00602,3-deoxy-manno-octulosonate cytidylyltransferase	OOOIIGOH_00593,3-deoxy-manno-octulosonate cytidylyltransferase	LGCGBOFF_00504,3-deoxy-manno-octulosonate cytidylyltransferase	FDGMJCMP_00215,3-deoxy-manno-octulosonate cytidylyltransferase
GDAMOCCI_01540,P-protein	LMNEFEPG_00611,P-protein	HNHGKJFO_00601,P-protein	OOOIIGOH_00592,P-protein	LGCGBOFF_00503,P-protein	FDGMJCMP_00216,P-protein
GDAMOCCI_01541,NADH pyrophosphatase	LMNEFEPG_00610,NADH pyrophosphatase	HNHGKJFO_00600,NADH pyrophosphatase	OOOIIGOH_00591,NADH pyrophosphatase	LGCGBOFF_00502,NADH pyrophosphatase	FDGMJCMP_00217,NADH pyrophosphatase
GDAMOCCI_01542,hypothetical protein	LMNEFEPG_00609,hypothetical protein	HNHGKJFO_00599,hypothetical protein	OOOIIGOH_00590,hypothetical protein	LGCGBOFF_00501,hypothetical protein	FDGMJCMP_00218,hypothetical protein
GDAMOCCI_01543,DNA polymerase III subunit tau	LMNEFEPG_00608,DNA polymerase III subunit tau	HNHGKJFO_00598,DNA polymerase III subunit tau	OOOIIGOH_00589,DNA polymerase III subunit tau	LGCGBOFF_00500,DNA polymerase III subunit tau	FDGMJCMP_00219,DNA polymerase III subunit tau
GDAMOCCI_01544,Nucleoid-associated protein YbaB	LMNEFEPG_00607,Nucleoid-associated protein YbaB	HNHGKJFO_00597,Nucleoid-associated protein YbaB	OOOIIGOH_00588,Nucleoid-associated protein YbaB	LGCGBOFF_00499,Nucleoid-associated protein YbaB	FDGMJCMP_00220,Nucleoid-associated protein YbaB
GDAMOCCI_01545,Recombination protein RecR	LMNEFEPG_00606,Recombination protein RecR	HNHGKJFO_00596,Recombination protein RecR	OOOIIGOH_00587,Recombination protein RecR	LGCGBOFF_00498,Recombination protein RecR	FDGMJCMP_00221,Recombination protein RecR
GDAMOCCI_01546,Membrane-bound lytic murein transglycosylase B	LMNEFEPG_00605,Membrane-bound lytic murein transglycosylase B	HNHGKJFO_00595,Membrane-bound lytic murein transglycosylase B	OOOIIGOH_00586,Membrane-bound lytic murein transglycosylase B	LGCGBOFF_00497,Membrane-bound lytic murein transglycosylase B	FDGMJCMP_00222,Membrane-bound lytic murein transglycosylase B
GDAMOCCI_01547,Glutathione-independent formaldehyde dehydrogenase	LMNEFEPG_00604,Glutathione-independent formaldehyde dehydrogenase	HNHGKJFO_00594,Glutathione-independent formaldehyde dehydrogenase	OOOIIGOH_00585,Glutathione-independent formaldehyde dehydrogenase	LGCGBOFF_00496,Glutathione-independent formaldehyde dehydrogenase	FDGMJCMP_00223,Glutathione-independent formaldehyde dehydrogenase
GDAMOCCI_01548,HTH-type transcriptional regulator CysL	LMNEFEPG_00603,HTH-type transcriptional regulator CysL	HNHGKJFO_00593,HTH-type transcriptional regulator CysL	OOOIIGOH_00584,HTH-type transcriptional regulator CysL	LGCGBOFF_00495,HTH-type transcriptional regulator CysL	FDGMJCMP_00224,HTH-type transcriptional regulator CysL
GDAMOCCI_01549,hypothetical protein	LMNEFEPG_00602,hypothetical protein	HNHGKJFO_00592,hypothetical protein	OOOIIGOH_00583,hypothetical protein	LGCGBOFF_00494,hypothetical protein	FDGMJCMP_00225,hypothetical protein
GDAMOCCI_01550,30S ribosomal protein S1	LMNEFEPG_00600,30S ribosomal protein S1	HNHGKJFO_00590,30S ribosomal protein S1	OOOIIGOH_00582,30S ribosomal protein S1	LGCGBOFF_00492,30S ribosomal protein S1	FDGMJCMP_00227,30S ribosomal protein S1
GDAMOCCI_01551,Cytidylate kinase	LMNEFEPG_00599,Cytidylate kinase	HNHGKJFO_00589,Cytidylate kinase	OOOIIGOH_00581,Cytidylate kinase	LGCGBOFF_00491,Cytidylate kinase	FDGMJCMP_00228,Cytidylate kinase
GDAMOCCI_01552,3-phosphoshikimate 1-carboxyvinyltransferase	LMNEFEPG_00598,3-phosphoshikimate 1-carboxyvinyltransferase	HNHGKJFO_00588,3-phosphoshikimate 1-carboxyvinyltransferase	OOOIIGOH_00580,3-phosphoshikimate 1-carboxyvinyltransferase	LGCGBOFF_00490,3-phosphoshikimate 1-carboxyvinyltransferase	FDGMJCMP_00229,3-phosphoshikimate 1-carboxyvinyltransferase
GDAMOCCI_01553,hypothetical protein	LMNEFEPG_00597,hypothetical protein	HNHGKJFO_00587,hypothetical protein	OOOIIGOH_00579,hypothetical protein	LGCGBOFF_00489,hypothetical protein	FDGMJCMP_00230,hypothetical protein
GDAMOCCI_01555,hypothetical protein	LMNEFEPG_00595,hypothetical protein	HNHGKJFO_00585,hypothetical protein	OOOIIGOH_00577,hypothetical protein	LGCGBOFF_00487,hypothetical protein	FDGMJCMP_00232,hypothetical protein
GDAMOCCI_01556,Acetyl-coenzyme A synthetase	LMNEFEPG_00594,Acetyl-coenzyme A synthetase	HNHGKJFO_00583,Acetyl-coenzyme A synthetase	OOOIIGOH_00576,Acetyl-coenzyme A synthetase	LGCGBOFF_00486,Acetyl-coenzyme A synthetase	FDGMJCMP_00233,Acetyl-coenzyme A synthetase
GDAMOCCI_01557,Acyl-CoA dehydrogenase	LMNEFEPG_00593,Acyl-CoA dehydrogenase	HNHGKJFO_00582,Acyl-CoA dehydrogenase	OOOIIGOH_00575,Acyl-CoA dehydrogenase	LGCGBOFF_00485,Acyl-CoA dehydrogenase	FDGMJCMP_00234,Acyl-CoA dehydrogenase
GDAMOCCI_01558,Methylmalonyl-CoA carboxyltransferase 12S subunit	LMNEFEPG_00592,Methylmalonyl-CoA carboxyltransferase 12S subunit	HNHGKJFO_00581,Methylmalonyl-CoA carboxyltransferase 12S subunit	OOOIIGOH_00574,Methylmalonyl-CoA carboxyltransferase 12S subunit	LGCGBOFF_00484,Methylmalonyl-CoA carboxyltransferase 12S subunit	FDGMJCMP_00235,Methylmalonyl-CoA carboxyltransferase 12S subunit
GDAMOCCI_01559,Acetyl-/propionyl-coenzyme A carboxylase alpha chain	LMNEFEPG_00591,Acetyl-/propionyl-coenzyme A carboxylase alpha chain	HNHGKJFO_00580,Acetyl-/propionyl-coenzyme A carboxylase alpha chain	OOOIIGOH_00573,Acetyl-/propionyl-coenzyme A carboxylase alpha chain	LGCGBOFF_00483,Acetyl-/propionyl-coenzyme A carboxylase alpha chain	FDGMJCMP_00236,Acetyl-/propionyl-coenzyme A carboxylase alpha chain
GDAMOCCI_01560,3-hydroxy-3-isohexenylglutaryl-CoA/hydroxy- methylglutaryl-CoA lyase	LMNEFEPG_00590,3-hydroxy-3-isohexenylglutaryl-CoA/hydroxy- methylglutaryl-CoA lyase	HNHGKJFO_00579,3-hydroxy-3-isohexenylglutaryl-CoA/hydroxy- methylglutaryl-CoA lyase	OOOIIGOH_00572,3-hydroxy-3-isohexenylglutaryl-CoA/hydroxy- methylglutaryl-CoA lyase	LGCGBOFF_00482,3-hydroxy-3-isohexenylglutaryl-CoA/hydroxy- methylglutaryl-CoA lyase	FDGMJCMP_00237,3-hydroxy-3-isohexenylglutaryl-CoA/hydroxy- methylglutaryl-CoA lyase
GDAMOCCI_01561,1,4-dihydroxy-2-naphthoyl-CoA synthase	LMNEFEPG_00589,putative enoyl-CoA hydratase echA8	HNHGKJFO_00578,putative enoyl-CoA hydratase echA8	OOOIIGOH_00571,1,4-dihydroxy-2-naphthoyl-CoA synthase	LGCGBOFF_00481,putative enoyl-CoA hydratase echA8	FDGMJCMP_00238,putative enoyl-CoA hydratase echA8
GDAMOCCI_01563,Leu/Ile/Val-binding protein	LMNEFEPG_00588,Leu/Ile/Val-binding protein	HNHGKJFO_00577,Leu/Ile/Val-binding protein	OOOIIGOH_00570,Leu/Ile/Val-binding protein	LGCGBOFF_00480,Leu/Ile/Val-binding protein	FDGMJCMP_00239,Leu/Ile/Val-binding protein
GDAMOCCI_01564,hypothetical protein	LMNEFEPG_00587,hypothetical protein	HNHGKJFO_00576,hypothetical protein	OOOIIGOH_00569,hypothetical protein	LGCGBOFF_00479,hypothetical protein	FDGMJCMP_00240,hypothetical protein
GDAMOCCI_01565,hypothetical protein	LMNEFEPG_00586,hypothetical protein	HNHGKJFO_00575,hypothetical protein	OOOIIGOH_00568,hypothetical protein	LGCGBOFF_00478,hypothetical protein	FDGMJCMP_00241,hypothetical protein
GDAMOCCI_01566,hypothetical protein	LMNEFEPG_00585,hypothetical protein	HNHGKJFO_00574,hypothetical protein	OOOIIGOH_00567,hypothetical protein	LGCGBOFF_00477,hypothetical protein	FDGMJCMP_00242,hypothetical protein
GDAMOCCI_01567,hypothetical protein	LMNEFEPG_00584,hypothetical protein	HNHGKJFO_00573,hypothetical protein	OOOIIGOH_00566,hypothetical protein	LGCGBOFF_00476,hypothetical protein	FDGMJCMP_00243,hypothetical protein
GDAMOCCI_01568,Cytochrome bo(3) ubiquinol oxidase subunit 2	LMNEFEPG_00583,Cytochrome bo(3) ubiquinol oxidase subunit 2	HNHGKJFO_00572,Cytochrome bo(3) ubiquinol oxidase subunit 2	OOOIIGOH_00564,Cytochrome bo(3) ubiquinol oxidase subunit 2	LGCGBOFF_00475,Cytochrome bo(3) ubiquinol oxidase subunit 2	FDGMJCMP_00244,Cytochrome bo(3) ubiquinol oxidase subunit 2
GDAMOCCI_01569,Cytochrome bo(3) ubiquinol oxidase subunit 1	LMNEFEPG_00582,Cytochrome bo(3) ubiquinol oxidase subunit 1	HNHGKJFO_00571,Cytochrome bo(3) ubiquinol oxidase subunit 1	OOOIIGOH_00563,Cytochrome bo(3) ubiquinol oxidase subunit 1	LGCGBOFF_00474,Cytochrome bo(3) ubiquinol oxidase subunit 1	FDGMJCMP_00245,Cytochrome bo(3) ubiquinol oxidase subunit 1
GDAMOCCI_01570,Cytochrome bo(3) ubiquinol oxidase subunit 3	LMNEFEPG_00581,Cytochrome bo(3) ubiquinol oxidase subunit 3	HNHGKJFO_00570,Cytochrome bo(3) ubiquinol oxidase subunit 3	OOOIIGOH_00562,Cytochrome bo(3) ubiquinol oxidase subunit 3	LGCGBOFF_00473,Cytochrome bo(3) ubiquinol oxidase subunit 3	FDGMJCMP_00246,Cytochrome bo(3) ubiquinol oxidase subunit 3
GDAMOCCI_01571,Cytochrome bo(3) ubiquinol oxidase subunit 4	LMNEFEPG_00580,Cytochrome bo(3) ubiquinol oxidase subunit 4	HNHGKJFO_00569,Cytochrome bo(3) ubiquinol oxidase subunit 4	OOOIIGOH_00561,Cytochrome bo(3) ubiquinol oxidase subunit 4	LGCGBOFF_00472,Cytochrome bo(3) ubiquinol oxidase subunit 4	FDGMJCMP_00247,Cytochrome bo(3) ubiquinol oxidase subunit 4
GDAMOCCI_01574,hypothetical protein	LMNEFEPG_00579,hypothetical protein	HNHGKJFO_00568,hypothetical protein	OOOIIGOH_00558,hypothetical protein	LGCGBOFF_00471,hypothetical protein	FDGMJCMP_00248,hypothetical protein
GDAMOCCI_01576,Translocation and assembly module TamA	LMNEFEPG_00578,Translocation and assembly module TamA	HNHGKJFO_00567,Translocation and assembly module TamA	OOOIIGOH_00557,Translocation and assembly module TamA	LGCGBOFF_00470,Translocation and assembly module TamA	FDGMJCMP_00249,Translocation and assembly module TamA
GDAMOCCI_01577,hypothetical protein	LMNEFEPG_00577,hypothetical protein	HNHGKJFO_00566,hypothetical protein	OOOIIGOH_00556,hypothetical protein	LGCGBOFF_00469,hypothetical protein	FDGMJCMP_00250,hypothetical protein
GDAMOCCI_01578,putative L,D-transpeptidase YbiS	LMNEFEPG_00575,putative L,D-transpeptidase YbiS	HNHGKJFO_00565,putative L,D-transpeptidase YbiS	OOOIIGOH_00555,putative L,D-transpeptidase YbiS	LGCGBOFF_00468,putative L,D-transpeptidase ErfK/SrfK	FDGMJCMP_00251,putative L,D-transpeptidase YbiS
GDAMOCCI_01579,hypothetical protein	LMNEFEPG_00574,hypothetical protein	HNHGKJFO_00564,hypothetical protein	OOOIIGOH_00554,hypothetical protein	LGCGBOFF_00467,hypothetical protein	FDGMJCMP_00252,hypothetical protein
GDAMOCCI_01580,hypothetical protein	LMNEFEPG_00573,hypothetical protein	HNHGKJFO_00563,hypothetical protein	OOOIIGOH_00553,hypothetical protein	LGCGBOFF_00466,hypothetical protein	FDGMJCMP_00253,hypothetical protein
GDAMOCCI_01582,hypothetical protein	LMNEFEPG_00571,hypothetical protein	HNHGKJFO_00562,hypothetical protein	OOOIIGOH_00551,hypothetical protein	LGCGBOFF_00465,hypothetical protein	FDGMJCMP_00255,hypothetical protein
GDAMOCCI_01584,Lactoylglutathione lyase	LMNEFEPG_00570,Lactoylglutathione lyase	HNHGKJFO_00560,Lactoylglutathione lyase	OOOIIGOH_00549,Lactoylglutathione lyase	LGCGBOFF_00463,Lactoylglutathione lyase	FDGMJCMP_00257,Lactoylglutathione lyase
GDAMOCCI_01585,Iron-sulfur cluster carrier protein	LMNEFEPG_00569,Iron-sulfur cluster carrier protein	HNHGKJFO_00559,Iron-sulfur cluster carrier protein	OOOIIGOH_00548,Iron-sulfur cluster carrier protein	LGCGBOFF_00462,Iron-sulfur cluster carrier protein	FDGMJCMP_00258,Iron-sulfur cluster carrier protein
GDAMOCCI_01586,Phosphoglucomutase	LMNEFEPG_00568,Phosphoglucomutase	HNHGKJFO_00558,Phosphoglucomutase	OOOIIGOH_00547,Phosphoglucomutase	LGCGBOFF_00461,Phosphoglucomutase	FDGMJCMP_00259,Phosphoglucomutase
GDAMOCCI_01587,Pantothenate kinase	LMNEFEPG_00567,Pantothenate kinase	HNHGKJFO_00557,Pantothenate kinase	OOOIIGOH_00546,Pantothenate kinase	LGCGBOFF_00460,Pantothenate kinase	FDGMJCMP_00260,Pantothenate kinase
GDAMOCCI_01588,Fumarylpyruvate hydrolase	LMNEFEPG_00566,Fumarylpyruvate hydrolase	HNHGKJFO_00556,Fumarylpyruvate hydrolase	OOOIIGOH_00545,Fumarylpyruvate hydrolase	LGCGBOFF_00459,Fumarylpyruvate hydrolase	FDGMJCMP_00261,Fumarylpyruvate hydrolase
GDAMOCCI_01589,hypothetical protein	LMNEFEPG_00565,hypothetical protein	HNHGKJFO_00555,hypothetical protein	OOOIIGOH_00544,hypothetical protein	LGCGBOFF_00458,hypothetical protein	FDGMJCMP_00262,hypothetical protein
GDAMOCCI_01590,hypothetical protein	LMNEFEPG_00564,hypothetical protein	HNHGKJFO_00554,hypothetical protein	OOOIIGOH_00543,hypothetical protein	LGCGBOFF_00457,hypothetical protein	FDGMJCMP_00263,hypothetical protein
GDAMOCCI_01591,hypothetical protein	LMNEFEPG_00563,hypothetical protein	HNHGKJFO_00553,hypothetical protein	OOOIIGOH_00542,hypothetical protein	LGCGBOFF_00456,hypothetical protein	FDGMJCMP_00264,hypothetical protein
GDAMOCCI_01592,hypothetical protein	LMNEFEPG_00562,hypothetical protein	HNHGKJFO_00552,hypothetical protein	OOOIIGOH_00541,hypothetical protein	LGCGBOFF_00455,hypothetical protein	FDGMJCMP_00265,hypothetical protein
GDAMOCCI_01593,hypothetical protein	LMNEFEPG_00561,hypothetical protein	HNHGKJFO_00551,hypothetical protein	OOOIIGOH_00540,hypothetical protein	LGCGBOFF_00454,hypothetical protein	FDGMJCMP_00266,hypothetical protein
GDAMOCCI_01594,Error-prone DNA polymerase	LMNEFEPG_00560,Error-prone DNA polymerase	HNHGKJFO_00550,Error-prone DNA polymerase	OOOIIGOH_00539,Error-prone DNA polymerase	LGCGBOFF_00453,Error-prone DNA polymerase	FDGMJCMP_00267,Error-prone DNA polymerase
GDAMOCCI_01595,DNA polymerase IV	LMNEFEPG_00559,DNA polymerase IV	HNHGKJFO_00549,hypothetical protein	OOOIIGOH_00538,DNA polymerase IV	LGCGBOFF_00452,hypothetical protein	FDGMJCMP_00268,DNA polymerase IV
GDAMOCCI_01596,hypothetical protein	LMNEFEPG_00558,hypothetical protein	HNHGKJFO_00548,hypothetical protein	OOOIIGOH_00537,hypothetical protein	LGCGBOFF_00451,hypothetical protein	FDGMJCMP_00269,hypothetical protein
GDAMOCCI_01598,hypothetical protein	LMNEFEPG_00557,hypothetical protein	HNHGKJFO_00547,hypothetical protein	OOOIIGOH_00536,hypothetical protein	LGCGBOFF_00450,hypothetical protein	FDGMJCMP_00270,hypothetical protein
GDAMOCCI_01599,Transcriptional repressor MprA	LMNEFEPG_00556,HTH-type transcriptional regulator MhqR	HNHGKJFO_00545,Transcriptional regulator SlyA	OOOIIGOH_00535,HTH-type transcriptional regulator MhqR	LGCGBOFF_00449,Transcriptional repressor MprA	FDGMJCMP_00271,HTH-type transcriptional regulator MhqR
GDAMOCCI_01600,hypothetical protein	LMNEFEPG_00555,hypothetical protein	HNHGKJFO_00544,hypothetical protein	OOOIIGOH_00534,hypothetical protein	LGCGBOFF_00448,hypothetical protein	FDGMJCMP_00272,hypothetical protein
GDAMOCCI_01601,Methionine aminopeptidase	LMNEFEPG_00554,Methionine aminopeptidase	HNHGKJFO_00543,Methionine aminopeptidase	OOOIIGOH_00533,Methionine aminopeptidase	LGCGBOFF_00447,Methionine aminopeptidase	FDGMJCMP_00273,Methionine aminopeptidase
GDAMOCCI_01603,Argininosuccinate synthase	LMNEFEPG_00553,Argininosuccinate synthase	HNHGKJFO_00541,Argininosuccinate synthase	OOOIIGOH_00531,Argininosuccinate synthase	LGCGBOFF_00445,Argininosuccinate synthase	FDGMJCMP_00275,Argininosuccinate synthase
GDAMOCCI_01605,Homoserine/homoserine lactone efflux protein	LMNEFEPG_00550,Homoserine/homoserine lactone efflux protein	HNHGKJFO_00539,Homoserine/homoserine lactone efflux protein	OOOIIGOH_00528,Homoserine/homoserine lactone efflux protein	LGCGBOFF_00444,Homoserine/homoserine lactone efflux protein	FDGMJCMP_00277,Homoserine/homoserine lactone efflux protein
GDAMOCCI_01606,hypothetical protein	LMNEFEPG_00549,hypothetical protein	HNHGKJFO_00538,hypothetical protein	OOOIIGOH_00527,hypothetical protein	LGCGBOFF_00443,hypothetical protein	FDGMJCMP_00278,hypothetical protein
GDAMOCCI_01607,Dual-specificity RNA methyltransferase RlmN	LMNEFEPG_00548,Dual-specificity RNA methyltransferase RlmN	HNHGKJFO_00537,Dual-specificity RNA methyltransferase RlmN	OOOIIGOH_00526,Dual-specificity RNA methyltransferase RlmN	LGCGBOFF_00442,Dual-specificity RNA methyltransferase RlmN	FDGMJCMP_00279,Dual-specificity RNA methyltransferase RlmN
GDAMOCCI_01608,hypothetical protein	LMNEFEPG_00547,hypothetical protein	HNHGKJFO_00536,hypothetical protein	OOOIIGOH_00525,hypothetical protein	LGCGBOFF_00441,hypothetical protein	FDGMJCMP_00280,hypothetical protein
GDAMOCCI_01609,hypothetical protein	LMNEFEPG_00546,hypothetical protein	HNHGKJFO_00535,hypothetical protein	OOOIIGOH_00524,hypothetical protein	LGCGBOFF_00440,hypothetical protein	FDGMJCMP_00281,hypothetical protein
GDAMOCCI_01610,hypothetical protein	LMNEFEPG_00545,hypothetical protein	HNHGKJFO_00534,hypothetical protein	OOOIIGOH_00523,hypothetical protein	LGCGBOFF_00439,hypothetical protein	FDGMJCMP_00282,hypothetical protein
GDAMOCCI_01611,Putative pterin-4-alpha-carbinolamine dehydratase	LMNEFEPG_00544,Putative pterin-4-alpha-carbinolamine dehydratase	HNHGKJFO_00533,Putative pterin-4-alpha-carbinolamine dehydratase	OOOIIGOH_00522,Putative pterin-4-alpha-carbinolamine dehydratase	LGCGBOFF_00438,Putative pterin-4-alpha-carbinolamine dehydratase	FDGMJCMP_00283,Putative pterin-4-alpha-carbinolamine dehydratase
GDAMOCCI_01612,Low molecular weight protein-tyrosine-phosphatase PtpA	LMNEFEPG_00543,Low molecular weight protein-tyrosine-phosphatase PtpA	HNHGKJFO_00532,Low molecular weight protein-tyrosine-phosphatase PtpA	OOOIIGOH_00521,Low molecular weight protein-tyrosine-phosphatase PtpA	LGCGBOFF_00437,Low molecular weight protein-tyrosine-phosphatase PtpA	FDGMJCMP_00284,Low molecular weight protein-tyrosine-phosphatase PtpA
GDAMOCCI_01613,RNA 2,3-cyclic phosphodiesterase	LMNEFEPG_00542,RNA 2,3-cyclic phosphodiesterase	HNHGKJFO_00531,RNA 2,3-cyclic phosphodiesterase	OOOIIGOH_00520,RNA 2,3-cyclic phosphodiesterase	LGCGBOFF_00436,RNA 2,3-cyclic phosphodiesterase	FDGMJCMP_00285,RNA 2,3-cyclic phosphodiesterase
GDAMOCCI_01614,Arylesterase	LMNEFEPG_00541,Arylesterase	HNHGKJFO_00530,Arylesterase	OOOIIGOH_00519,Arylesterase	LGCGBOFF_00435,Arylesterase	FDGMJCMP_00286,Arylesterase
GDAMOCCI_01615,putative ABC transporter ATP-binding protein	LMNEFEPG_00540,putative ABC transporter ATP-binding protein	HNHGKJFO_00529,putative ABC transporter ATP-binding protein	OOOIIGOH_00518,putative ABC transporter ATP-binding protein	LGCGBOFF_00434,putative ABC transporter ATP-binding protein	FDGMJCMP_00287,putative ABC transporter ATP-binding protein
GDAMOCCI_01616,Macrolide export ATP-binding/permease protein MacB	LMNEFEPG_00539,Macrolide export ATP-binding/permease protein MacB	HNHGKJFO_00528,Macrolide export ATP-binding/permease protein MacB	OOOIIGOH_00517,hypothetical protein	LGCGBOFF_00433,hypothetical protein	FDGMJCMP_00288,Macrolide export ATP-binding/permease protein MacB
GDAMOCCI_01617,Inner membrane protein YbhL	LMNEFEPG_00538,Inner membrane protein YbhL	HNHGKJFO_00527,Inner membrane protein YbhL	OOOIIGOH_00516,Inner membrane protein YbhL	LGCGBOFF_00432,Inner membrane protein YbhL	FDGMJCMP_00289,Inner membrane protein YbhL
GDAMOCCI_01618,L-methionine sulfoximine/L-methionine sulfone acetyltransferase	LMNEFEPG_00537,L-methionine sulfoximine/L-methionine sulfone acetyltransferase	HNHGKJFO_00526,L-amino acid N-acyltransferase MnaT	OOOIIGOH_00515,L-methionine sulfoximine/L-methionine sulfone acetyltransferase	LGCGBOFF_00431,L-methionine sulfoximine/L-methionine sulfone acetyltransferase	FDGMJCMP_00290,L-methionine sulfoximine/L-methionine sulfone acetyltransferase
GDAMOCCI_01619,hypothetical protein	LMNEFEPG_00536,hypothetical protein	HNHGKJFO_00525,hypothetical protein	OOOIIGOH_00514,hypothetical protein	LGCGBOFF_00430,hypothetical protein	FDGMJCMP_00291,hypothetical protein
GDAMOCCI_01620,hypothetical protein	LMNEFEPG_00535,hypothetical protein	HNHGKJFO_00524,hypothetical protein	OOOIIGOH_00513,hypothetical protein	LGCGBOFF_00429,hypothetical protein	FDGMJCMP_00293,hypothetical protein
GDAMOCCI_01622,Aconitate hydratase A	LMNEFEPG_00533,Aconitate hydratase A	HNHGKJFO_00523,Aconitate hydratase A	OOOIIGOH_00511,Aconitate hydratase A	LGCGBOFF_00428,Aconitate hydratase A	FDGMJCMP_00295,Aconitate hydratase A
GDAMOCCI_01624,Cytochrome c biogenesis ATP-binding export protein CcmA	LMNEFEPG_00531,Cytochrome c biogenesis ATP-binding export protein CcmA	HNHGKJFO_00522,Cytochrome c biogenesis ATP-binding export protein CcmA	OOOIIGOH_00510,Cytochrome c biogenesis ATP-binding export protein CcmA	LGCGBOFF_00426,Cytochrome c biogenesis ATP-binding export protein CcmA	FDGMJCMP_00297,Cytochrome c biogenesis ATP-binding export protein CcmA
GDAMOCCI_01625,Heme exporter protein B	LMNEFEPG_00530,Heme exporter protein B	HNHGKJFO_00521,Heme exporter protein B	OOOIIGOH_00509,Heme exporter protein B	LGCGBOFF_00425,Heme exporter protein B	FDGMJCMP_00298,Heme exporter protein B
GDAMOCCI_01626,Heme exporter protein C	LMNEFEPG_00529,Heme exporter protein C	HNHGKJFO_00520,Heme exporter protein C	OOOIIGOH_00508,Heme exporter protein C	LGCGBOFF_00424,Heme exporter protein C	FDGMJCMP_00299,Heme exporter protein C
GDAMOCCI_01627,hypothetical protein	LMNEFEPG_00528,hypothetical protein	HNHGKJFO_00519,hypothetical protein	OOOIIGOH_00507,hypothetical protein	LGCGBOFF_00423,hypothetical protein	FDGMJCMP_00300,hypothetical protein
GDAMOCCI_01628,Thiol:disulfide interchange protein CycY	LMNEFEPG_00527,Thiol:disulfide interchange protein CycY	HNHGKJFO_00518,Thiol:disulfide interchange protein CycY	OOOIIGOH_00506,Thiol:disulfide interchange protein CycY	LGCGBOFF_00422,Thiol:disulfide interchange protein CycY	FDGMJCMP_00301,Thiol:disulfide interchange protein CycY
GDAMOCCI_01630,Dihydroxy-acid dehydratase	LMNEFEPG_00525,Dihydroxy-acid dehydratase	HNHGKJFO_00517,Dihydroxy-acid dehydratase	OOOIIGOH_00505,Dihydroxy-acid dehydratase	LGCGBOFF_00421,Dihydroxy-acid dehydratase	FDGMJCMP_00303,Dihydroxy-acid dehydratase
GDAMOCCI_01632,hypothetical protein	LMNEFEPG_00524,hypothetical protein	HNHGKJFO_00516,hypothetical protein	OOOIIGOH_00504,hypothetical protein	LGCGBOFF_00420,hypothetical protein	FDGMJCMP_00304,hypothetical protein
GDAMOCCI_01633,hypothetical protein	LMNEFEPG_00523,hypothetical protein	HNHGKJFO_00515,hypothetical protein	OOOIIGOH_00503,hypothetical protein	LGCGBOFF_00419,hypothetical protein	FDGMJCMP_00305,hypothetical protein
GDAMOCCI_01634,hypothetical protein	LMNEFEPG_00522,hypothetical protein	HNHGKJFO_00514,hypothetical protein	OOOIIGOH_00502,hypothetical protein	LGCGBOFF_00418,hypothetical protein	FDGMJCMP_00306,hypothetical protein
GDAMOCCI_01635,putative diguanylate cyclase YdaM	LMNEFEPG_00521,putative diguanylate cyclase YdaM	HNHGKJFO_00513,putative diguanylate cyclase AdrA	OOOIIGOH_00501,putative diguanylate cyclase YcdT	LGCGBOFF_00417,putative diguanylate cyclase YdaM	FDGMJCMP_00307,Response regulator PleD
GDAMOCCI_01636,hypothetical protein	LMNEFEPG_00520,hypothetical protein	HNHGKJFO_00512,hypothetical protein	OOOIIGOH_00500,hypothetical protein	LGCGBOFF_00416,hypothetical protein	FDGMJCMP_00308,hypothetical protein
GDAMOCCI_01637,hypothetical protein	LMNEFEPG_00519,hypothetical protein	HNHGKJFO_00511,hypothetical protein	OOOIIGOH_00499,hypothetical protein	LGCGBOFF_00415,hypothetical protein	FDGMJCMP_00309,hypothetical protein
GDAMOCCI_01639,Sulfate-binding protein	LMNEFEPG_00517,Sulfate-binding protein	HNHGKJFO_00510,Sulfate-binding protein	OOOIIGOH_00498,Sulfate-binding protein	LGCGBOFF_00414,Sulfate-binding protein	FDGMJCMP_00311,Sulfate-binding protein
GDAMOCCI_01640,Sulfate transport system permease protein CysT	LMNEFEPG_00516,Sulfate transport system permease protein CysT	HNHGKJFO_00509,Sulfate transport system permease protein CysT	OOOIIGOH_00497,Sulfate transport system permease protein CysT	LGCGBOFF_00413,Sulfate transport system permease protein CysT	FDGMJCMP_00312,Sulfate transport system permease protein CysT
GDAMOCCI_01641,Sulfate transport system permease protein CysW	LMNEFEPG_00515,Sulfate transport system permease protein CysW	HNHGKJFO_00508,Sulfate transport system permease protein CysW	OOOIIGOH_00496,Sulfate transport system permease protein CysW	LGCGBOFF_00412,Sulfate transport system permease protein CysW	FDGMJCMP_00313,Sulfate transport system permease protein CysW
GDAMOCCI_01642,Sulfate/thiosulfate import ATP-binding protein CysA	LMNEFEPG_00514,Sulfate/thiosulfate import ATP-binding protein CysA	HNHGKJFO_00507,Sulfate/thiosulfate import ATP-binding protein CysA	OOOIIGOH_00495,Sulfate/thiosulfate import ATP-binding protein CysA	LGCGBOFF_00410,Sulfate/thiosulfate import ATP-binding protein CysA	FDGMJCMP_00314,Sulfate/thiosulfate import ATP-binding protein CysA
GDAMOCCI_01643,Cellobiose phosphorylase	LMNEFEPG_00513,Cellobiose phosphorylase	HNHGKJFO_00506,Cellobiose phosphorylase	OOOIIGOH_00494,Cellobiose phosphorylase	LGCGBOFF_00409,Cellobiose phosphorylase	FDGMJCMP_00315,Cellobiose phosphorylase
GDAMOCCI_01644,Nicotinate phosphoribosyltransferase	LMNEFEPG_00512,Nicotinate phosphoribosyltransferase	HNHGKJFO_00505,Nicotinate phosphoribosyltransferase	OOOIIGOH_00493,Nicotinate phosphoribosyltransferase	LGCGBOFF_00408,Nicotinate phosphoribosyltransferase	FDGMJCMP_00316,Nicotinate phosphoribosyltransferase
GDAMOCCI_01645,putative isomerase YddE	LMNEFEPG_00511,putative isomerase YddE	HNHGKJFO_00504,putative isomerase YddE	OOOIIGOH_00492,putative isomerase YddE	LGCGBOFF_00407,putative isomerase YddE	FDGMJCMP_00317,putative isomerase YddE
GDAMOCCI_01647,Fructokinase	LMNEFEPG_00508,Fructokinase	HNHGKJFO_00502,Fructokinase	OOOIIGOH_00490,Fructokinase	LGCGBOFF_00406,Fructokinase	FDGMJCMP_00320,Fructokinase
GDAMOCCI_01648,3-oxoacyl-[acyl-carrier-protein] reductase FabG	LMNEFEPG_00507,3-oxoacyl-[acyl-carrier-protein] reductase FabG	HNHGKJFO_00501,3-oxoacyl-[acyl-carrier-protein] reductase FabG	OOOIIGOH_00489,3-oxoacyl-[acyl-carrier-protein] reductase FabG	LGCGBOFF_00405,3-oxoacyl-[acyl-carrier-protein] reductase FabG	FDGMJCMP_00321,3-oxoacyl-[acyl-carrier-protein] reductase FabG
GDAMOCCI_01649,Penicillin-binding protein 2D	LMNEFEPG_00506,Penicillin-binding protein 2D	HNHGKJFO_00500,Penicillin-binding protein 2D	OOOIIGOH_00488,Penicillin-binding protein 2D	LGCGBOFF_00404,Penicillin-binding protein 2D	FDGMJCMP_00322,Penicillin-binding protein 2D
GDAMOCCI_01651,Inner membrane protein YcfT	LMNEFEPG_00504,Inner membrane protein YcfT	HNHGKJFO_00498,Inner membrane protein YcfT	OOOIIGOH_00486,Inner membrane protein YcfT	LGCGBOFF_00402,Inner membrane protein YcfT	FDGMJCMP_00324,Inner membrane protein YcfT
GDAMOCCI_01653,Ribonuclease D	LMNEFEPG_00503,Ribonuclease D	HNHGKJFO_00497,Ribonuclease D	OOOIIGOH_00485,Ribonuclease D	LGCGBOFF_00401,Ribonuclease D	FDGMJCMP_00325,Ribonuclease D
GDAMOCCI_01654,Succinyl-diaminopimelate desuccinylase	LMNEFEPG_00502,Succinyl-diaminopimelate desuccinylase	HNHGKJFO_00496,Succinyl-diaminopimelate desuccinylase	OOOIIGOH_00484,Succinyl-diaminopimelate desuccinylase	LGCGBOFF_00400,Succinyl-diaminopimelate desuccinylase	FDGMJCMP_00326,Succinyl-diaminopimelate desuccinylase
GDAMOCCI_01655,hypothetical protein	LMNEFEPG_00501,hypothetical protein	HNHGKJFO_00495,hypothetical protein	OOOIIGOH_00483,hypothetical protein	LGCGBOFF_00399,hypothetical protein	FDGMJCMP_00327,hypothetical protein
GDAMOCCI_01656,DNA polymerase I	LMNEFEPG_00500,DNA polymerase I	HNHGKJFO_00494,DNA polymerase I	OOOIIGOH_00482,DNA polymerase I	LGCGBOFF_00398,DNA polymerase I	FDGMJCMP_00328,DNA polymerase I
GDAMOCCI_01657,ATP-dependent RNA helicase DeaD	LMNEFEPG_00499,ATP-dependent RNA helicase DeaD	HNHGKJFO_00493,ATP-dependent RNA helicase DeaD	OOOIIGOH_00481,ATP-dependent RNA helicase CshA	LGCGBOFF_00397,ATP-dependent RNA helicase CshA	FDGMJCMP_00329,ATP-dependent RNA helicase DeaD
GDAMOCCI_01658,DNA gyrase subunit B	LMNEFEPG_00498,DNA gyrase subunit B	HNHGKJFO_00491,DNA gyrase subunit B	OOOIIGOH_00480,DNA gyrase subunit B	LGCGBOFF_00396,DNA gyrase subunit B	FDGMJCMP_00330,DNA gyrase subunit B
GDAMOCCI_01659,Bifunctional cytochrome P450/NADPH--P450 reductase 2	LMNEFEPG_00496,Putative cytochrome P450 132	HNHGKJFO_00490,Pentalenene oxygenase	OOOIIGOH_00479,Putative cytochrome P450 132	LGCGBOFF_00393,Bifunctional cytochrome P450/NADPH--P450 reductase 2	FDGMJCMP_00331,Putative cytochrome P450 132
GDAMOCCI_01661,S-formylglutathione hydrolase	LMNEFEPG_00495,S-formylglutathione hydrolase	HNHGKJFO_00488,S-formylglutathione hydrolase	OOOIIGOH_00478,S-formylglutathione hydrolase	LGCGBOFF_00391,S-formylglutathione hydrolase	FDGMJCMP_00332,S-formylglutathione hydrolase
GDAMOCCI_01662,hypothetical protein	LMNEFEPG_00494,hypothetical protein	HNHGKJFO_00487,hypothetical protein	OOOIIGOH_00477,hypothetical protein	LGCGBOFF_00390,hypothetical protein	FDGMJCMP_00333,hypothetical protein
GDAMOCCI_01663,Acetyltransferase	LMNEFEPG_00493,Acetyltransferase	HNHGKJFO_00486,Acetyltransferase	OOOIIGOH_00476,Acetyltransferase	LGCGBOFF_00389,Acetyltransferase	FDGMJCMP_00334,Acetyltransferase
GDAMOCCI_01664,S-(hydroxymethyl)glutathione dehydrogenase	LMNEFEPG_00492,S-(hydroxymethyl)glutathione dehydrogenase	HNHGKJFO_00485,S-(hydroxymethyl)glutathione dehydrogenase	OOOIIGOH_00475,S-(hydroxymethyl)glutathione dehydrogenase	LGCGBOFF_00388,S-(hydroxymethyl)glutathione dehydrogenase	FDGMJCMP_00335,S-(hydroxymethyl)glutathione dehydrogenase
GDAMOCCI_01665,Transcriptional repressor FrmR	LMNEFEPG_00491,Transcriptional repressor FrmR	HNHGKJFO_00484,Transcriptional repressor FrmR	OOOIIGOH_00474,Transcriptional repressor FrmR	LGCGBOFF_00387,Transcriptional repressor FrmR	FDGMJCMP_00336,Transcriptional repressor FrmR
GDAMOCCI_01667,ATP-dependent RNA helicase SrmB	LMNEFEPG_00490,ATP-dependent RNA helicase SrmB	HNHGKJFO_00482,ATP-dependent RNA helicase SrmB	OOOIIGOH_00472,ATP-dependent RNA helicase SrmB	LGCGBOFF_00385,ATP-dependent RNA helicase SrmB	FDGMJCMP_00338,ATP-dependent RNA helicase SrmB
GDAMOCCI_01669,Sensor histidine kinase RegB	LMNEFEPG_00489,Sensor histidine kinase RegB	HNHGKJFO_00480,Sensor histidine kinase RegB	OOOIIGOH_00470,Sensor histidine kinase RegB	LGCGBOFF_00384,Sensor histidine kinase RegB	FDGMJCMP_00340,Sensor histidine kinase RegB
GDAMOCCI_01670,Photosynthetic apparatus regulatory protein RegA	LMNEFEPG_00487,Photosynthetic apparatus regulatory protein RegA	HNHGKJFO_00479,Photosynthetic apparatus regulatory protein RegA	OOOIIGOH_00469,Photosynthetic apparatus regulatory protein RegA	LGCGBOFF_00383,Photosynthetic apparatus regulatory protein RegA	FDGMJCMP_00341,Photosynthetic apparatus regulatory protein RegA
GDAMOCCI_01671,hypothetical protein	LMNEFEPG_00486,hypothetical protein	HNHGKJFO_00478,hypothetical protein	OOOIIGOH_00468,hypothetical protein	LGCGBOFF_00382,hypothetical protein	FDGMJCMP_00342,hypothetical protein
GDAMOCCI_01672,putative L,D-transpeptidase YcfS	LMNEFEPG_00485,putative L,D-transpeptidase YbiS	HNHGKJFO_00477,putative L,D-transpeptidase YbiS	OOOIIGOH_00467,putative L,D-transpeptidase YcfS	LGCGBOFF_00381,putative L,D-transpeptidase YcfS	FDGMJCMP_00343,putative L,D-transpeptidase YcfS
GDAMOCCI_01673,Fe/S biogenesis protein NfuA	LMNEFEPG_00484,Fe/S biogenesis protein NfuA	HNHGKJFO_00476,Fe/S biogenesis protein NfuA	OOOIIGOH_00466,Fe/S biogenesis protein NfuA	LGCGBOFF_00380,Fe/S biogenesis protein NfuA	FDGMJCMP_00344,Fe/S biogenesis protein NfuA
GDAMOCCI_01674,hypothetical protein	LMNEFEPG_00483,hypothetical protein	HNHGKJFO_00475,hypothetical protein	OOOIIGOH_00465,hypothetical protein	LGCGBOFF_00379,hypothetical protein	FDGMJCMP_00345,hypothetical protein
GDAMOCCI_01675,Tryptophan--tRNA ligase	LMNEFEPG_00482,Tryptophan--tRNA ligase	HNHGKJFO_00474,Tryptophan--tRNA ligase	OOOIIGOH_00464,Tryptophan--tRNA ligase	LGCGBOFF_00378,Tryptophan--tRNA ligase	FDGMJCMP_00346,Tryptophan--tRNA ligase
GDAMOCCI_01676,putative lipid II flippase MurJ	LMNEFEPG_00481,putative lipid II flippase MurJ	HNHGKJFO_00473,putative lipid II flippase MurJ	OOOIIGOH_00463,putative lipid II flippase MurJ	LGCGBOFF_00377,putative lipid II flippase MurJ	FDGMJCMP_00347,putative lipid II flippase MurJ
GDAMOCCI_01677,Bifunctional uridylyltransferase/uridylyl-removing enzyme	LMNEFEPG_00480,Bifunctional uridylyltransferase/uridylyl-removing enzyme	HNHGKJFO_00472,Bifunctional uridylyltransferase/uridylyl-removing enzyme	OOOIIGOH_00462,Bifunctional uridylyltransferase/uridylyl-removing enzyme	LGCGBOFF_00376,Bifunctional uridylyltransferase/uridylyl-removing enzyme	FDGMJCMP_00348,Bifunctional uridylyltransferase/uridylyl-removing enzyme
GDAMOCCI_01678,NADP-dependent malic enzyme	LMNEFEPG_00479,NADP-dependent malic enzyme	HNHGKJFO_00471,NADP-dependent malic enzyme	OOOIIGOH_00461,NADP-dependent malic enzyme	LGCGBOFF_00375,NADP-dependent malic enzyme	FDGMJCMP_00349,NADP-dependent malic enzyme
GDAMOCCI_01679,DNA mismatch repair protein MutS	LMNEFEPG_00478,DNA mismatch repair protein MutS	HNHGKJFO_00470,DNA mismatch repair protein MutS	OOOIIGOH_00460,DNA mismatch repair protein MutS	LGCGBOFF_00374,DNA mismatch repair protein MutS	FDGMJCMP_00350,DNA mismatch repair protein MutS
GDAMOCCI_01680,hypothetical protein	LMNEFEPG_00477,hypothetical protein	HNHGKJFO_00469,hypothetical protein	OOOIIGOH_00459,hypothetical protein	LGCGBOFF_00373,hypothetical protein	FDGMJCMP_00351,hypothetical protein
GDAMOCCI_01681,Lipoprotein signal peptidase	LMNEFEPG_00476,Lipoprotein signal peptidase	HNHGKJFO_00468,Lipoprotein signal peptidase	OOOIIGOH_00458,Lipoprotein signal peptidase	LGCGBOFF_00372,Lipoprotein signal peptidase	FDGMJCMP_00352,Lipoprotein signal peptidase
GDAMOCCI_01682,23S rRNA (uridine(2479)-2-O)-methyltransferase	LMNEFEPG_00475,23S rRNA (uridine(2479)-2-O)-methyltransferase	HNHGKJFO_00467,23S rRNA (uridine(2479)-2-O)-methyltransferase	OOOIIGOH_00457,23S rRNA (uridine(2479)-2-O)-methyltransferase	LGCGBOFF_00371,23S rRNA (uridine(2479)-2-O)-methyltransferase	FDGMJCMP_00353,23S rRNA (uridine(2479)-2-O)-methyltransferase
GDAMOCCI_01683,Ribosomal RNA large subunit methyltransferase K	LMNEFEPG_00474,Ribosomal RNA large subunit methyltransferase K	HNHGKJFO_00466,Ribosomal RNA large subunit methyltransferase I	OOOIIGOH_00456,Ribosomal RNA large subunit methyltransferase K	LGCGBOFF_00370,Ribosomal RNA large subunit methyltransferase K	FDGMJCMP_00354,Ribosomal RNA large subunit methyltransferase K
GDAMOCCI_01684,hypothetical protein	LMNEFEPG_00473,hypothetical protein	HNHGKJFO_00465,hypothetical protein	OOOIIGOH_00455,hypothetical protein	LGCGBOFF_00369,hypothetical protein	FDGMJCMP_00355,hypothetical protein
GDAMOCCI_01685,Integration host factor subunit beta	LMNEFEPG_00472,Integration host factor subunit beta	HNHGKJFO_00464,Integration host factor subunit beta	OOOIIGOH_00454,Integration host factor subunit beta	LGCGBOFF_00368,Integration host factor subunit beta	FDGMJCMP_00356,Integration host factor subunit beta
GDAMOCCI_01686,Putative signal peptide peptidase SppA	LMNEFEPG_00471,Putative signal peptide peptidase SppA	HNHGKJFO_00463,Putative signal peptide peptidase SppA	OOOIIGOH_00453,Putative signal peptide peptidase SppA	LGCGBOFF_00367,Putative signal peptide peptidase SppA	FDGMJCMP_00357,Putative signal peptide peptidase SppA
GDAMOCCI_01687,Lipopolysaccharide export system protein LptC	LMNEFEPG_00470,Lipopolysaccharide export system protein LptC	HNHGKJFO_00462,Lipopolysaccharide export system protein LptC	OOOIIGOH_00452,Lipopolysaccharide export system protein LptC	LGCGBOFF_00366,hypothetical protein	FDGMJCMP_00358,hypothetical protein
GDAMOCCI_01688,Lipopolysaccharide export system protein LptA	LMNEFEPG_00469,Lipopolysaccharide export system protein LptA	HNHGKJFO_00461,Lipopolysaccharide export system protein LptA	OOOIIGOH_00451,Lipopolysaccharide export system protein LptA	LGCGBOFF_00365,Lipopolysaccharide export system protein LptA	FDGMJCMP_00359,Lipopolysaccharide export system protein LptA
GDAMOCCI_01689,Lipopolysaccharide export system ATP-binding protein LptB	LMNEFEPG_00468,Lipopolysaccharide export system ATP-binding protein LptB	HNHGKJFO_00460,Lipopolysaccharide export system ATP-binding protein LptB	OOOIIGOH_00450,Lipopolysaccharide export system ATP-binding protein LptB	LGCGBOFF_00364,Lipopolysaccharide export system ATP-binding protein LptB	FDGMJCMP_00360,Lipopolysaccharide export system ATP-binding protein LptB
GDAMOCCI_01690,RNA polymerase sigma-54 factor 2	LMNEFEPG_00467,RNA polymerase sigma-54 factor 2	HNHGKJFO_00459,RNA polymerase sigma-54 factor 2	OOOIIGOH_00448,RNA polymerase sigma-54 factor 2	LGCGBOFF_00363,RNA polymerase sigma-54 factor 2	FDGMJCMP_00361,RNA polymerase sigma-54 factor 2
GDAMOCCI_01691,Ribosome hibernation promotion factor	LMNEFEPG_00466,Ribosome hibernation promotion factor	HNHGKJFO_00458,Ribosome hibernation promotion factor	OOOIIGOH_00447,Ribosome hibernation promotion factor	LGCGBOFF_00362,Ribosome hibernation promotion factor	FDGMJCMP_00362,Ribosome hibernation promotion factor
GDAMOCCI_01692,Nitrogen regulatory protein	LMNEFEPG_00465,Nitrogen regulatory protein	HNHGKJFO_00457,Nitrogen regulatory protein	OOOIIGOH_00446,Nitrogen regulatory protein	LGCGBOFF_00361,Nitrogen regulatory protein	FDGMJCMP_00363,Nitrogen regulatory protein
GDAMOCCI_01693,hypothetical protein	LMNEFEPG_00464,hypothetical protein	HNHGKJFO_00456,hypothetical protein	OOOIIGOH_00445,hypothetical protein	LGCGBOFF_00360,hypothetical protein	FDGMJCMP_00364,hypothetical protein
GDAMOCCI_01694,Small heat shock protein IbpA	LMNEFEPG_00463,Small heat shock protein IbpA	HNHGKJFO_00455,Small heat shock protein IbpA	OOOIIGOH_00444,Small heat shock protein IbpA	LGCGBOFF_00359,Small heat shock protein IbpA	FDGMJCMP_00365,Small heat shock protein IbpA
GDAMOCCI_01695,hypothetical protein	LMNEFEPG_00462,hypothetical protein	HNHGKJFO_00454,hypothetical protein	OOOIIGOH_00443,hypothetical protein	LGCGBOFF_00358,hypothetical protein	FDGMJCMP_00366,hypothetical protein
GDAMOCCI_01696,Endonuclease III	LMNEFEPG_00461,Endonuclease III	HNHGKJFO_00453,Endonuclease III	OOOIIGOH_00442,Endonuclease III	LGCGBOFF_00357,Endonuclease III	FDGMJCMP_00367,Endonuclease III
GDAMOCCI_01697,Sulfate transporter CysZ	LMNEFEPG_00460,Sulfate transporter CysZ	HNHGKJFO_00452,Sulfate transporter CysZ	OOOIIGOH_00441,Sulfate transporter CysZ	LGCGBOFF_00355,Sulfate transporter CysZ	FDGMJCMP_00368,Sulfate transporter CysZ
GDAMOCCI_01698,putative sugar kinase YdjH	LMNEFEPG_00459,putative sugar kinase YdjH	HNHGKJFO_00451,putative sugar kinase YdjH	OOOIIGOH_00440,putative sugar kinase YdjH	LGCGBOFF_00354,putative sugar kinase YdjH	FDGMJCMP_00369,putative sugar kinase YdjH
GDAMOCCI_01699,hypothetical protein	LMNEFEPG_00458,hypothetical protein	HNHGKJFO_00450,hypothetical protein	OOOIIGOH_00439,hypothetical protein	LGCGBOFF_00353,hypothetical protein	FDGMJCMP_00370,hypothetical protein
GDAMOCCI_01700,Protein GrpE	LMNEFEPG_00457,Protein GrpE	HNHGKJFO_00449,Protein GrpE	OOOIIGOH_00438,Protein GrpE	LGCGBOFF_00352,Protein GrpE	FDGMJCMP_00371,Protein GrpE
GDAMOCCI_01701,Heat-inducible transcription repressor HrcA	LMNEFEPG_00456,Heat-inducible transcription repressor HrcA	HNHGKJFO_00448,Heat-inducible transcription repressor HrcA	OOOIIGOH_00437,Heat-inducible transcription repressor HrcA	LGCGBOFF_00351,Heat-inducible transcription repressor HrcA	FDGMJCMP_00372,Heat-inducible transcription repressor HrcA
GDAMOCCI_01702,Ribonuclease PH	LMNEFEPG_00455,Ribonuclease PH	HNHGKJFO_00447,Ribonuclease PH	OOOIIGOH_00436,Ribonuclease PH	LGCGBOFF_00350,Ribonuclease PH	FDGMJCMP_00373,Ribonuclease PH
GDAMOCCI_01703,Metallothiol transferase FosB	LMNEFEPG_00454,Metallothiol transferase FosB	HNHGKJFO_00446,Virulence protein	OOOIIGOH_00435,Metallothiol transferase FosB	LGCGBOFF_00349,Metallothiol transferase FosB	FDGMJCMP_00374,Metallothiol transferase FosB
GDAMOCCI_01704,Non-canonical purine NTP pyrophosphatase	LMNEFEPG_00453,Non-canonical purine NTP pyrophosphatase	HNHGKJFO_00445,Non-canonical purine NTP pyrophosphatase	OOOIIGOH_00434,dITP/XTP pyrophosphatase	LGCGBOFF_00348,Non-canonical purine NTP pyrophosphatase	FDGMJCMP_00375,Non-canonical purine NTP pyrophosphatase
GDAMOCCI_01705,Oxygen-independent coproporphyrinogen-III oxidase-like protein YqeR	LMNEFEPG_00452,Oxygen-independent coproporphyrinogen-III oxidase-like protein YqeR	HNHGKJFO_00444,Oxygen-independent coproporphyrinogen-III oxidase-like protein YqeR	OOOIIGOH_00433,Oxygen-independent coproporphyrinogen-III oxidase-like protein YqeR	LGCGBOFF_00347,Oxygen-independent coproporphyrinogen-III oxidase-like protein YqeR	FDGMJCMP_00376,Oxygen-independent coproporphyrinogen-III oxidase-like protein YqeR
GDAMOCCI_01706,Ribosomal RNA small subunit methyltransferase I	LMNEFEPG_00451,Ribosomal RNA small subunit methyltransferase I	HNHGKJFO_00443,Ribosomal RNA small subunit methyltransferase I	OOOIIGOH_00432,Ribosomal RNA small subunit methyltransferase I	LGCGBOFF_00346,Ribosomal RNA small subunit methyltransferase I	FDGMJCMP_00377,Ribosomal RNA small subunit methyltransferase I
GDAMOCCI_01707,hypothetical protein	LMNEFEPG_00450,Endonuclease NucS	HNHGKJFO_00442,hypothetical protein	OOOIIGOH_00431,hypothetical protein	LGCGBOFF_00345,hypothetical protein	FDGMJCMP_00378,hypothetical protein
GDAMOCCI_01708,Siroheme synthase	LMNEFEPG_00449,Siroheme synthase	HNHGKJFO_00441,Siroheme synthase	OOOIIGOH_00430,Siroheme synthase	LGCGBOFF_00344,Siroheme synthase	FDGMJCMP_00379,Siroheme synthase
GDAMOCCI_01709,hypothetical protein	LMNEFEPG_00448,hypothetical protein	HNHGKJFO_00440,hypothetical protein	OOOIIGOH_00429,hypothetical protein	LGCGBOFF_00343,hypothetical protein	FDGMJCMP_00380,hypothetical protein
GDAMOCCI_01710,Sulfite reductase [ferredoxin]	LMNEFEPG_00447,Sulfite reductase [ferredoxin]	HNHGKJFO_00439,Sulfite reductase [ferredoxin]	OOOIIGOH_00428,Sulfite reductase [ferredoxin]	LGCGBOFF_00342,Sulfite reductase [ferredoxin]	FDGMJCMP_00381,Sulfite reductase [ferredoxin]
GDAMOCCI_01711,putative phosphoadenosine phosphosulfate reductase	LMNEFEPG_00446,putative phosphoadenosine phosphosulfate reductase	HNHGKJFO_00438,putative phosphoadenosine phosphosulfate reductase	OOOIIGOH_00427,putative phosphoadenosine phosphosulfate reductase	LGCGBOFF_00341,putative phosphoadenosine phosphosulfate reductase	FDGMJCMP_00382,putative phosphoadenosine phosphosulfate reductase
GDAMOCCI_01712,hypothetical protein	LMNEFEPG_00445,hypothetical protein	HNHGKJFO_00437,hypothetical protein	OOOIIGOH_00426,hypothetical protein	LGCGBOFF_00340,hypothetical protein	FDGMJCMP_00383,hypothetical protein
GDAMOCCI_01713,hypothetical protein	LMNEFEPG_00444,hypothetical protein	HNHGKJFO_00436,hypothetical protein	OOOIIGOH_00425,hypothetical protein	LGCGBOFF_00339,hypothetical protein	FDGMJCMP_00384,hypothetical protein
GDAMOCCI_01715,Methylated-DNA--protein-cysteine methyltransferase	LMNEFEPG_00442,Methylated-DNA--protein-cysteine methyltransferase	HNHGKJFO_00435,Methylated-DNA--protein-cysteine methyltransferase	OOOIIGOH_00423,Methylated-DNA--protein-cysteine methyltransferase	LGCGBOFF_00338,Methylated-DNA--protein-cysteine methyltransferase	FDGMJCMP_00386,Methylated-DNA--protein-cysteine methyltransferase
GDAMOCCI_01716,hypothetical protein	LMNEFEPG_00441,hypothetical protein	HNHGKJFO_00434,hypothetical protein	OOOIIGOH_00422,hypothetical protein	LGCGBOFF_00337,hypothetical protein	FDGMJCMP_00387,hypothetical protein
GDAMOCCI_01717,Lectin-like protein BA14k	LMNEFEPG_00440,Lectin-like protein BA14k	HNHGKJFO_00433,Lectin-like protein BA14k	OOOIIGOH_00421,Lectin-like protein BA14k	LGCGBOFF_00336,Lectin-like protein BA14k	FDGMJCMP_00388,Lectin-like protein BA14k
GDAMOCCI_01718,Methionine synthase	LMNEFEPG_00439,Methionine synthase	HNHGKJFO_00432,Methionine synthase	OOOIIGOH_00420,Methionine synthase	LGCGBOFF_00335,Methionine synthase	FDGMJCMP_00389,Methionine synthase
GDAMOCCI_01721,Transcriptional activator protein AnoR	LMNEFEPG_00438,Transcriptional activator protein AnoR	HNHGKJFO_00431,Transcriptional activator protein AnoR	OOOIIGOH_00419,Transcriptional activator protein AnoR	LGCGBOFF_00334,Transcriptional activator protein AnoR	FDGMJCMP_00390,Transcriptional activator protein AnoR
GDAMOCCI_01722,Sulfate adenylyltransferase subunit 2	LMNEFEPG_00437,Sulfate adenylyltransferase subunit 2	HNHGKJFO_00430,Sulfate adenylyltransferase subunit 2	OOOIIGOH_00418,Sulfate adenylyltransferase subunit 2	LGCGBOFF_00332,Sulfate adenylyltransferase subunit 2	FDGMJCMP_00391,Sulfate adenylyltransferase subunit 2
GDAMOCCI_01723,Bifunctional enzyme CysN/CysC	LMNEFEPG_00436,Bifunctional enzyme CysN/CysC	HNHGKJFO_00429,Bifunctional enzyme CysN/CysC	OOOIIGOH_00417,Bifunctional enzyme CysN/CysC	LGCGBOFF_00331,Bifunctional enzyme CysN/CysC	FDGMJCMP_00392,Bifunctional enzyme CysN/CysC
GDAMOCCI_01724,3(2),5-bisphosphate nucleotidase CysQ	LMNEFEPG_00435,3(2),5-bisphosphate nucleotidase CysQ	HNHGKJFO_00428,3(2),5-bisphosphate nucleotidase CysQ	OOOIIGOH_00416,3(2),5-bisphosphate nucleotidase CysQ	LGCGBOFF_00330,3(2),5-bisphosphate nucleotidase CysQ	FDGMJCMP_00393,3(2),5-bisphosphate nucleotidase CysQ
GDAMOCCI_01726,Transcriptional activator protein Anr	LMNEFEPG_00433,Transcriptional activator protein Anr	HNHGKJFO_00426,Transcriptional activator protein Anr	OOOIIGOH_00414,Transcriptional activator protein Anr	LGCGBOFF_00328,Fumarate and nitrate reduction regulatory protein	FDGMJCMP_00395,Transcriptional activator protein Anr
GDAMOCCI_01727,Transcriptional regulatory protein DegU	LMNEFEPG_00432,Transcriptional regulatory protein DegU	HNHGKJFO_00425,Transcriptional regulatory protein DegU	OOOIIGOH_00413,Transcriptional regulatory protein DegU	LGCGBOFF_00327,Transcriptional regulatory protein DegU	FDGMJCMP_00396,Transcriptional regulatory protein DegU
GDAMOCCI_01730,Glycerol-3-phosphate regulon repressor	LMNEFEPG_00431,Glycerol-3-phosphate regulon repressor	HNHGKJFO_00422,Glycerol-3-phosphate regulon repressor	OOOIIGOH_00410,Glycerol-3-phosphate regulon repressor	LGCGBOFF_00324,Glycerol-3-phosphate regulon repressor	FDGMJCMP_00397,Glycerol-3-phosphate regulon repressor
GDAMOCCI_01731,Aerobic glycerol-3-phosphate dehydrogenase	LMNEFEPG_00430,Aerobic glycerol-3-phosphate dehydrogenase	HNHGKJFO_00421,Aerobic glycerol-3-phosphate dehydrogenase	OOOIIGOH_00409,Aerobic glycerol-3-phosphate dehydrogenase	LGCGBOFF_00323,Aerobic glycerol-3-phosphate dehydrogenase	FDGMJCMP_00398,Aerobic glycerol-3-phosphate dehydrogenase
GDAMOCCI_01732,Acetoin catabolism regulatory protein	LMNEFEPG_00429,Acetoin catabolism regulatory protein	HNHGKJFO_00420,Acetoin catabolism regulatory protein	OOOIIGOH_00408,Acetoin catabolism regulatory protein	LGCGBOFF_00322,Acetoin catabolism regulatory protein	FDGMJCMP_00399,Acetoin catabolism regulatory protein
GDAMOCCI_01733,Acetaldehyde dehydrogenase 2	LMNEFEPG_00428,Acetaldehyde dehydrogenase 2	HNHGKJFO_00419,Acetaldehyde dehydrogenase 2	OOOIIGOH_00407,Acetaldehyde dehydrogenase 2	LGCGBOFF_00321,Acetaldehyde dehydrogenase 2	FDGMJCMP_00400,Acetaldehyde dehydrogenase 2
GDAMOCCI_01734,Alcohol dehydrogenase	LMNEFEPG_00427,Alcohol dehydrogenase	HNHGKJFO_00418,Alcohol dehydrogenase	OOOIIGOH_00406,Alcohol dehydrogenase	LGCGBOFF_00320,Alcohol dehydrogenase	FDGMJCMP_00401,Alcohol dehydrogenase
GDAMOCCI_01735,hypothetical protein	LMNEFEPG_00426,hypothetical protein	HNHGKJFO_00417,hypothetical protein	OOOIIGOH_00405,hypothetical protein	LGCGBOFF_00319,hypothetical protein	FDGMJCMP_00402,hypothetical protein
GDAMOCCI_01736,Catabolite control protein A	LMNEFEPG_00425,Catabolite control protein A	HNHGKJFO_00416,Catabolite control protein A	OOOIIGOH_00404,Catabolite control protein A	LGCGBOFF_00318,Catabolite control protein A	FDGMJCMP_00403,Catabolite control protein A
GDAMOCCI_01737,Putative multidrug export ATP-binding/permease protein	LMNEFEPG_00424,Putative multidrug export ATP-binding/permease protein	HNHGKJFO_00415,ATM1-type heavy metal exporter	OOOIIGOH_00403,Putative multidrug export ATP-binding/permease protein	LGCGBOFF_00317,Putative multidrug export ATP-binding/permease protein	FDGMJCMP_00404,Putative multidrug export ATP-binding/permease protein
GDAMOCCI_01738,Riboflavin transport system permease protein RibX	LMNEFEPG_00423,Riboflavin transport system permease protein RibX	HNHGKJFO_00414,Riboflavin transport system permease protein RibX	OOOIIGOH_00402,Riboflavin transport system permease protein RibX	LGCGBOFF_00316,Riboflavin transport system permease protein RibX	FDGMJCMP_00405,Riboflavin transport system permease protein RibX
GDAMOCCI_01739,Aminopyrimidine aminohydrolase	LMNEFEPG_00422,Aminopyrimidine aminohydrolase	HNHGKJFO_00413,Aminopyrimidine aminohydrolase	OOOIIGOH_00401,Aminopyrimidine aminohydrolase	LGCGBOFF_00315,Aminopyrimidine aminohydrolase	FDGMJCMP_00406,Aminopyrimidine aminohydrolase
GDAMOCCI_01740,Putative thiamine biosynthesis protein	LMNEFEPG_00421,Putative thiamine biosynthesis protein	HNHGKJFO_00412,Putative thiamine biosynthesis protein	OOOIIGOH_00400,Putative thiamine biosynthesis protein	LGCGBOFF_00314,Putative thiamine biosynthesis protein	FDGMJCMP_00407,Putative thiamine biosynthesis protein
GDAMOCCI_01741,Thiamine-phosphate synthase	LMNEFEPG_00420,Thiamine-phosphate synthase	HNHGKJFO_00411,Thiamine-phosphate synthase	OOOIIGOH_00399,Thiamine-phosphate synthase	LGCGBOFF_00313,Thiamine-phosphate synthase	FDGMJCMP_00408,Thiamine-phosphate synthase
GDAMOCCI_01742,Thiazole synthase	LMNEFEPG_00419,Thiazole synthase	HNHGKJFO_00410,Thiazole synthase	OOOIIGOH_00398,Thiazole synthase	LGCGBOFF_00312,Thiazole synthase	FDGMJCMP_00409,Thiazole synthase
GDAMOCCI_01743,hypothetical protein	LMNEFEPG_00418,hypothetical protein	HNHGKJFO_00409,hypothetical protein	OOOIIGOH_00397,hypothetical protein	LGCGBOFF_00311,hypothetical protein	FDGMJCMP_00410,hypothetical protein
GDAMOCCI_01744,Glycine oxidase	LMNEFEPG_00417,tRNA 5-methylaminomethyl-2-thiouridine biosynthesis bifunctional protein MnmC	HNHGKJFO_00408,tRNA 5-methylaminomethyl-2-thiouridine biosynthesis bifunctional protein MnmC	OOOIIGOH_00396,Glycine oxidase	LGCGBOFF_00310,tRNA 5-methylaminomethyl-2-thiouridine biosynthesis bifunctional protein MnmC	FDGMJCMP_00411,tRNA 5-methylaminomethyl-2-thiouridine biosynthesis bifunctional protein MnmC
GDAMOCCI_01745,Hydroxymethylpyrimidine/phosphomethylpyrimidine kinase	LMNEFEPG_00416,Hydroxymethylpyrimidine/phosphomethylpyrimidine kinase	HNHGKJFO_00407,Hydroxymethylpyrimidine/phosphomethylpyrimidine kinase	OOOIIGOH_00395,Hydroxymethylpyrimidine/phosphomethylpyrimidine kinase	LGCGBOFF_00309,Hydroxymethylpyrimidine/phosphomethylpyrimidine kinase	FDGMJCMP_00412,Hydroxymethylpyrimidine/phosphomethylpyrimidine kinase
GDAMOCCI_01746,putative signaling protein	LMNEFEPG_00415,putative signaling protein	HNHGKJFO_00406,putative signaling protein	OOOIIGOH_00394,putative signaling protein	LGCGBOFF_00308,putative signaling protein	FDGMJCMP_00413,putative signaling protein
GDAMOCCI_01747,Copper-transporting P-type ATPase	LMNEFEPG_00414,Copper-transporting P-type ATPase	HNHGKJFO_00405,Copper-transporting P-type ATPase	OOOIIGOH_00393,Copper-transporting P-type ATPase	LGCGBOFF_00307,Copper-transporting P-type ATPase	FDGMJCMP_00414,Copper-transporting P-type ATPase
GDAMOCCI_01748,Quinoprotein glucose dehydrogenase	LMNEFEPG_00413,Quinoprotein glucose dehydrogenase	HNHGKJFO_00404,Quinoprotein glucose dehydrogenase	OOOIIGOH_00392,Quinoprotein glucose dehydrogenase	LGCGBOFF_00306,Quinoprotein glucose dehydrogenase	FDGMJCMP_00415,Quinoprotein glucose dehydrogenase
GDAMOCCI_01749,HTH-type transcriptional regulator HmrR	LMNEFEPG_00412,HTH-type transcriptional regulator HmrR	HNHGKJFO_00403,HTH-type transcriptional regulator HmrR	OOOIIGOH_00391,HTH-type transcriptional regulator HmrR	LGCGBOFF_00305,HTH-type transcriptional regulator HmrR	FDGMJCMP_00416,HTH-type transcriptional regulator HmrR
GDAMOCCI_01750,Catabolic NAD-specific glutamate dehydrogenase RocG	LMNEFEPG_00411,Catabolic NAD-specific glutamate dehydrogenase RocG	HNHGKJFO_00402,Catabolic NAD-specific glutamate dehydrogenase RocG	OOOIIGOH_00390,NAD-specific glutamate dehydrogenase	LGCGBOFF_00300,Catabolic NAD-specific glutamate dehydrogenase RocG	FDGMJCMP_00417,Catabolic NAD-specific glutamate dehydrogenase RocG
GDAMOCCI_01752,Sarcosine oxidase subunit beta	LMNEFEPG_00409,Sarcosine oxidase subunit beta	HNHGKJFO_00400,Sarcosine oxidase subunit beta	OOOIIGOH_00388,Sarcosine oxidase subunit beta	LGCGBOFF_00299,Sarcosine oxidase subunit beta	FDGMJCMP_00419,Sarcosine oxidase subunit beta
GDAMOCCI_01753,Sarcosine oxidase subunit delta	LMNEFEPG_00408,Sarcosine oxidase subunit delta	HNHGKJFO_00399,Sarcosine oxidase subunit delta	OOOIIGOH_00387,Sarcosine oxidase subunit delta	LGCGBOFF_00298,Sarcosine oxidase subunit delta	FDGMJCMP_00420,Sarcosine oxidase subunit delta
GDAMOCCI_01754,Sarcosine oxidase subunit alpha	LMNEFEPG_00407,Sarcosine oxidase subunit alpha	HNHGKJFO_00398,Sarcosine oxidase subunit alpha	OOOIIGOH_00386,Sarcosine oxidase subunit alpha	LGCGBOFF_00297,Sarcosine oxidase subunit alpha	FDGMJCMP_00421,Sarcosine oxidase subunit alpha
GDAMOCCI_01755,hypothetical protein	LMNEFEPG_00406,hypothetical protein	HNHGKJFO_00397,hypothetical protein	OOOIIGOH_00385,hypothetical protein	LGCGBOFF_00296,hypothetical protein	FDGMJCMP_00422,hypothetical protein
GDAMOCCI_01756,Acetyl-CoA:oxalate CoA-transferase	LMNEFEPG_00405,Acetyl-CoA:oxalate CoA-transferase	HNHGKJFO_00396,Acetyl-CoA:oxalate CoA-transferase	OOOIIGOH_00384,Acetyl-CoA:oxalate CoA-transferase	LGCGBOFF_00295,Acetyl-CoA:oxalate CoA-transferase	FDGMJCMP_00423,Acetyl-CoA:oxalate CoA-transferase
GDAMOCCI_01757,hypothetical protein	LMNEFEPG_00404,hypothetical protein	HNHGKJFO_00395,hypothetical protein	OOOIIGOH_00383,hypothetical protein	LGCGBOFF_00294,hypothetical protein	FDGMJCMP_00424,hypothetical protein
GDAMOCCI_01758,4-sulfomuconolactone hydrolase	LMNEFEPG_00403,hypothetical protein	HNHGKJFO_00394,hypothetical protein	OOOIIGOH_00382,4-sulfomuconolactone hydrolase	LGCGBOFF_00293,hypothetical protein	FDGMJCMP_00425,4-sulfomuconolactone hydrolase
GDAMOCCI_01759,Transcriptional regulator KdgR	LMNEFEPG_00402,Transcriptional regulator KdgR	HNHGKJFO_00393,Transcriptional regulator KdgR	OOOIIGOH_00381,Transcriptional regulator KdgR	LGCGBOFF_00292,Transcriptional regulator KdgR	FDGMJCMP_00426,Transcriptional regulator KdgR
GDAMOCCI_01760,putative ABC transporter-binding protein	LMNEFEPG_00401,putative ABC transporter-binding protein	HNHGKJFO_00392,putative ABC transporter-binding protein	OOOIIGOH_00380,putative ABC transporter-binding protein	LGCGBOFF_00291,putative ABC transporter-binding protein	FDGMJCMP_00427,putative ABC transporter-binding protein
GDAMOCCI_01761,Trehalose transport system permease protein SugA	LMNEFEPG_00400,Trehalose transport system permease protein SugA	HNHGKJFO_00391,Trehalose transport system permease protein SugA	OOOIIGOH_00379,Trehalose transport system permease protein SugA	LGCGBOFF_00290,Trehalose transport system permease protein SugA	FDGMJCMP_00428,Trehalose transport system permease protein SugA
GDAMOCCI_01762,Trehalose transport system permease protein SugB	LMNEFEPG_00399,Trehalose transport system permease protein SugB	HNHGKJFO_00390,Trehalose transport system permease protein SugB	OOOIIGOH_00378,Trehalose transport system permease protein SugB	LGCGBOFF_00289,Trehalose transport system permease protein SugB	FDGMJCMP_00430,Trehalose transport system permease protein SugB
GDAMOCCI_01763,sn-glycerol-3-phosphate import ATP-binding protein UgpC	LMNEFEPG_00398,sn-glycerol-3-phosphate import ATP-binding protein UgpC	HNHGKJFO_00389,sn-glycerol-3-phosphate import ATP-binding protein UgpC	OOOIIGOH_00377,sn-glycerol-3-phosphate import ATP-binding protein UgpC	LGCGBOFF_00288,sn-glycerol-3-phosphate import ATP-binding protein UgpC	FDGMJCMP_00431,sn-glycerol-3-phosphate import ATP-binding protein UgpC
GDAMOCCI_01764,L-talarate/galactarate dehydratase	LMNEFEPG_00397,L-talarate/galactarate dehydratase	HNHGKJFO_00388,L-talarate/galactarate dehydratase	OOOIIGOH_00376,3,6-anhydro-alpha-L-galactonate cycloisomerase	LGCGBOFF_00287,L-talarate/galactarate dehydratase	FDGMJCMP_00432,L-talarate/galactarate dehydratase
GDAMOCCI_01765,L-rhamnose mutarotase	LMNEFEPG_00396,L-rhamnose mutarotase	HNHGKJFO_00387,L-rhamnose mutarotase	OOOIIGOH_00375,L-rhamnose mutarotase	LGCGBOFF_00286,L-rhamnose mutarotase	FDGMJCMP_00433,L-rhamnose mutarotase
GDAMOCCI_01766,Putative oxidoreductase YceM	LMNEFEPG_00395,Putative oxidoreductase YceM	HNHGKJFO_00386,Putative oxidoreductase YceM	OOOIIGOH_00374,Putative oxidoreductase YceM	LGCGBOFF_00285,Inositol 2-dehydrogenase/D-chiro-inositol 3-dehydrogenase	FDGMJCMP_00434,Putative oxidoreductase YceM
GDAMOCCI_01767,Bifunctional protein PaaZ	LMNEFEPG_00394,Bifunctional protein PaaZ	HNHGKJFO_00385,Bifunctional protein PaaZ	OOOIIGOH_00373,Bifunctional protein PaaZ	LGCGBOFF_00284,Bifunctional protein PaaZ	FDGMJCMP_00435,Bifunctional protein PaaZ
GDAMOCCI_01768,2-keto-3-deoxy-L-fuconate dehydrogenase	LMNEFEPG_00393,2-keto-3-deoxy-L-fuconate dehydrogenase	HNHGKJFO_00384,2-keto-3-deoxy-L-fuconate dehydrogenase	OOOIIGOH_00372,2-keto-3-deoxy-L-fuconate dehydrogenase	LGCGBOFF_00283,2-keto-3-deoxy-L-fuconate dehydrogenase	FDGMJCMP_04369,2-keto-3-deoxy-L-fuconate dehydrogenase
GDAMOCCI_01769,Ureidoglycolate lyase	LMNEFEPG_00392,Ureidoglycolate lyase	HNHGKJFO_00383,Ureidoglycolate lyase	OOOIIGOH_00371,Ureidoglycolate lyase	LGCGBOFF_00282,Ureidoglycolate lyase	FDGMJCMP_04370,Ureidoglycolate lyase
GDAMOCCI_01770,L-fuconate dehydratase	LMNEFEPG_00391,L-fuconate dehydratase	HNHGKJFO_00382,L-fuconate dehydratase	OOOIIGOH_00370,L-fuconate dehydratase	LGCGBOFF_00281,L-fuconate dehydratase	FDGMJCMP_00438,L-fuconate dehydratase
GDAMOCCI_01777,Maf-like protein YhdE	LMNEFEPG_00385,Maf-like protein YhdE	HNHGKJFO_00377,Maf-like protein YhdE	OOOIIGOH_00365,Maf-like protein YhdE	LGCGBOFF_00277,Maf-like protein YhdE	FDGMJCMP_00460,Maf-like protein YhdE
GDAMOCCI_01778,Translation initiation factor IF-1	LMNEFEPG_00384,Translation initiation factor IF-1	HNHGKJFO_00376,Translation initiation factor IF-1	OOOIIGOH_00364,Translation initiation factor IF-1	LGCGBOFF_00276,Translation initiation factor IF-1	FDGMJCMP_00461,Translation initiation factor IF-1
GDAMOCCI_01779,Glutaredoxin arsenate reductase	LMNEFEPG_00383,Glutaredoxin arsenate reductase	HNHGKJFO_00375,Glutaredoxin arsenate reductase	OOOIIGOH_00363,Glutaredoxin arsenate reductase	LGCGBOFF_00275,Glutaredoxin arsenate reductase	FDGMJCMP_00462,Glutaredoxin arsenate reductase
GDAMOCCI_01780,hypothetical protein	LMNEFEPG_00382,hypothetical protein	HNHGKJFO_00374,hypothetical protein	OOOIIGOH_00362,hypothetical protein	LGCGBOFF_00274,hypothetical protein	FDGMJCMP_00463,hypothetical protein
GDAMOCCI_01781,Histidinol dehydrogenase	LMNEFEPG_00381,Histidinol dehydrogenase	HNHGKJFO_00373,Histidinol dehydrogenase	OOOIIGOH_00361,Histidinol dehydrogenase	LGCGBOFF_00273,Histidinol dehydrogenase	FDGMJCMP_00464,Histidinol dehydrogenase
GDAMOCCI_01782,hypothetical protein	LMNEFEPG_00380,hypothetical protein	HNHGKJFO_00372,hypothetical protein	OOOIIGOH_00360,hypothetical protein	LGCGBOFF_00272,hypothetical protein	FDGMJCMP_00465,hypothetical protein
GDAMOCCI_01783,UDP-N-acetylglucosamine 1-carboxyvinyltransferase	LMNEFEPG_00379,UDP-N-acetylglucosamine 1-carboxyvinyltransferase	HNHGKJFO_00371,UDP-N-acetylglucosamine 1-carboxyvinyltransferase	OOOIIGOH_00359,UDP-N-acetylglucosamine 1-carboxyvinyltransferase	LGCGBOFF_00271,UDP-N-acetylglucosamine 1-carboxyvinyltransferase	FDGMJCMP_00466,UDP-N-acetylglucosamine 1-carboxyvinyltransferase
GDAMOCCI_01786,Sensor protein FixL	LMNEFEPG_00354,Sensor protein FixL	HNHGKJFO_00367,Sensor protein FixL	OOOIIGOH_00356,Sensor protein FixL	LGCGBOFF_00233,Sporulation kinase D	FDGMJCMP_00470,Sensor protein FixL
GDAMOCCI_01787,Multidrug resistance protein MdtA	LMNEFEPG_00353,Multidrug resistance protein MdtA	HNHGKJFO_00366,Multidrug resistance protein MdtA	OOOIIGOH_00355,Multidrug resistance protein MdtA	LGCGBOFF_00232,Multidrug resistance protein MdtA	FDGMJCMP_00471,Multidrug resistance protein MdtA
GDAMOCCI_01788,Efflux pump membrane transporter BepE	LMNEFEPG_00352,Efflux pump membrane transporter BepE	HNHGKJFO_00365,Efflux pump membrane transporter BepE	OOOIIGOH_00354,Efflux pump membrane transporter BepE	LGCGBOFF_00231,Efflux pump membrane transporter BepE	FDGMJCMP_00472,Efflux pump membrane transporter BepE
GDAMOCCI_01789,Putative thiamine biosynthesis protein	LMNEFEPG_00351,Putative thiamine biosynthesis protein	HNHGKJFO_00363,Putative thiamine biosynthesis protein	OOOIIGOH_00353,Putative thiamine biosynthesis protein	LGCGBOFF_00230,Putative thiamine biosynthesis protein	FDGMJCMP_00473,Putative thiamine biosynthesis protein
GDAMOCCI_01790,Riboflavin transport system permease protein RibX	LMNEFEPG_00350,Riboflavin transport system permease protein RibX	HNHGKJFO_00362,Riboflavin transport system permease protein RibX	OOOIIGOH_00352,Riboflavin transport system permease protein RibX	LGCGBOFF_00229,Riboflavin transport system permease protein RibX	FDGMJCMP_00474,Riboflavin transport system permease protein RibX
GDAMOCCI_01791,Riboflavin transport system permease protein RibX	LMNEFEPG_00349,Riboflavin transport system permease protein RibX	HNHGKJFO_00361,Riboflavin transport system permease protein RibX	OOOIIGOH_00351,Riboflavin transport system permease protein RibX	LGCGBOFF_00228,Riboflavin transport system permease protein RibX	FDGMJCMP_00475,Riboflavin transport system permease protein RibX
GDAMOCCI_01792,Bicarbonate transport ATP-binding protein CmpC	LMNEFEPG_00348,Taurine import ATP-binding protein TauB	HNHGKJFO_00360,Taurine import ATP-binding protein TauB	OOOIIGOH_00350,Aliphatic sulfonates import ATP-binding protein SsuB	LGCGBOFF_00227,Taurine import ATP-binding protein TauB	FDGMJCMP_00476,Aliphatic sulfonates import ATP-binding protein SsuB
GDAMOCCI_01793,D-hydantoinase/dihydropyrimidinase	LMNEFEPG_00347,D-hydantoinase/dihydropyrimidinase	HNHGKJFO_00359,D-hydantoinase/dihydropyrimidinase	OOOIIGOH_00349,D-hydantoinase/dihydropyrimidinase	LGCGBOFF_00226,D-hydantoinase/dihydropyrimidinase	FDGMJCMP_00477,D-hydantoinase/dihydropyrimidinase
GDAMOCCI_01794,N-carbamoyl-L-amino acid hydrolase	LMNEFEPG_00346,N-carbamoyl-L-amino acid hydrolase	HNHGKJFO_00358,N-carbamoyl-L-amino acid hydrolase	OOOIIGOH_00348,N-carbamoyl-L-amino acid hydrolase	LGCGBOFF_00225,N-carbamoyl-L-amino acid hydrolase	FDGMJCMP_00478,N-carbamoyl-L-amino acid hydrolase
GDAMOCCI_01795,HTH-type transcriptional regulator RutR	LMNEFEPG_00345,HTH-type transcriptional regulator RutR	HNHGKJFO_00357,HTH-type transcriptional regulator RutR	OOOIIGOH_00347,HTH-type transcriptional regulator RutR	LGCGBOFF_00224,HTH-type transcriptional regulator RutR	FDGMJCMP_00479,HTH-type transcriptional regulator RutR
GDAMOCCI_01796,8-oxo-dGTP diphosphatase	LMNEFEPG_00344,8-oxo-dGTP diphosphatase	HNHGKJFO_00356,8-oxo-dGTP diphosphatase	OOOIIGOH_00346,8-oxo-dGTP diphosphatase	LGCGBOFF_00223,8-oxo-dGTP diphosphatase	FDGMJCMP_00480,8-oxo-dGTP diphosphatase
GDAMOCCI_01797,sn-glycerol-3-phosphate import ATP-binding protein UgpC	LMNEFEPG_00343,sn-glycerol-3-phosphate import ATP-binding protein UgpC	HNHGKJFO_00355,sn-glycerol-3-phosphate import ATP-binding protein UgpC	OOOIIGOH_00345,sn-glycerol-3-phosphate import ATP-binding protein UgpC	LGCGBOFF_00222,sn-glycerol-3-phosphate import ATP-binding protein UgpC	FDGMJCMP_00481,sn-glycerol-3-phosphate import ATP-binding protein UgpC
GDAMOCCI_01798,Trehalose transport system permease protein SugB	LMNEFEPG_00342,Trehalose transport system permease protein SugB	HNHGKJFO_00354,Trehalose transport system permease protein SugB	OOOIIGOH_00344,Trehalose transport system permease protein SugB	LGCGBOFF_00221,Trehalose transport system permease protein SugB	FDGMJCMP_00482,Trehalose transport system permease protein SugB
GDAMOCCI_01799,sn-glycerol-3-phosphate transport system permease protein UgpA	LMNEFEPG_00341,sn-glycerol-3-phosphate transport system permease protein UgpA	HNHGKJFO_00353,Maltose transport system permease protein MalF	OOOIIGOH_00343,sn-glycerol-3-phosphate transport system permease protein UgpA	LGCGBOFF_00220,sn-glycerol-3-phosphate transport system permease protein UgpA	FDGMJCMP_00483,sn-glycerol-3-phosphate transport system permease protein UgpA
GDAMOCCI_01800,Cyclodextrin-binding protein	LMNEFEPG_00340,Cyclodextrin-binding protein	HNHGKJFO_00352,Cyclodextrin-binding protein	OOOIIGOH_00342,Cyclodextrin-binding protein	LGCGBOFF_00219,Cyclodextrin-binding protein	FDGMJCMP_00484,Cyclodextrin-binding protein
GDAMOCCI_01801,L-methionine gamma-lyase	LMNEFEPG_00339,L-methionine gamma-lyase	HNHGKJFO_00351,L-methionine gamma-lyase	OOOIIGOH_00341,L-methionine gamma-lyase	LGCGBOFF_00218,L-methionine gamma-lyase	FDGMJCMP_00485,L-methionine gamma-lyase
GDAMOCCI_01802,HTH-type transcriptional regulator LutR	LMNEFEPG_00338,HTH-type transcriptional regulator LutR	HNHGKJFO_00350,HTH-type transcriptional regulator LutR	OOOIIGOH_00340,HTH-type transcriptional regulator LutR	LGCGBOFF_00217,HTH-type transcriptional regulator LutR	FDGMJCMP_00486,HTH-type transcriptional regulator LutR
GDAMOCCI_01803,Pyridoxal 4-dehydrogenase	LMNEFEPG_00337,Pyridoxal 4-dehydrogenase	HNHGKJFO_00349,Pyridoxal 4-dehydrogenase	OOOIIGOH_00339,Pyridoxal 4-dehydrogenase	LGCGBOFF_00216,Pyridoxal 4-dehydrogenase	FDGMJCMP_00487,Pyridoxal 4-dehydrogenase
GDAMOCCI_01804,Sulfofructose kinase	LMNEFEPG_00336,Sulfofructose kinase	HNHGKJFO_00348,Sulfofructose kinase	OOOIIGOH_00338,Sulfofructose kinase	LGCGBOFF_00215,Sulfofructose kinase	FDGMJCMP_00488,Sulfofructose kinase
GDAMOCCI_01805,4-hydroxy-tetrahydrodipicolinate synthase	LMNEFEPG_00335,4-hydroxy-tetrahydrodipicolinate synthase	HNHGKJFO_00347,4-hydroxy-tetrahydrodipicolinate synthase	OOOIIGOH_00337,4-hydroxy-tetrahydrodipicolinate synthase	LGCGBOFF_00214,4-hydroxy-tetrahydrodipicolinate synthase	FDGMJCMP_00489,4-hydroxy-tetrahydrodipicolinate synthase
GDAMOCCI_01806,hypothetical protein	LMNEFEPG_00334,hypothetical protein	HNHGKJFO_00346,hypothetical protein	OOOIIGOH_00336,hypothetical protein	LGCGBOFF_00213,hypothetical protein	FDGMJCMP_00490,hypothetical protein
GDAMOCCI_01807,Erythritol/L-threitol-binding protein	LMNEFEPG_00333,Erythritol/L-threitol-binding protein	HNHGKJFO_00345,Erythritol/L-threitol-binding protein	OOOIIGOH_00335,Erythritol/L-threitol-binding protein	LGCGBOFF_00212,Erythritol/L-threitol-binding protein	FDGMJCMP_00491,Erythritol/L-threitol-binding protein
GDAMOCCI_01808,Inner membrane ABC transporter permease protein YcjO	LMNEFEPG_00332,Inner membrane ABC transporter permease protein YcjO	HNHGKJFO_00344,Inner membrane ABC transporter permease protein YcjO	OOOIIGOH_00334,Inner membrane ABC transporter permease protein YcjO	LGCGBOFF_00211,Inner membrane ABC transporter permease protein YcjO	FDGMJCMP_00492,Inner membrane ABC transporter permease protein YcjO
GDAMOCCI_01809,Trehalose transport system permease protein SugB	LMNEFEPG_00331,Trehalose transport system permease protein SugB	HNHGKJFO_00343,Trehalose transport system permease protein SugB	OOOIIGOH_00333,Trehalose transport system permease protein SugB	LGCGBOFF_00210,Trehalose transport system permease protein SugB	FDGMJCMP_00493,Trehalose transport system permease protein SugB
GDAMOCCI_01810,sn-glycerol-3-phosphate import ATP-binding protein UgpC	LMNEFEPG_00330,sn-glycerol-3-phosphate import ATP-binding protein UgpC	HNHGKJFO_00342,sn-glycerol-3-phosphate import ATP-binding protein UgpC	OOOIIGOH_00332,sn-glycerol-3-phosphate import ATP-binding protein UgpC	LGCGBOFF_00209,sn-glycerol-3-phosphate import ATP-binding protein UgpC	FDGMJCMP_00494,sn-glycerol-3-phosphate import ATP-binding protein UgpC
GDAMOCCI_01811,NAD-dependent dihydropyrimidine dehydrogenase subunit PreA	LMNEFEPG_00329,NAD-dependent dihydropyrimidine dehydrogenase subunit PreA	HNHGKJFO_00341,NAD-dependent dihydropyrimidine dehydrogenase subunit PreA	OOOIIGOH_00331,NAD-dependent dihydropyrimidine dehydrogenase subunit PreA	LGCGBOFF_00208,NAD-dependent dihydropyrimidine dehydrogenase subunit PreA	FDGMJCMP_00495,NAD-dependent dihydropyrimidine dehydrogenase subunit PreA
GDAMOCCI_01812,NAD-dependent dihydropyrimidine dehydrogenase subunit PreT	LMNEFEPG_00328,NAD-dependent dihydropyrimidine dehydrogenase subunit PreT	HNHGKJFO_00340,NAD-dependent dihydropyrimidine dehydrogenase subunit PreT	OOOIIGOH_00330,NAD-dependent dihydropyrimidine dehydrogenase subunit PreT	LGCGBOFF_00207,NAD-dependent dihydropyrimidine dehydrogenase subunit PreT	FDGMJCMP_00496,NAD-dependent dihydropyrimidine dehydrogenase subunit PreT
GDAMOCCI_01813,putative inner membrane transporter YedA	LMNEFEPG_00327,putative inner membrane transporter YedA	HNHGKJFO_00339,putative inner membrane transporter YedA	OOOIIGOH_00329,putative inner membrane transporter YedA	LGCGBOFF_00206,putative inner membrane transporter YedA	FDGMJCMP_00497,putative inner membrane transporter YedA
GDAMOCCI_01814,hypothetical protein	LMNEFEPG_00326,hypothetical protein	HNHGKJFO_00338,hypothetical protein	OOOIIGOH_00328,hypothetical protein	LGCGBOFF_00205,hypothetical protein	FDGMJCMP_00498,hypothetical protein
GDAMOCCI_01815,Glucose-6-phosphate isomerase	LMNEFEPG_00325,Glucose-6-phosphate isomerase	HNHGKJFO_00337,Glucose-6-phosphate isomerase	OOOIIGOH_00327,Glucose-6-phosphate isomerase	LGCGBOFF_00204,Glucose-6-phosphate isomerase	FDGMJCMP_00499,Glucose-6-phosphate isomerase
GDAMOCCI_01816,hypothetical protein	LMNEFEPG_00324,hypothetical protein	HNHGKJFO_00336,hypothetical protein	OOOIIGOH_00326,hypothetical protein	LGCGBOFF_00203,N-alpha-acetyl-L-2,4-diaminobutyric acid deacetylase	FDGMJCMP_00500,hypothetical protein
GDAMOCCI_01817,Phosphoglycolate phosphatase	LMNEFEPG_00323,Phosphoglycolate phosphatase	HNHGKJFO_00335,Phosphoglycolate phosphatase	OOOIIGOH_00325,Phosphoglycolate phosphatase	LGCGBOFF_00202,Phosphoglycolate phosphatase	FDGMJCMP_00501,Phosphoglycolate phosphatase
GDAMOCCI_01819,Long-chain-fatty-acid--CoA ligase	LMNEFEPG_00321,Long-chain-fatty-acid--CoA ligase	HNHGKJFO_00333,Long-chain-fatty-acid--CoA ligase	OOOIIGOH_00323,Long-chain-fatty-acid--CoA ligase	LGCGBOFF_00201,Long-chain-fatty-acid--CoA ligase	FDGMJCMP_00503,Long-chain-fatty-acid--CoA ligase
GDAMOCCI_01820,HTH-type transcriptional repressor BepR	LMNEFEPG_00320,HTH-type transcriptional repressor BepR	HNHGKJFO_00332,HTH-type transcriptional repressor BepR	OOOIIGOH_00322,HTH-type transcriptional repressor BepR	LGCGBOFF_00200,HTH-type transcriptional repressor BepR	FDGMJCMP_00504,HTH-type transcriptional repressor BepR
GDAMOCCI_01821,Efflux pump periplasmic linker BepD	LMNEFEPG_00319,Efflux pump periplasmic linker BepD	HNHGKJFO_00331,Efflux pump periplasmic linker BepD	OOOIIGOH_00321,Efflux pump periplasmic linker BepD	LGCGBOFF_00199,Efflux pump periplasmic linker BepD	FDGMJCMP_00505,Efflux pump periplasmic linker BepD
GDAMOCCI_01822,Efflux pump membrane transporter BepE	LMNEFEPG_00318,Efflux pump membrane transporter BepE	HNHGKJFO_00330,Efflux pump membrane transporter BepE	OOOIIGOH_00320,Efflux pump membrane transporter BepE	LGCGBOFF_00198,Efflux pump membrane transporter BepE	FDGMJCMP_00506,Efflux pump membrane transporter BepE
GDAMOCCI_01823,hypothetical protein	LMNEFEPG_00317,hypothetical protein	HNHGKJFO_00329,hypothetical protein	OOOIIGOH_00319,hypothetical protein	LGCGBOFF_00197,hypothetical protein	FDGMJCMP_00507,hypothetical protein
GDAMOCCI_01824,Putative ABC transporter arginine-binding protein 2	LMNEFEPG_00316,Putative ABC transporter arginine-binding protein 2	HNHGKJFO_00328,Putative ABC transporter arginine-binding protein 2	OOOIIGOH_00318,Putative ABC transporter arginine-binding protein 2	LGCGBOFF_00196,Putative ABC transporter arginine-binding protein 2	FDGMJCMP_00508,Putative ABC transporter arginine-binding protein 2
GDAMOCCI_01825,Beta-monoglucosyldiacylglycerol synthase	LMNEFEPG_00315,Beta-monoglucosyldiacylglycerol synthase	HNHGKJFO_00327,Beta-monoglucosyldiacylglycerol synthase	OOOIIGOH_00317,Beta-monoglucosyldiacylglycerol synthase	LGCGBOFF_00195,Beta-monoglucosyldiacylglycerol synthase	FDGMJCMP_00509,Beta-monoglucosyldiacylglycerol synthase
GDAMOCCI_01826,hypothetical protein	LMNEFEPG_00314,hypothetical protein	HNHGKJFO_00326,hypothetical protein	OOOIIGOH_00316,hypothetical protein	LGCGBOFF_00194,hypothetical protein	FDGMJCMP_00510,hypothetical protein
[truncated: 1,345 more rows]

## Sheet: S13 T  MS markers
Supplementary data
S13 Table. Repeatable markers in the mass to charge number of ions (m/z) range 4000–20000 for O. quorumnocens sp. nov. A44T and six other Ochrobactrum spp. type strains.
Strain	m/z markers
O. quorumnocens A44T	7403	8852	9068	11382	12403	12576	18627
O. pituitosum CCUG 50899T	7379	8795	9040	-	12359	12535	-
[truncated: 5 more rows]
