# Supplementary material for: Ochrobactrum quorumnocens sp. nov., a quorum quenching bacterium from the potato rhizosphere, and comparative genome analysis with related type strains
Source: PLoS One. 2019 Jan 22;14(1):e0210874. doi: 10.1371/journal.pone.0210874 (PMC6342446; doi:10.1371/journal.pone.0210874)
Supplement: S6 Table — The analysis was performed for Prokka-annotated genomes using EDGAR (http://edgar.computational.bio). Genome of O. quorumnocens was used as a reference. (XLSX) [file pone.0210874.s011.xlsx]

## Sheet: S6 T O. quorumnocens
Supplementary data
S6 Table. List of annotations for singletons for O. quorumnocens A44T, calculated with respect to a set of 6 related Ochrobactrum spp. strains: O. quorumnocens A44T, O. grignonense OgA9aT, O. thiophenivorans DSM 7216T, O. pseudogrignonense CCUG 30717T, O. pituitosum CCUG 50899T and O. rhizosphaerae PR17T. The analysis was performed for Prokka-annotated genomes using EDGAR (http://edgar.computatio…
Singleton:	Protein:
GDAMOCCI_03245	(R)-specific enoyl-CoA hydratase
GDAMOCCI_05224	1,4-dihydroxy-2-naphthoyl-CoA synthase
GDAMOCCI_03412	16S rRNA endonuclease CdiA
GDAMOCCI_02931	2-dehydro-3,6-dideoxy-6-sulfogluconate aldolase
GDAMOCCI_05207	2-hydroxychromene-2-carboxylate isomerase
GDAMOCCI_02930	2-oxoglutaramate amidase
GDAMOCCI_01127	2-succinyl-6-hydroxy-2, 4-cyclohexadiene-1-carboxylate synthase
GDAMOCCI_03351	3,5-cyclic adenosine monophosphate phosphodiesterase CpdA
GDAMOCCI_04505	3,5-cyclic adenosine monophosphate phosphodiesterase CpdA
GDAMOCCI_04834	3-hydroxybenzoate 6-hydroxylase 1
GDAMOCCI_05219	3-hydroxybutyryl-CoA dehydrogenase
GDAMOCCI_04801	3-keto-5-aminohexanoate cleavage enzyme
GDAMOCCI_05271	3-ketoacyl-CoA thiolase
GDAMOCCI_02892	3-oxoacyl-[acyl-carrier-protein] reductase FabG
GDAMOCCI_03437	3-oxoacyl-[acyl-carrier-protein] reductase FabG
GDAMOCCI_04514	3-oxoacyl-[acyl-carrier-protein] reductase FabG
GDAMOCCI_04951	3-oxoacyl-[acyl-carrier-protein] reductase FabG
GDAMOCCI_05221	3-oxoacyl-[acyl-carrier-protein] reductase FabG1
GDAMOCCI_05197	3-oxosteroid 1-dehydrogenase
GDAMOCCI_05229	3-oxosteroid 1-dehydrogenase
GDAMOCCI_02929	4-hydroxy-4-methyl-2-oxoglutarate aldolase/4-carboxy-4-hydroxy-2-oxoadipate aldolase
GDAMOCCI_02776	4-methylaminobutanoate oxidase (formaldehyde-forming)
GDAMOCCI_05252	5-keto-4-deoxy-D-glucarate aldolase
GDAMOCCI_03356	6-deoxy-6-sulfogluconolactonase
GDAMOCCI_04942	8-amino-7-oxononanoate synthase
GDAMOCCI_02971	ABC transporter glutamine-binding protein GlnH
GDAMOCCI_04950	Acetolactate synthase large subunit IlvB1
GDAMOCCI_03084	Acetophenone carboxylase delta subunit
GDAMOCCI_04826	Acetophenone carboxylase delta subunit
GDAMOCCI_03085	Acetophenone carboxylase gamma subunit
GDAMOCCI_04825	Acetophenone carboxylase gamma subunit
GDAMOCCI_05225	Acetyl-CoA:oxalate CoA-transferase
GDAMOCCI_05228	Acetyl-CoA:oxalate CoA-transferase
GDAMOCCI_03303	Adenosine monophosphate-protein transferase SoFic
GDAMOCCI_03340	Adhesin BmaC autotransporter
GDAMOCCI_03387	Adhesin BmaC autotransporter
GDAMOCCI_03457	Adhesin BmaC autotransporter
GDAMOCCI_03013	Amidase
GDAMOCCI_04104	Antitoxin PemI
GDAMOCCI_05037	ATP-dependent RecD-like DNA helicase
GDAMOCCI_04601	Autotransporter adhesin BtaE
GDAMOCCI_05234	Benzene 1,2-dioxygenase system ferredoxin subunit
GDAMOCCI_03342	Bicyclomycin resistance protein
GDAMOCCI_02979	Bifunctional transcriptional activator/DNA repair enzyme AdaA
GDAMOCCI_05232	Biphenyl 2,3-dioxygenase subunit alpha
GDAMOCCI_04837	C4-dicarboxylate TRAP transporter large permease protein DctM
GDAMOCCI_05259	Carboxyvinyl-carboxyphosphonate phosphorylmutase
GDAMOCCI_01108	Carnitinyl-CoA dehydratase
GDAMOCCI_02954	Catabolite repressor/activator
GDAMOCCI_02814	Chromate reductase
GDAMOCCI_02966	D-glucosaminate-6-phosphate ammonia lyase
GDAMOCCI_02865	D-tagatose 3-epimerase
GDAMOCCI_02952	D-xylose-binding periplasmic protein
GDAMOCCI_02973	Deacetylase
GDAMOCCI_04829	Decarboxylase NovR
GDAMOCCI_03294	Dephospho-CoA kinase
GDAMOCCI_03071	Dihydroanticapsin 7-dehydrogenase
GDAMOCCI_05266	Dihydroanticapsin 7-dehydrogenase
GDAMOCCI_04814	DNA polymerase III subunit epsilon
GDAMOCCI_05317	DNA-invertase hin
GDAMOCCI_02960	Endoribonuclease HigB
GDAMOCCI_04103	Endoribonuclease PemK
GDAMOCCI_03300	FAD-dependent urate hydroxylase
GDAMOCCI_05195	Fatty acid metabolism regulator protein
GDAMOCCI_03087	Fructose dehydrogenase large subunit
GDAMOCCI_03393	GDP-mannose pyrophosphatase NudK
GDAMOCCI_02749	General stress protein 14
GDAMOCCI_04830	Gentisate 1,2-dioxygenase
GDAMOCCI_03086	Glutamate-1-semialdehyde 2,1-aminomutase
GDAMOCCI_04949	Glutamate-1-semialdehyde 2,1-aminomutase
GDAMOCCI_01119	Glutathione S-transferase GST-4.5
GDAMOCCI_03079	Glycerate dehydrogenase
GDAMOCCI_02792	Glycine cleavage system transcriptional activator
GDAMOCCI_03214	Glycine/sarcosine N-methyltransferase
GDAMOCCI_04181	Group II intron-encoded protein LtrA
GDAMOCCI_03187	Hca operon transcriptional activator HcaR
GDAMOCCI_03446	Heme response regulator HssR
GDAMOCCI_05241	High-affinity branched-chain amino acid transport system permease protein LivH
GDAMOCCI_01105	Homoserine dehydrogenase
GDAMOCCI_04589	HTH-type transcriptional activator Btr
GDAMOCCI_04594	HTH-type transcriptional activator Btr
GDAMOCCI_02885	HTH-type transcriptional activator CmpR
GDAMOCCI_04824	HTH-type transcriptional activator CmpR
GDAMOCCI_03358	HTH-type transcriptional regulator BenM
GDAMOCCI_01110	HTH-type transcriptional regulator BetI
GDAMOCCI_03295	HTH-type transcriptional regulator BetI
GDAMOCCI_03343	HTH-type transcriptional regulator CdhR
GDAMOCCI_04090	HTH-type transcriptional regulator CdhR
GDAMOCCI_04802	HTH-type transcriptional regulator CdhR
GDAMOCCI_04808	HTH-type transcriptional regulator CdhR
GDAMOCCI_03348	HTH-type transcriptional regulator DmlR
GDAMOCCI_03066	HTH-type transcriptional regulator GltR
GDAMOCCI_04948	HTH-type transcriptional regulator McbR
GDAMOCCI_03096	HTH-type transcriptional regulator MurR
GDAMOCCI_03440	HTH-type transcriptional regulator YofA
GDAMOCCI_05202	HTH-type transcriptional repressor BepR
GDAMOCCI_03249	HTH-type transcriptional repressor KstR2
GDAMOCCI_03023	HTH-type transcriptional repressor YvoA
GDAMOCCI_03501	HTH-type transcriptional repressor YvoA
GDAMOCCI_02928	Hydrogen peroxide-inducible genes activator
GDAMOCCI_00006	hypothetical protein
GDAMOCCI_00009	hypothetical protein
GDAMOCCI_00075	hypothetical protein
GDAMOCCI_00092	hypothetical protein
GDAMOCCI_00111	hypothetical protein
GDAMOCCI_00127	hypothetical protein
GDAMOCCI_00227	hypothetical protein
GDAMOCCI_00448	hypothetical protein
GDAMOCCI_00511	hypothetical protein
GDAMOCCI_00512	hypothetical protein
GDAMOCCI_00513	hypothetical protein
GDAMOCCI_00514	hypothetical protein
GDAMOCCI_00515	hypothetical protein
GDAMOCCI_00516	hypothetical protein
GDAMOCCI_00517	hypothetical protein
GDAMOCCI_00526	hypothetical protein
GDAMOCCI_00527	hypothetical protein
GDAMOCCI_00528	hypothetical protein
GDAMOCCI_00529	hypothetical protein
GDAMOCCI_00532	hypothetical protein
GDAMOCCI_00533	hypothetical protein
GDAMOCCI_00534	hypothetical protein
GDAMOCCI_00535	hypothetical protein
GDAMOCCI_00537	hypothetical protein
GDAMOCCI_00548	hypothetical protein
GDAMOCCI_00549	hypothetical protein
GDAMOCCI_00552	hypothetical protein
GDAMOCCI_00553	hypothetical protein
GDAMOCCI_00555	hypothetical protein
GDAMOCCI_00556	hypothetical protein
GDAMOCCI_00557	hypothetical protein
GDAMOCCI_00558	hypothetical protein
GDAMOCCI_00559	hypothetical protein
GDAMOCCI_00560	hypothetical protein
GDAMOCCI_00561	hypothetical protein
GDAMOCCI_00698	hypothetical protein
GDAMOCCI_00700	hypothetical protein
GDAMOCCI_00787	hypothetical protein
GDAMOCCI_00861	hypothetical protein
GDAMOCCI_00967	hypothetical protein
GDAMOCCI_01065	hypothetical protein
GDAMOCCI_01066	hypothetical protein
GDAMOCCI_01068	hypothetical protein
GDAMOCCI_01078	hypothetical protein
GDAMOCCI_01079	hypothetical protein
GDAMOCCI_01080	hypothetical protein
GDAMOCCI_01081	hypothetical protein
GDAMOCCI_01082	hypothetical protein
GDAMOCCI_01083	hypothetical protein
GDAMOCCI_01084	hypothetical protein
GDAMOCCI_01085	hypothetical protein
GDAMOCCI_01088	hypothetical protein
GDAMOCCI_01094	hypothetical protein
GDAMOCCI_01095	hypothetical protein
GDAMOCCI_01096	hypothetical protein
GDAMOCCI_01098	hypothetical protein
GDAMOCCI_01101	hypothetical protein
GDAMOCCI_01102	hypothetical protein
GDAMOCCI_01103	hypothetical protein
GDAMOCCI_01106	hypothetical protein
GDAMOCCI_01111	hypothetical protein
GDAMOCCI_01116	hypothetical protein
GDAMOCCI_01120	hypothetical protein
GDAMOCCI_01126	hypothetical protein
GDAMOCCI_01131	hypothetical protein
GDAMOCCI_01132	hypothetical protein
GDAMOCCI_01145	hypothetical protein
GDAMOCCI_01146	hypothetical protein
GDAMOCCI_01148	hypothetical protein
GDAMOCCI_01177	hypothetical protein
GDAMOCCI_01178	hypothetical protein
GDAMOCCI_01182	hypothetical protein
GDAMOCCI_01183	hypothetical protein
GDAMOCCI_01185	hypothetical protein
GDAMOCCI_01278	hypothetical protein
GDAMOCCI_01524	hypothetical protein
GDAMOCCI_01562	hypothetical protein
GDAMOCCI_01575	hypothetical protein
GDAMOCCI_01629	hypothetical protein
GDAMOCCI_01631	hypothetical protein
GDAMOCCI_02090	hypothetical protein
GDAMOCCI_02149	hypothetical protein
GDAMOCCI_02312	hypothetical protein
GDAMOCCI_02409	hypothetical protein
GDAMOCCI_02478	hypothetical protein
GDAMOCCI_02479	hypothetical protein
GDAMOCCI_02480	hypothetical protein
GDAMOCCI_02481	hypothetical protein
GDAMOCCI_02486	hypothetical protein
GDAMOCCI_02491	hypothetical protein
GDAMOCCI_02496	hypothetical protein
GDAMOCCI_02497	hypothetical protein
GDAMOCCI_02498	hypothetical protein
GDAMOCCI_02499	hypothetical protein
GDAMOCCI_02500	hypothetical protein
GDAMOCCI_02502	hypothetical protein
GDAMOCCI_02503	hypothetical protein
GDAMOCCI_02504	hypothetical protein
GDAMOCCI_02505	hypothetical protein
GDAMOCCI_02506	hypothetical protein
GDAMOCCI_02507	hypothetical protein
GDAMOCCI_02508	hypothetical protein
GDAMOCCI_02509	hypothetical protein
GDAMOCCI_02510	hypothetical protein
GDAMOCCI_02512	hypothetical protein
GDAMOCCI_02520	hypothetical protein
GDAMOCCI_02522	hypothetical protein
GDAMOCCI_02601	hypothetical protein
GDAMOCCI_02620	hypothetical protein
GDAMOCCI_02640	hypothetical protein
GDAMOCCI_02641	hypothetical protein
GDAMOCCI_02710	hypothetical protein
GDAMOCCI_02711	hypothetical protein
GDAMOCCI_02712	hypothetical protein
GDAMOCCI_02724	hypothetical protein
GDAMOCCI_02742	hypothetical protein
GDAMOCCI_02745	hypothetical protein
GDAMOCCI_02750	hypothetical protein
GDAMOCCI_02751	hypothetical protein
GDAMOCCI_02756	hypothetical protein
GDAMOCCI_02774	hypothetical protein
GDAMOCCI_02783	hypothetical protein
GDAMOCCI_02788	hypothetical protein
GDAMOCCI_02790	hypothetical protein
GDAMOCCI_02791	hypothetical protein
GDAMOCCI_02796	hypothetical protein
GDAMOCCI_02798	hypothetical protein
GDAMOCCI_02799	hypothetical protein
GDAMOCCI_02800	hypothetical protein
GDAMOCCI_02801	hypothetical protein
GDAMOCCI_02802	hypothetical protein
GDAMOCCI_02803	hypothetical protein
GDAMOCCI_02806	hypothetical protein
GDAMOCCI_02810	hypothetical protein
GDAMOCCI_02811	hypothetical protein
GDAMOCCI_02816	hypothetical protein
GDAMOCCI_02817	hypothetical protein
GDAMOCCI_02818	hypothetical protein
GDAMOCCI_02819	hypothetical protein
GDAMOCCI_02824	hypothetical protein
GDAMOCCI_02833	hypothetical protein
GDAMOCCI_02866	hypothetical protein
GDAMOCCI_02876	hypothetical protein
GDAMOCCI_02877	hypothetical protein
GDAMOCCI_02879	hypothetical protein
GDAMOCCI_02884	hypothetical protein
GDAMOCCI_02890	hypothetical protein
GDAMOCCI_02896	hypothetical protein
GDAMOCCI_02897	hypothetical protein
GDAMOCCI_02926	hypothetical protein
GDAMOCCI_02927	hypothetical protein
GDAMOCCI_02940	hypothetical protein
GDAMOCCI_02941	hypothetical protein
GDAMOCCI_02942	hypothetical protein
GDAMOCCI_02945	hypothetical protein
GDAMOCCI_02953	hypothetical protein
GDAMOCCI_02956	hypothetical protein
GDAMOCCI_02961	hypothetical protein
GDAMOCCI_02964	hypothetical protein
GDAMOCCI_02974	hypothetical protein
GDAMOCCI_02976	hypothetical protein
GDAMOCCI_02980	hypothetical protein
GDAMOCCI_02984	hypothetical protein
GDAMOCCI_02991	hypothetical protein
GDAMOCCI_02994	hypothetical protein
GDAMOCCI_02995	hypothetical protein
GDAMOCCI_02998	hypothetical protein
GDAMOCCI_03005	hypothetical protein
GDAMOCCI_03006	hypothetical protein
GDAMOCCI_03008	hypothetical protein
GDAMOCCI_03012	hypothetical protein
GDAMOCCI_03020	hypothetical protein
GDAMOCCI_03026	hypothetical protein
GDAMOCCI_03044	hypothetical protein
GDAMOCCI_03045	hypothetical protein
GDAMOCCI_03046	hypothetical protein
GDAMOCCI_03047	hypothetical protein
GDAMOCCI_03048	hypothetical protein
GDAMOCCI_03049	hypothetical protein
GDAMOCCI_03050	hypothetical protein
GDAMOCCI_03051	hypothetical protein
GDAMOCCI_03052	hypothetical protein
GDAMOCCI_03053	hypothetical protein
GDAMOCCI_03060	hypothetical protein
GDAMOCCI_03061	hypothetical protein
GDAMOCCI_03067	hypothetical protein
GDAMOCCI_03068	hypothetical protein
GDAMOCCI_03072	hypothetical protein
GDAMOCCI_03076	hypothetical protein
GDAMOCCI_03083	hypothetical protein
GDAMOCCI_03088	hypothetical protein
GDAMOCCI_03089	hypothetical protein
GDAMOCCI_03097	hypothetical protein
GDAMOCCI_03100	hypothetical protein
GDAMOCCI_03102	hypothetical protein
GDAMOCCI_03111	hypothetical protein
GDAMOCCI_03117	hypothetical protein
GDAMOCCI_03120	hypothetical protein
GDAMOCCI_03123	hypothetical protein
GDAMOCCI_03124	hypothetical protein
GDAMOCCI_03125	hypothetical protein
GDAMOCCI_03127	hypothetical protein
GDAMOCCI_03128	hypothetical protein
GDAMOCCI_03134	hypothetical protein
GDAMOCCI_03135	hypothetical protein
GDAMOCCI_03136	hypothetical protein
GDAMOCCI_03137	hypothetical protein
GDAMOCCI_03138	hypothetical protein
GDAMOCCI_03152	hypothetical protein
GDAMOCCI_03157	hypothetical protein
GDAMOCCI_03158	hypothetical protein
GDAMOCCI_03182	hypothetical protein
GDAMOCCI_03188	hypothetical protein
GDAMOCCI_03189	hypothetical protein
GDAMOCCI_03190	hypothetical protein
GDAMOCCI_03191	hypothetical protein
GDAMOCCI_03200	hypothetical protein
GDAMOCCI_03201	hypothetical protein
GDAMOCCI_03210	hypothetical protein
GDAMOCCI_03213	hypothetical protein
GDAMOCCI_03221	hypothetical protein
GDAMOCCI_03222	hypothetical protein
GDAMOCCI_03244	hypothetical protein
GDAMOCCI_03246	hypothetical protein
GDAMOCCI_03247	hypothetical protein
GDAMOCCI_03264	hypothetical protein
GDAMOCCI_03268	hypothetical protein
GDAMOCCI_03275	hypothetical protein
GDAMOCCI_03278	hypothetical protein
GDAMOCCI_03279	hypothetical protein
GDAMOCCI_03282	hypothetical protein
GDAMOCCI_03283	hypothetical protein
GDAMOCCI_03284	hypothetical protein
GDAMOCCI_03288	hypothetical protein
GDAMOCCI_03290	hypothetical protein
GDAMOCCI_03291	hypothetical protein
GDAMOCCI_03293	hypothetical protein
GDAMOCCI_03299	hypothetical protein
GDAMOCCI_03302	hypothetical protein
GDAMOCCI_03304	hypothetical protein
GDAMOCCI_03311	hypothetical protein
GDAMOCCI_03312	hypothetical protein
GDAMOCCI_03316	hypothetical protein
GDAMOCCI_03331	hypothetical protein
GDAMOCCI_03334	hypothetical protein
GDAMOCCI_03335	hypothetical protein
GDAMOCCI_03339	hypothetical protein
GDAMOCCI_03341	hypothetical protein
GDAMOCCI_03345	hypothetical protein
GDAMOCCI_03346	hypothetical protein
GDAMOCCI_03373	hypothetical protein
GDAMOCCI_03374	hypothetical protein
GDAMOCCI_03375	hypothetical protein
GDAMOCCI_03381	hypothetical protein
GDAMOCCI_03382	hypothetical protein
GDAMOCCI_03383	hypothetical protein
GDAMOCCI_03384	hypothetical protein
GDAMOCCI_03386	hypothetical protein
GDAMOCCI_03389	hypothetical protein
GDAMOCCI_03394	hypothetical protein
GDAMOCCI_03403	hypothetical protein
GDAMOCCI_03404	hypothetical protein
GDAMOCCI_03407	hypothetical protein
GDAMOCCI_03416	hypothetical protein
GDAMOCCI_03417	hypothetical protein
GDAMOCCI_03419	hypothetical protein
GDAMOCCI_03420	hypothetical protein
GDAMOCCI_03422	hypothetical protein
GDAMOCCI_03423	hypothetical protein
GDAMOCCI_03424	hypothetical protein
GDAMOCCI_03428	hypothetical protein
GDAMOCCI_03429	hypothetical protein
GDAMOCCI_03435	hypothetical protein
GDAMOCCI_03441	hypothetical protein
GDAMOCCI_03443	hypothetical protein
GDAMOCCI_03448	hypothetical protein
GDAMOCCI_03456	hypothetical protein
GDAMOCCI_03458	hypothetical protein
GDAMOCCI_03459	hypothetical protein
GDAMOCCI_03475	hypothetical protein
GDAMOCCI_03478	hypothetical protein
GDAMOCCI_03487	hypothetical protein
GDAMOCCI_03488	hypothetical protein
GDAMOCCI_03489	hypothetical protein
GDAMOCCI_03495	hypothetical protein
GDAMOCCI_03500	hypothetical protein
GDAMOCCI_03502	hypothetical protein
GDAMOCCI_03503	hypothetical protein
GDAMOCCI_03599	hypothetical protein
GDAMOCCI_03619	hypothetical protein
GDAMOCCI_03621	hypothetical protein
GDAMOCCI_03629	hypothetical protein
GDAMOCCI_03668	hypothetical protein
GDAMOCCI_03669	hypothetical protein
GDAMOCCI_03670	hypothetical protein
GDAMOCCI_03671	hypothetical protein
GDAMOCCI_03672	hypothetical protein
GDAMOCCI_03673	hypothetical protein
GDAMOCCI_03674	hypothetical protein
GDAMOCCI_03676	hypothetical protein
GDAMOCCI_03677	hypothetical protein
GDAMOCCI_03678	hypothetical protein
GDAMOCCI_03679	hypothetical protein
GDAMOCCI_03680	hypothetical protein
GDAMOCCI_03681	hypothetical protein
GDAMOCCI_03732	hypothetical protein
GDAMOCCI_03776	hypothetical protein
GDAMOCCI_03777	hypothetical protein
GDAMOCCI_03908	hypothetical protein
GDAMOCCI_03930	hypothetical protein
GDAMOCCI_03931	hypothetical protein
GDAMOCCI_04102	hypothetical protein
GDAMOCCI_04105	hypothetical protein
GDAMOCCI_04125	hypothetical protein
GDAMOCCI_04126	hypothetical protein
GDAMOCCI_04127	hypothetical protein
GDAMOCCI_04128	hypothetical protein
GDAMOCCI_04129	hypothetical protein
GDAMOCCI_04130	hypothetical protein
GDAMOCCI_04132	hypothetical protein
GDAMOCCI_04133	hypothetical protein
GDAMOCCI_04137	hypothetical protein
GDAMOCCI_04140	hypothetical protein
GDAMOCCI_04142	hypothetical protein
GDAMOCCI_04147	hypothetical protein
GDAMOCCI_04153	hypothetical protein
GDAMOCCI_04156	hypothetical protein
GDAMOCCI_04157	hypothetical protein
GDAMOCCI_04159	hypothetical protein
GDAMOCCI_04178	hypothetical protein
GDAMOCCI_04180	hypothetical protein
GDAMOCCI_04182	hypothetical protein
GDAMOCCI_04185	hypothetical protein
GDAMOCCI_04191	hypothetical protein
GDAMOCCI_04192	hypothetical protein
GDAMOCCI_04261	hypothetical protein
GDAMOCCI_04502	hypothetical protein
GDAMOCCI_04503	hypothetical protein
GDAMOCCI_04508	hypothetical protein
GDAMOCCI_04513	hypothetical protein
GDAMOCCI_04516	hypothetical protein
GDAMOCCI_04519	hypothetical protein
GDAMOCCI_04522	hypothetical protein
GDAMOCCI_04528	hypothetical protein
GDAMOCCI_04531	hypothetical protein
GDAMOCCI_04540	hypothetical protein
GDAMOCCI_04542	hypothetical protein
GDAMOCCI_04567	hypothetical protein
GDAMOCCI_04570	hypothetical protein
GDAMOCCI_04571	hypothetical protein
GDAMOCCI_04572	hypothetical protein
GDAMOCCI_04576	hypothetical protein
GDAMOCCI_04577	hypothetical protein
GDAMOCCI_04578	hypothetical protein
GDAMOCCI_04580	hypothetical protein
GDAMOCCI_04581	hypothetical protein
GDAMOCCI_04587	hypothetical protein
GDAMOCCI_04591	hypothetical protein
GDAMOCCI_04595	hypothetical protein
GDAMOCCI_04596	hypothetical protein
GDAMOCCI_04597	hypothetical protein
GDAMOCCI_04598	hypothetical protein
GDAMOCCI_04599	hypothetical protein
GDAMOCCI_04602	hypothetical protein
GDAMOCCI_04603	hypothetical protein
GDAMOCCI_04605	hypothetical protein
GDAMOCCI_04607	hypothetical protein
GDAMOCCI_04613	hypothetical protein
GDAMOCCI_04616	hypothetical protein
GDAMOCCI_04617	hypothetical protein
GDAMOCCI_04619	hypothetical protein
GDAMOCCI_04621	hypothetical protein
GDAMOCCI_04630	hypothetical protein
GDAMOCCI_04631	hypothetical protein
GDAMOCCI_04632	hypothetical protein
GDAMOCCI_04635	hypothetical protein
GDAMOCCI_04636	hypothetical protein
GDAMOCCI_04640	hypothetical protein
GDAMOCCI_04641	hypothetical protein
GDAMOCCI_04642	hypothetical protein
GDAMOCCI_04669	hypothetical protein
GDAMOCCI_04730	hypothetical protein
GDAMOCCI_04734	hypothetical protein
GDAMOCCI_04773	hypothetical protein
GDAMOCCI_04776	hypothetical protein
GDAMOCCI_04798	hypothetical protein
GDAMOCCI_04799	hypothetical protein
GDAMOCCI_04804	hypothetical protein
GDAMOCCI_04805	hypothetical protein
GDAMOCCI_04809	hypothetical protein
GDAMOCCI_04813	hypothetical protein
GDAMOCCI_04822	hypothetical protein
GDAMOCCI_04823	hypothetical protein
GDAMOCCI_04831	hypothetical protein
GDAMOCCI_04836	hypothetical protein
GDAMOCCI_04848	hypothetical protein
GDAMOCCI_04886	hypothetical protein
GDAMOCCI_04893	hypothetical protein
GDAMOCCI_04894	hypothetical protein
GDAMOCCI_04895	hypothetical protein
GDAMOCCI_04899	hypothetical protein
GDAMOCCI_04900	hypothetical protein
GDAMOCCI_04901	hypothetical protein
GDAMOCCI_04902	hypothetical protein
GDAMOCCI_04903	hypothetical protein
GDAMOCCI_04909	hypothetical protein
GDAMOCCI_04913	hypothetical protein
GDAMOCCI_04914	hypothetical protein
GDAMOCCI_04935	hypothetical protein
GDAMOCCI_04953	hypothetical protein
GDAMOCCI_04954	hypothetical protein
GDAMOCCI_05019	hypothetical protein
GDAMOCCI_05020	hypothetical protein
GDAMOCCI_05022	hypothetical protein
GDAMOCCI_05023	hypothetical protein
GDAMOCCI_05027	hypothetical protein
GDAMOCCI_05028	hypothetical protein
GDAMOCCI_05036	hypothetical protein
GDAMOCCI_05040	hypothetical protein
GDAMOCCI_05042	hypothetical protein
GDAMOCCI_05043	hypothetical protein
GDAMOCCI_05051	hypothetical protein
GDAMOCCI_05052	hypothetical protein
GDAMOCCI_05053	hypothetical protein
GDAMOCCI_05054	hypothetical protein
GDAMOCCI_05062	hypothetical protein
GDAMOCCI_05100	hypothetical protein
GDAMOCCI_05137	hypothetical protein
GDAMOCCI_05193	hypothetical protein
GDAMOCCI_05194	hypothetical protein
GDAMOCCI_05203	hypothetical protein
GDAMOCCI_05205	hypothetical protein
GDAMOCCI_05209	hypothetical protein
GDAMOCCI_05211	hypothetical protein
GDAMOCCI_05215	hypothetical protein
GDAMOCCI_05230	hypothetical protein
GDAMOCCI_05231	hypothetical protein
GDAMOCCI_05233	hypothetical protein
GDAMOCCI_05235	hypothetical protein
GDAMOCCI_05240	hypothetical protein
GDAMOCCI_05243	hypothetical protein
GDAMOCCI_05244	hypothetical protein
GDAMOCCI_05261	hypothetical protein
GDAMOCCI_05268	hypothetical protein
GDAMOCCI_05269	hypothetical protein
GDAMOCCI_05273	hypothetical protein
GDAMOCCI_05274	hypothetical protein
GDAMOCCI_05293	hypothetical protein
GDAMOCCI_05294	hypothetical protein
GDAMOCCI_05295	hypothetical protein
GDAMOCCI_05297	hypothetical protein
GDAMOCCI_05309	hypothetical protein
GDAMOCCI_05318	hypothetical protein
GDAMOCCI_05319	hypothetical protein
GDAMOCCI_05320	hypothetical protein
GDAMOCCI_05364	hypothetical protein
GDAMOCCI_05392	hypothetical protein
GDAMOCCI_05393	hypothetical protein
GDAMOCCI_05405	hypothetical protein
GDAMOCCI_05407	hypothetical protein
GDAMOCCI_05408	hypothetical protein
GDAMOCCI_05412	hypothetical protein
GDAMOCCI_05413	hypothetical protein
GDAMOCCI_05414	hypothetical protein
GDAMOCCI_05415	hypothetical protein
GDAMOCCI_05416	hypothetical protein
GDAMOCCI_05419	hypothetical protein
GDAMOCCI_03442	IgA FC receptor
GDAMOCCI_03099	Inner membrane ABC transporter permease protein YcjO
GDAMOCCI_02805	Inner membrane protein YibH
GDAMOCCI_02875	Intracellular exo-alpha-(1->5)-L-arabinofuranosidase
GDAMOCCI_03355	L-arabinose transport system permease protein AraQ
GDAMOCCI_04800	L-carnitine dehydrogenase
GDAMOCCI_04733	L-gulono-1,4-lactone dehydrogenase
GDAMOCCI_02873	Lactose transport system permease protein LacF
GDAMOCCI_05237	Leu/Ile/Val/Thr-binding protein
GDAMOCCI_03277	LexA repressor
GDAMOCCI_04731	Light-activated DNA-binding protein EL222
GDAMOCCI_05272	Long-chain-fatty-acid--CoA ligase
GDAMOCCI_03296	Lysine 6-dehydrogenase
GDAMOCCI_04833	Maleylpyruvate isomerase
GDAMOCCI_03270	Methionine synthase
GDAMOCCI_00008	Modification methylase DpnIIA
GDAMOCCI_04620	Molecular chaperone Hsp31 and glyoxalase 3
GDAMOCCI_01121	Monoterpene epsilon-lactone hydrolase
GDAMOCCI_02746	Multidrug export protein EmrB
GDAMOCCI_03297	Multidrug resistance protein MdtA
GDAMOCCI_03298	Multidrug resistance protein MdtB
GDAMOCCI_02882	Multiple sugar-binding protein
GDAMOCCI_02883	N-acetylglucosamine repressor
GDAMOCCI_04627	NAD(P)-dependent benzaldehyde dehydrogenase
GDAMOCCI_05198	NADH dehydrogenase
GDAMOCCI_04564	NADH:FAD oxidoreductase
GDAMOCCI_01128	Narbonolide/10-deoxymethynolide synthase PikA2, modules 3 and 4
GDAMOCCI_03220	Narbonolide/10-deoxymethynolide synthase PikA2, modules 3 and 4
GDAMOCCI_03010	Nitrilase
GDAMOCCI_03009	Pca regulon regulatory protein
GDAMOCCI_02748	PCP degradation transcriptional activation protein
GDAMOCCI_05055	Peptidoglycan L-alanyl-D-glutamate endopeptidase CwlK
GDAMOCCI_03192	Phenolic acid decarboxylase subunit C
GDAMOCCI_03011	Phenylacetaldoxime dehydratase
GDAMOCCI_03070	Phenylacetone monooxygenase
GDAMOCCI_05316	Phenylserine dehydratase
GDAMOCCI_04943	Phosphate regulon transcriptional regulatory protein PhoB
GDAMOCCI_04952	Phosphate regulon transcriptional regulatory protein PhoB
GDAMOCCI_01104	Prolyl endopeptidase
GDAMOCCI_00010	Prophage integrase IntS
GDAMOCCI_02889	Protocatechuate 4,5-dioxygenase beta chain
GDAMOCCI_03196	Pterin deaminase
GDAMOCCI_05255	putative alcohol dehydrogenase adh
GDAMOCCI_02871	putative arabinose-binding protein
GDAMOCCI_04584	Putative cyclic-di-GMP phosphodiesterase YlaB
GDAMOCCI_03438	putative cysteine desulfurase
GDAMOCCI_05257	Putative cytochrome P450 126
GDAMOCCI_05270	putative enoyl-CoA hydratase echA8
GDAMOCCI_05250	Putative epoxidase LasC
GDAMOCCI_02970	putative glutamine ABC transporter permease protein GlnM
GDAMOCCI_02888	Putative HTH-type transcriptional regulator
GDAMOCCI_05206	putative HTH-type transcriptional regulator
GDAMOCCI_05044	putative HTH-type transcriptional regulator YtcD
GDAMOCCI_03252	putative HTH-type transcriptional regulator YurK
GDAMOCCI_02891	Putative metabolite transport protein YjhB
GDAMOCCI_02747	putative multidrug resistance protein EmrK
GDAMOCCI_05199	Putative mycofactocin biosynthesis transcriptional regulator MftR
GDAMOCCI_04515	putative N-acetyltransferase YycN
GDAMOCCI_03219	Putative non-heme bromoperoxidase BpoC
GDAMOCCI_04827	putative oxidoreductase
GDAMOCCI_05258	Putative oxidoreductase SadH
GDAMOCCI_00518	Putative prophage major tail sheath protein
GDAMOCCI_03682	Putative prophage phiRv2 integrase
GDAMOCCI_02501	putative protease SohB
GDAMOCCI_02789	putative quorum-quenching lactonase YtnP
GDAMOCCI_04896	putative S-adenosylmethionine-dependent methyltransferase/MSMEI_2290
GDAMOCCI_03357	Putative short-chain type dehydrogenase/reductase
GDAMOCCI_02777	Putative sialic acid transporter
GDAMOCCI_05249	Putative tartrate transporter
GDAMOCCI_03347	putative transport protein HsrA
GDAMOCCI_03022	Pyruvate dehydrogenase E1 component
GDAMOCCI_05303	Quinone oxidoreductase 1
GDAMOCCI_02911	RCS-specific HTH-type transcriptional activator RclR
GDAMOCCI_05322	RCS-specific HTH-type transcriptional activator RclR
GDAMOCCI_02949	Ribitol 2-dehydrogenase
GDAMOCCI_03093	Riboflavin transport system permease protein RibX
GDAMOCCI_03090	Riboflavin-binding protein RibY
GDAMOCCI_03257	Ribose import permease protein RbsC
GDAMOCCI_03258	Ribose import permease protein RbsC
GDAMOCCI_03184	Sensor protein FixL
GDAMOCCI_02965	Serine/threonine-protein kinase HipA
GDAMOCCI_05223	Short-chain-fatty-acid--CoA ligase
GDAMOCCI_04639	Signal transduction histidine-protein kinase BarA
GDAMOCCI_03454	Signal-transduction histidine kinase senX3
GDAMOCCI_03353	sn-glycerol-3-phosphate-binding periplasmic protein UgpB
GDAMOCCI_05251	Soluble epoxide hydrolase
GDAMOCCI_04835	Solute-binding protein
GDAMOCCI_02935	Spermidine/putrescine-binding periplasmic protein
GDAMOCCI_03118	Streptomycin 3-adenylyltransferase
GDAMOCCI_03344	Streptothricin hydrolase
GDAMOCCI_05208	Sulfoquinovose 1-dehydrogenase
GDAMOCCI_03028	Threonine synthase
GDAMOCCI_01184	Toxin FitB
GDAMOCCI_02957	Toxin FitB
GDAMOCCI_02996	Toxin FitB
GDAMOCCI_05049	Toxin HigB-1
GDAMOCCI_02869	Toxin ParE4
GDAMOCCI_03392	Trans-2,3-dihydro-3-hydroxyanthranilate isomerase
GDAMOCCI_03338	Transcriptional activator FeaR
GDAMOCCI_03460	Transcriptional regulatory protein BaeR
GDAMOCCI_05226	Transcriptional regulatory protein ZraR
GDAMOCCI_02972	Transcriptional repressor IclR
GDAMOCCI_02999	Transposase for transposon Tn5
GDAMOCCI_03148	Transposase for transposon Tn5
GDAMOCCI_03287	Transposase for transposon Tn5
GDAMOCCI_04898	Transposase for transposon Tn5
GDAMOCCI_03098	Trehalose transport system permease protein SugB
GDAMOCCI_00562	Tyrosine recombinase XerC
GDAMOCCI_05041	Tyrosine recombinase XerC
GDAMOCCI_05321	Ubiquinone biosynthesis O-methyltransferase
GDAMOCCI_04569	UDP-N-acetylenolpyruvoylglucosamine reductase
GDAMOCCI_03024	Xaa-Pro dipeptidase
GDAMOCCI_03255	Xylitol-binding protein
GDAMOCCI_02950	Xylose transport system permease protein XylH
GDAMOCCI_03675	Zona occludens toxin
