# Supplementary material for: Ochrobactrum quorumnocens sp. nov., a quorum quenching bacterium from the potato rhizosphere, and comparative genome analysis with related type strains
Source: PLoS One. 2019 Jan 22;14(1):e0210874. doi: 10.1371/journal.pone.0210874 (PMC6342446; doi:10.1371/journal.pone.0210874)
Supplement: S7 Table — The analysis was performed for Prokka-annotated genomes using EDGAR (http://edgar.computational.bio). Genome of O. quorumnocens was used as a reference. (XLSX) [file pone.0210874.s012.xlsx]

## Sheet:  S7 T O. rhizosphaerae
Supplementary data
S7 Table. List of annotations for singletons for O. rhizosphaerae PR17T, calculated with respect to a set of 6 related Ochrobactrum spp. strains: O. quorumnocens A44T, O. grignonense OgA9aT, O. thiophenivorans DSM 7216T, O. pseudogrignonense CCUG 30717T, O. pituitosum CCUG 50899T and O. rhizosphaerae PR17T. The analysis was performed for Prokka-annotated genomes using EDGAR (http://edgar.computat…
Singleton:	Protein:
OOOIIGOH_04056	Adenosine monophosphate-protein transferase VbhT
OOOIIGOH_04332	Adhesin BmaC autotransporter
OOOIIGOH_04484	Aerobic cobaltochelatase subunit CobN
OOOIIGOH_04525	Aklavinone 12-hydroxylase RdmE
OOOIIGOH_03786	Anhydrotetracycline monooxygenase
OOOIIGOH_03333	ATP-dependent Clp protease proteolytic subunit
OOOIIGOH_04304	ATP-dependent Clp protease proteolytic subunit
OOOIIGOH_04488	C-factor
OOOIIGOH_04435	Chromosome-partitioning protein ParB
OOOIIGOH_04483	Colicin I receptor
OOOIIGOH_04520	Conjugal transfer protein TraG
OOOIIGOH_04643	Coupling protein TraD
OOOIIGOH_03376	Cytosol aminopeptidase
OOOIIGOH_04139	D-amino acid dehydrogenase
OOOIIGOH_03379	Dipeptide transport system permease protein DppC
OOOIIGOH_03361	DNA mismatch repair protein MutL
OOOIIGOH_02099	DNA polymerase III subunit beta
OOOIIGOH_02520	DNA-invertase hin
OOOIIGOH_01033	dTDP-4-dehydro-6-deoxyglucose reductase
OOOIIGOH_03078	Exodeoxyribonuclease 10
OOOIIGOH_03383	Glucosamine-6-phosphate deaminase 1
OOOIIGOH_03381	Glutamate-1-semialdehyde 2,1-aminomutase
OOOIIGOH_03377	Heme-binding protein A
OOOIIGOH_04353	HTH-type transcriptional regulator CynR
OOOIIGOH_03384	HTH-type transcriptional regulator GmuR
OOOIIGOH_04378	HTH-type transcriptional repressor KstR2
OOOIIGOH_04355	Hydrogen cyanide synthase subunit HcnC
OOOIIGOH_01423	Hydroxyacylglutathione hydrolase
OOOIIGOH_00015	hypothetical protein
OOOIIGOH_00118	hypothetical protein
OOOIIGOH_00137	hypothetical protein
OOOIIGOH_00449	hypothetical protein
OOOIIGOH_00529	hypothetical protein
OOOIIGOH_00565	hypothetical protein
OOOIIGOH_00719	hypothetical protein
OOOIIGOH_00754	hypothetical protein
OOOIIGOH_00840	hypothetical protein
OOOIIGOH_00969	hypothetical protein
OOOIIGOH_01018	hypothetical protein
OOOIIGOH_01025	hypothetical protein
OOOIIGOH_01026	hypothetical protein
OOOIIGOH_01028	hypothetical protein
OOOIIGOH_01037	hypothetical protein
OOOIIGOH_01038	hypothetical protein
OOOIIGOH_01238	hypothetical protein
OOOIIGOH_01239	hypothetical protein
OOOIIGOH_01297	hypothetical protein
OOOIIGOH_01319	hypothetical protein
OOOIIGOH_01428	hypothetical protein
OOOIIGOH_01429	hypothetical protein
OOOIIGOH_01577	hypothetical protein
OOOIIGOH_01648	hypothetical protein
OOOIIGOH_01661	hypothetical protein
OOOIIGOH_01690	hypothetical protein
OOOIIGOH_01820	hypothetical protein
OOOIIGOH_01883	hypothetical protein
OOOIIGOH_01888	hypothetical protein
OOOIIGOH_01897	hypothetical protein
OOOIIGOH_01898	hypothetical protein
OOOIIGOH_01899	hypothetical protein
OOOIIGOH_01900	hypothetical protein
OOOIIGOH_01902	hypothetical protein
OOOIIGOH_01903	hypothetical protein
OOOIIGOH_01904	hypothetical protein
OOOIIGOH_01905	hypothetical protein
OOOIIGOH_01906	hypothetical protein
OOOIIGOH_01907	hypothetical protein
OOOIIGOH_01908	hypothetical protein
OOOIIGOH_01909	hypothetical protein
OOOIIGOH_01910	hypothetical protein
OOOIIGOH_01911	hypothetical protein
OOOIIGOH_01912	hypothetical protein
OOOIIGOH_01913	hypothetical protein
OOOIIGOH_01914	hypothetical protein
OOOIIGOH_01915	hypothetical protein
OOOIIGOH_01916	hypothetical protein
OOOIIGOH_01917	hypothetical protein
OOOIIGOH_01921	hypothetical protein
OOOIIGOH_01930	hypothetical protein
OOOIIGOH_01931	hypothetical protein
OOOIIGOH_01932	hypothetical protein
OOOIIGOH_02097	hypothetical protein
OOOIIGOH_02098	hypothetical protein
OOOIIGOH_02100	hypothetical protein
OOOIIGOH_02101	hypothetical protein
OOOIIGOH_02106	hypothetical protein
OOOIIGOH_02107	hypothetical protein
OOOIIGOH_02108	hypothetical protein
OOOIIGOH_02111	hypothetical protein
OOOIIGOH_02112	hypothetical protein
OOOIIGOH_02115	hypothetical protein
OOOIIGOH_02121	hypothetical protein
OOOIIGOH_02122	hypothetical protein
OOOIIGOH_02134	hypothetical protein
OOOIIGOH_02135	hypothetical protein
OOOIIGOH_02137	hypothetical protein
OOOIIGOH_02141	hypothetical protein
OOOIIGOH_02154	hypothetical protein
OOOIIGOH_02384	hypothetical protein
OOOIIGOH_02398	hypothetical protein
OOOIIGOH_02427	hypothetical protein
OOOIIGOH_02430	hypothetical protein
OOOIIGOH_02431	hypothetical protein
OOOIIGOH_02453	hypothetical protein
OOOIIGOH_02505	hypothetical protein
OOOIIGOH_02507	hypothetical protein
OOOIIGOH_02508	hypothetical protein
OOOIIGOH_02509	hypothetical protein
OOOIIGOH_02510	hypothetical protein
OOOIIGOH_02511	hypothetical protein
OOOIIGOH_02512	hypothetical protein
OOOIIGOH_02513	hypothetical protein
OOOIIGOH_02514	hypothetical protein
OOOIIGOH_02515	hypothetical protein
OOOIIGOH_02516	hypothetical protein
OOOIIGOH_02518	hypothetical protein
OOOIIGOH_02519	hypothetical protein
OOOIIGOH_02521	hypothetical protein
OOOIIGOH_02522	hypothetical protein
OOOIIGOH_02523	hypothetical protein
OOOIIGOH_02524	hypothetical protein
OOOIIGOH_02525	hypothetical protein
OOOIIGOH_02526	hypothetical protein
OOOIIGOH_02527	hypothetical protein
OOOIIGOH_02528	hypothetical protein
OOOIIGOH_02529	hypothetical protein
OOOIIGOH_02530	hypothetical protein
OOOIIGOH_02531	hypothetical protein
OOOIIGOH_02532	hypothetical protein
OOOIIGOH_02533	hypothetical protein
OOOIIGOH_02534	hypothetical protein
OOOIIGOH_02535	hypothetical protein
OOOIIGOH_02536	hypothetical protein
OOOIIGOH_02537	hypothetical protein
OOOIIGOH_02538	hypothetical protein
OOOIIGOH_02539	hypothetical protein
OOOIIGOH_02540	hypothetical protein
OOOIIGOH_02541	hypothetical protein
OOOIIGOH_02542	hypothetical protein
OOOIIGOH_02543	hypothetical protein
OOOIIGOH_02544	hypothetical protein
OOOIIGOH_02545	hypothetical protein
OOOIIGOH_02546	hypothetical protein
OOOIIGOH_02547	hypothetical protein
OOOIIGOH_02548	hypothetical protein
OOOIIGOH_02549	hypothetical protein
OOOIIGOH_02550	hypothetical protein
OOOIIGOH_02681	hypothetical protein
OOOIIGOH_02693	hypothetical protein
OOOIIGOH_02699	hypothetical protein
OOOIIGOH_02721	hypothetical protein
OOOIIGOH_02722	hypothetical protein
OOOIIGOH_02725	hypothetical protein
OOOIIGOH_02818	hypothetical protein
OOOIIGOH_02871	hypothetical protein
OOOIIGOH_02917	hypothetical protein
OOOIIGOH_02999	hypothetical protein
OOOIIGOH_03000	hypothetical protein
OOOIIGOH_03001	hypothetical protein
OOOIIGOH_03002	hypothetical protein
OOOIIGOH_03005	hypothetical protein
OOOIIGOH_03042	hypothetical protein
OOOIIGOH_03064	hypothetical protein
OOOIIGOH_03065	hypothetical protein
OOOIIGOH_03067	hypothetical protein
OOOIIGOH_03068	hypothetical protein
OOOIIGOH_03069	hypothetical protein
OOOIIGOH_03070	hypothetical protein
OOOIIGOH_03071	hypothetical protein
OOOIIGOH_03077	hypothetical protein
OOOIIGOH_03103	hypothetical protein
OOOIIGOH_03109	hypothetical protein
OOOIIGOH_03113	hypothetical protein
OOOIIGOH_03116	hypothetical protein
OOOIIGOH_03131	hypothetical protein
OOOIIGOH_03132	hypothetical protein
OOOIIGOH_03133	hypothetical protein
OOOIIGOH_03134	hypothetical protein
OOOIIGOH_03135	hypothetical protein
OOOIIGOH_03136	hypothetical protein
OOOIIGOH_03137	hypothetical protein
OOOIIGOH_03174	hypothetical protein
OOOIIGOH_03175	hypothetical protein
OOOIIGOH_03179	hypothetical protein
OOOIIGOH_03181	hypothetical protein
OOOIIGOH_03320	hypothetical protein
OOOIIGOH_03330	hypothetical protein
OOOIIGOH_03331	hypothetical protein
OOOIIGOH_03332	hypothetical protein
OOOIIGOH_03335	hypothetical protein
OOOIIGOH_03336	hypothetical protein
OOOIIGOH_03337	hypothetical protein
OOOIIGOH_03338	hypothetical protein
OOOIIGOH_03339	hypothetical protein
OOOIIGOH_03340	hypothetical protein
OOOIIGOH_03341	hypothetical protein
OOOIIGOH_03342	hypothetical protein
OOOIIGOH_03343	hypothetical protein
OOOIIGOH_03344	hypothetical protein
OOOIIGOH_03345	hypothetical protein
OOOIIGOH_03346	hypothetical protein
OOOIIGOH_03347	hypothetical protein
OOOIIGOH_03348	hypothetical protein
OOOIIGOH_03350	hypothetical protein
OOOIIGOH_03360	hypothetical protein
OOOIIGOH_03362	hypothetical protein
OOOIIGOH_03363	hypothetical protein
OOOIIGOH_03499	hypothetical protein
OOOIIGOH_03625	hypothetical protein
OOOIIGOH_03626	hypothetical protein
OOOIIGOH_03627	hypothetical protein
OOOIIGOH_03628	hypothetical protein
OOOIIGOH_03629	hypothetical protein
OOOIIGOH_03631	hypothetical protein
OOOIIGOH_03632	hypothetical protein
OOOIIGOH_03703	hypothetical protein
OOOIIGOH_03753	hypothetical protein
OOOIIGOH_03872	hypothetical protein
OOOIIGOH_03874	hypothetical protein
OOOIIGOH_03875	hypothetical protein
OOOIIGOH_03881	hypothetical protein
OOOIIGOH_03889	hypothetical protein
OOOIIGOH_03890	hypothetical protein
OOOIIGOH_03891	hypothetical protein
OOOIIGOH_03896	hypothetical protein
OOOIIGOH_03987	hypothetical protein
OOOIIGOH_04005	hypothetical protein
OOOIIGOH_04048	hypothetical protein
OOOIIGOH_04064	hypothetical protein
OOOIIGOH_04068	hypothetical protein
OOOIIGOH_04072	hypothetical protein
OOOIIGOH_04078	hypothetical protein
OOOIIGOH_04137	hypothetical protein
OOOIIGOH_04144	hypothetical protein
OOOIIGOH_04201	hypothetical protein
OOOIIGOH_04213	hypothetical protein
OOOIIGOH_04240	hypothetical protein
OOOIIGOH_04241	hypothetical protein
OOOIIGOH_04242	hypothetical protein
OOOIIGOH_04243	hypothetical protein
OOOIIGOH_04245	hypothetical protein
OOOIIGOH_04246	hypothetical protein
OOOIIGOH_04247	hypothetical protein
OOOIIGOH_04248	hypothetical protein
OOOIIGOH_04249	hypothetical protein
OOOIIGOH_04312	hypothetical protein
OOOIIGOH_04315	hypothetical protein
OOOIIGOH_04358	hypothetical protein
OOOIIGOH_04361	hypothetical protein
OOOIIGOH_04362	hypothetical protein
OOOIIGOH_04364	hypothetical protein
OOOIIGOH_04370	hypothetical protein
OOOIIGOH_04371	hypothetical protein
OOOIIGOH_04375	hypothetical protein
OOOIIGOH_04386	hypothetical protein
OOOIIGOH_04390	hypothetical protein
OOOIIGOH_04392	hypothetical protein
OOOIIGOH_04412	hypothetical protein
OOOIIGOH_04413	hypothetical protein
OOOIIGOH_04414	hypothetical protein
OOOIIGOH_04415	hypothetical protein
OOOIIGOH_04421	hypothetical protein
OOOIIGOH_04423	hypothetical protein
OOOIIGOH_04426	hypothetical protein
OOOIIGOH_04429	hypothetical protein
OOOIIGOH_04438	hypothetical protein
OOOIIGOH_04445	hypothetical protein
OOOIIGOH_04446	hypothetical protein
OOOIIGOH_04485	hypothetical protein
OOOIIGOH_04486	hypothetical protein
OOOIIGOH_04509	hypothetical protein
OOOIIGOH_04510	hypothetical protein
OOOIIGOH_04511	hypothetical protein
OOOIIGOH_04512	hypothetical protein
OOOIIGOH_04513	hypothetical protein
OOOIIGOH_04514	hypothetical protein
OOOIIGOH_04516	hypothetical protein
OOOIIGOH_04517	hypothetical protein
OOOIIGOH_04521	hypothetical protein
OOOIIGOH_04539	hypothetical protein
OOOIIGOH_04551	hypothetical protein
OOOIIGOH_04583	hypothetical protein
OOOIIGOH_04584	hypothetical protein
OOOIIGOH_04585	hypothetical protein
OOOIIGOH_04590	hypothetical protein
OOOIIGOH_04593	hypothetical protein
OOOIIGOH_04594	hypothetical protein
OOOIIGOH_04595	hypothetical protein
OOOIIGOH_04597	hypothetical protein
OOOIIGOH_04602	hypothetical protein
OOOIIGOH_04607	hypothetical protein
OOOIIGOH_04608	hypothetical protein
OOOIIGOH_04609	hypothetical protein
OOOIIGOH_04615	hypothetical protein
OOOIIGOH_04617	hypothetical protein
OOOIIGOH_04635	hypothetical protein
OOOIIGOH_04636	hypothetical protein
OOOIIGOH_04639	hypothetical protein
OOOIIGOH_04642	hypothetical protein
OOOIIGOH_04644	hypothetical protein
OOOIIGOH_04645	hypothetical protein
OOOIIGOH_04646	hypothetical protein
OOOIIGOH_04647	hypothetical protein
OOOIIGOH_04649	hypothetical protein
OOOIIGOH_04652	hypothetical protein
OOOIIGOH_04653	hypothetical protein
OOOIIGOH_04662	hypothetical protein
OOOIIGOH_04664	hypothetical protein
OOOIIGOH_04665	hypothetical protein
OOOIIGOH_04667	hypothetical protein
OOOIIGOH_04671	hypothetical protein
OOOIIGOH_04672	hypothetical protein
OOOIIGOH_04598	Inner membrane protein YabI
OOOIIGOH_02464	Inner membrane protein YccF
OOOIIGOH_04327	Inner membrane transport permease YbhR
OOOIIGOH_04601	Inner membrane transport protein YajR
OOOIIGOH_04322	L-carnitine dehydrogenase
OOOIIGOH_02104	LexA repressor
OOOIIGOH_03752	Magnesium-transporting ATPase, P-type 1
OOOIIGOH_04638	Malonyl-[acyl-carrier protein] O-methyltransferase
OOOIIGOH_04648	Modification methylase BspRI
OOOIIGOH_03359	Modification methylase HaeIII
OOOIIGOH_04325	Multidrug export protein EmrA
OOOIIGOH_03724	Multidrug resistance protein MdtA
OOOIIGOH_03888	Multidrug resistance protein MdtA
OOOIIGOH_03723	Multidrug resistance protein MdtC
OOOIIGOH_01035	N-acetyl-alpha-D-glucosaminyl L-malate synthase
OOOIIGOH_04524	Nitronate monooxygenase
OOOIIGOH_03701	Nucleoid occlusion factor SlmA
OOOIIGOH_01390	Nucleoside triphosphatase NudI
OOOIIGOH_04489	PCP degradation transcriptional activation protein
OOOIIGOH_03375	Penicillin-binding protein 4*
OOOIIGOH_04250	Prophage integrase IntA
OOOIIGOH_03006	Prophage integrase IntS
OOOIIGOH_04143	putative amino-acid ABC transporter-binding protein
OOOIIGOH_01040	putative glycosyltransferase
OOOIIGOH_04324	putative HTH-type transcriptional regulator YbiH
OOOIIGOH_03870	Putative L-lactate dehydrogenase operon regulatory protein
OOOIIGOH_01036	putative S-adenosylmethionine-dependent methyltransferase
OOOIIGOH_04376	Putative short-chain type dehydrogenase/reductase
OOOIIGOH_04491	Riboflavin transporter RibZ
OOOIIGOH_04535	Ribonuclease Z
OOOIIGOH_03751	Sensor histidine kinase TmoS
OOOIIGOH_04588	Sensor protein QseC
OOOIIGOH_04372	Short-chain-enoyl-CoA hydratase
OOOIIGOH_04533	Spermidine/putrescine transport system permease protein PotB
OOOIIGOH_04532	Spermidine/putrescine-binding periplasmic protein
OOOIIGOH_04536	Sulfoquinovose 1-dehydrogenase
OOOIIGOH_01034	Teichoic acid poly(glycerol phosphate) polymerase
OOOIIGOH_04244	Tyrosine recombinase XerC
OOOIIGOH_02136	UDP-Gal:alpha-D-GlcNAc-diphosphoundecaprenol beta-1,3-galactosyltransferase
OOOIIGOH_04599	Undecaprenyl-diphosphatase BcrC
OOOIIGOH_03704	Vibriobactin utilization protein ViuB
OOOIIGOH_03382	Xylulose kinase
