# Supplementary material for: Ochrobactrum quorumnocens sp. nov., a quorum quenching bacterium from the potato rhizosphere, and comparative genome analysis with related type strains
Source: PLoS One. 2019 Jan 22;14(1):e0210874. doi: 10.1371/journal.pone.0210874 (PMC6342446; doi:10.1371/journal.pone.0210874)
Supplement: S8 Table — The analysis was performed for Prokka-annotated genomes using EDGAR (http://edgar.computational.bio). Genome of O. quorumnocens was used as a reference. (XLSX) [file pone.0210874.s013.xlsx]

## Sheet: S8 T O. pituitosum
Supplementary data
S8 Table. List of annotations for singletons for O. pituitosum CCUG 50899T, calculated with respect to a set of 6 related Ochrobactrum spp. strains: O. quorumnocens A44T, O. grignonense OgA9aT, O. thiophenivorans DSM 7216T, O. pseudogrignonense CCUG 30717T, O. pituitosum CCUG 50899T and O. rhizosphaerae PR17T. The analysis was performed for Prokka-annotated genomes using EDGAR (http://edgar.compu…
Singleton:	Protein:
FDGMJCMP_04392	1,2-epoxyphenylacetyl-CoA isomerase
FDGMJCMP_04400	1,2-epoxyphenylacetyl-CoA isomerase
FDGMJCMP_05303	2-haloacrylate reductase
FDGMJCMP_04920	3-hydroxybenzoate 6-hydroxylase
FDGMJCMP_04930	3-hydroxybenzoate 6-hydroxylase
FDGMJCMP_04921	3-hydroxybenzoate 6-hydroxylase 1
FDGMJCMP_04366	4-hydroxy-4-methyl-2-oxoglutarate aldolase/4-carboxy-4-hydroxy-2-oxoadipate aldolase
FDGMJCMP_05009	5-methylthioadenosine/S-adenosylhomocysteine nucleosidase
FDGMJCMP_04887	6-hydroxynicotinate 3-monooxygenase
FDGMJCMP_04434	60 kDa SS-A/Ro ribonucleoprotein
FDGMJCMP_04477	7-cyano-7-deazaguanine synthase
FDGMJCMP_05299	Acetophenone carboxylase delta subunit
FDGMJCMP_05297	Acetophenone carboxylase gamma subunit
FDGMJCMP_05298	Acetophenone carboxylase gamma subunit
FDGMJCMP_04510	Adhesin BmaC autotransporter
FDGMJCMP_04693	Aerobactin synthase
FDGMJCMP_05029	Aerobic respiration control protein ArcA
FDGMJCMP_04244	Alkyl hydroperoxide reductase AhpD
FDGMJCMP_04499	Anhydrotetracycline monooxygenase
FDGMJCMP_01014	Antitoxin HicB
FDGMJCMP_05001	Antitoxin HigA-1
FDGMJCMP_03942	ATP-dependent Clp protease proteolytic subunit
FDGMJCMP_04913	Benzaldehyde dehydrogenase [NAD(+)]
FDGMJCMP_04964	Benzaldehyde dehydrogenase [NAD(+)]
FDGMJCMP_05390	Beta-lactamase TEM-12
FDGMJCMP_05406	Beta-lactamase TEM-12
FDGMJCMP_04409	Bifunctional protein FolD protein
FDGMJCMP_00987	Bis(5-nucleosyl)-tetraphosphatase, symmetrical
FDGMJCMP_04391	Caffeyl-CoA reductase-Etf complex subunit CarC
FDGMJCMP_04530	Capreomycidine synthase
FDGMJCMP_04393	Carnitinyl-CoA dehydratase
FDGMJCMP_05189	Chromosome-partitioning protein Spo0J
FDGMJCMP_04873	Coniferyl-alcohol dehydrogenase
FDGMJCMP_04912	Coniferyl-alcohol dehydrogenase
FDGMJCMP_04961	Coniferyl-alcohol dehydrogenase
FDGMJCMP_04962	Coniferyl-alcohol dehydrogenase
FDGMJCMP_05153	Copper resistance protein A
FDGMJCMP_05035	Cyclic di-GMP phosphodiesterase CdpA
FDGMJCMP_04512	Cytochrome c-type protein NapC
FDGMJCMP_04241	D-allose-binding periplasmic protein
FDGMJCMP_04832	D-allose-binding periplasmic protein
FDGMJCMP_04981	DNA replication and repair protein RecF
FDGMJCMP_04631	Ecotin
FDGMJCMP_05002	Endoribonuclease HigB
FDGMJCMP_04410	Enterobactin synthase component D
FDGMJCMP_05032	Extracellular serine protease
FDGMJCMP_04698	Ferric aerobactin receptor
FDGMJCMP_04353	Ferrichrome-iron receptor
FDGMJCMP_04445	Fumarate reductase flavoprotein subunit
FDGMJCMP_02697	Gamma-glutamylputrescine oxidoreductase
FDGMJCMP_04247	Glutathione transport system permease protein GsiC
FDGMJCMP_04525	Glycine cleavage system transcriptional activator
FDGMJCMP_05308	Group II intron-encoded protein LtrA
FDGMJCMP_02414	Heterocyst differentiation ATP-binding protein HepA
FDGMJCMP_04883	High-affinity branched-chain amino acid transport system permease protein LivH
FDGMJCMP_04917	High-affinity branched-chain amino acid transport system permease protein LivH
FDGMJCMP_04918	High-affinity branched-chain amino acid transport system permease protein LivH
FDGMJCMP_05105	HTH-type transcriptional activator Btr
FDGMJCMP_04872	HTH-type transcriptional regulator AcrR
FDGMJCMP_04911	HTH-type transcriptional regulator AcrR
FDGMJCMP_04390	HTH-type transcriptional regulator BetI
FDGMJCMP_05269	HTH-type transcriptional regulator CysL
FDGMJCMP_04775	HTH-type transcriptional regulator DmlR
FDGMJCMP_05473	HTH-type transcriptional regulator NorG
FDGMJCMP_04528	HTH-type transcriptional regulator SutR
FDGMJCMP_05290	HTH-type transcriptional regulator SutR
FDGMJCMP_04959	HTH-type transcriptional repressor NicS
FDGMJCMP_05045	HTH-type transcriptional repressor RspR
FDGMJCMP_00014	hypothetical protein
FDGMJCMP_00015	hypothetical protein
FDGMJCMP_00035	hypothetical protein
FDGMJCMP_00078	hypothetical protein
FDGMJCMP_00274	hypothetical protein
FDGMJCMP_00292	hypothetical protein
FDGMJCMP_00443	hypothetical protein
FDGMJCMP_00444	hypothetical protein
FDGMJCMP_00445	hypothetical protein
FDGMJCMP_00447	hypothetical protein
FDGMJCMP_00449	hypothetical protein
FDGMJCMP_00450	hypothetical protein
FDGMJCMP_00451	hypothetical protein
FDGMJCMP_00452	hypothetical protein
FDGMJCMP_00453	hypothetical protein
FDGMJCMP_00454	hypothetical protein
FDGMJCMP_00456	hypothetical protein
FDGMJCMP_00457	hypothetical protein
FDGMJCMP_00458	hypothetical protein
FDGMJCMP_00513	hypothetical protein
FDGMJCMP_00580	hypothetical protein
FDGMJCMP_00590	hypothetical protein
FDGMJCMP_00626	hypothetical protein
FDGMJCMP_00900	hypothetical protein
FDGMJCMP_00907	hypothetical protein
FDGMJCMP_00952	hypothetical protein
FDGMJCMP_00953	hypothetical protein
FDGMJCMP_00954	hypothetical protein
FDGMJCMP_00955	hypothetical protein
FDGMJCMP_00956	hypothetical protein
FDGMJCMP_00957	hypothetical protein
FDGMJCMP_00958	hypothetical protein
FDGMJCMP_00959	hypothetical protein
FDGMJCMP_00960	hypothetical protein
FDGMJCMP_00963	hypothetical protein
FDGMJCMP_00965	hypothetical protein
FDGMJCMP_00966	hypothetical protein
FDGMJCMP_00968	hypothetical protein
FDGMJCMP_00969	hypothetical protein
FDGMJCMP_00973	hypothetical protein
FDGMJCMP_00977	hypothetical protein
FDGMJCMP_00978	hypothetical protein
FDGMJCMP_00979	hypothetical protein
FDGMJCMP_00980	hypothetical protein
FDGMJCMP_00983	hypothetical protein
FDGMJCMP_00984	hypothetical protein
FDGMJCMP_00985	hypothetical protein
FDGMJCMP_00986	hypothetical protein
FDGMJCMP_00989	hypothetical protein
FDGMJCMP_00990	hypothetical protein
FDGMJCMP_00991	hypothetical protein
FDGMJCMP_00992	hypothetical protein
FDGMJCMP_00993	hypothetical protein
FDGMJCMP_00994	hypothetical protein
FDGMJCMP_00995	hypothetical protein
FDGMJCMP_00996	hypothetical protein
FDGMJCMP_00997	hypothetical protein
FDGMJCMP_00998	hypothetical protein
FDGMJCMP_00999	hypothetical protein
FDGMJCMP_01000	hypothetical protein
FDGMJCMP_01001	hypothetical protein
FDGMJCMP_01002	hypothetical protein
FDGMJCMP_01003	hypothetical protein
FDGMJCMP_01004	hypothetical protein
FDGMJCMP_01005	hypothetical protein
FDGMJCMP_01006	hypothetical protein
FDGMJCMP_01008	hypothetical protein
FDGMJCMP_01009	hypothetical protein
FDGMJCMP_01015	hypothetical protein
FDGMJCMP_01019	hypothetical protein
FDGMJCMP_01281	hypothetical protein
FDGMJCMP_01282	hypothetical protein
FDGMJCMP_01284	hypothetical protein
FDGMJCMP_01285	hypothetical protein
FDGMJCMP_01286	hypothetical protein
FDGMJCMP_01287	hypothetical protein
FDGMJCMP_01289	hypothetical protein
FDGMJCMP_01290	hypothetical protein
FDGMJCMP_01291	hypothetical protein
FDGMJCMP_01414	hypothetical protein
FDGMJCMP_01415	hypothetical protein
FDGMJCMP_01542	hypothetical protein
FDGMJCMP_01637	hypothetical protein
FDGMJCMP_01638	hypothetical protein
FDGMJCMP_01639	hypothetical protein
FDGMJCMP_01640	hypothetical protein
FDGMJCMP_01642	hypothetical protein
FDGMJCMP_01643	hypothetical protein
FDGMJCMP_01644	hypothetical protein
FDGMJCMP_01645	hypothetical protein
FDGMJCMP_01646	hypothetical protein
FDGMJCMP_01647	hypothetical protein
FDGMJCMP_01649	hypothetical protein
FDGMJCMP_01650	hypothetical protein
FDGMJCMP_01652	hypothetical protein
FDGMJCMP_01653	hypothetical protein
FDGMJCMP_01654	hypothetical protein
FDGMJCMP_01716	hypothetical protein
FDGMJCMP_01779	hypothetical protein
FDGMJCMP_01828	hypothetical protein
FDGMJCMP_01894	hypothetical protein
FDGMJCMP_02082	hypothetical protein
FDGMJCMP_02127	hypothetical protein
FDGMJCMP_02199	hypothetical protein
FDGMJCMP_02232	hypothetical protein
FDGMJCMP_02233	hypothetical protein
FDGMJCMP_02235	hypothetical protein
FDGMJCMP_02236	hypothetical protein
FDGMJCMP_02237	hypothetical protein
FDGMJCMP_02239	hypothetical protein
FDGMJCMP_02241	hypothetical protein
FDGMJCMP_02357	hypothetical protein
FDGMJCMP_02394	hypothetical protein
FDGMJCMP_02415	hypothetical protein
FDGMJCMP_02416	hypothetical protein
FDGMJCMP_02417	hypothetical protein
FDGMJCMP_02418	hypothetical protein
FDGMJCMP_02419	hypothetical protein
FDGMJCMP_02435	hypothetical protein
FDGMJCMP_02443	hypothetical protein
FDGMJCMP_02522	hypothetical protein
FDGMJCMP_02574	hypothetical protein
FDGMJCMP_02687	hypothetical protein
FDGMJCMP_02691	hypothetical protein
FDGMJCMP_02709	hypothetical protein
FDGMJCMP_02724	hypothetical protein
FDGMJCMP_02728	hypothetical protein
FDGMJCMP_02731	hypothetical protein
FDGMJCMP_02732	hypothetical protein
FDGMJCMP_02735	hypothetical protein
FDGMJCMP_02736	hypothetical protein
FDGMJCMP_02737	hypothetical protein
FDGMJCMP_02738	hypothetical protein
FDGMJCMP_02739	hypothetical protein
FDGMJCMP_02740	hypothetical protein
FDGMJCMP_02743	hypothetical protein
FDGMJCMP_02744	hypothetical protein
FDGMJCMP_02745	hypothetical protein
FDGMJCMP_02746	hypothetical protein
FDGMJCMP_02749	hypothetical protein
FDGMJCMP_02750	hypothetical protein
FDGMJCMP_02751	hypothetical protein
FDGMJCMP_02756	hypothetical protein
FDGMJCMP_02757	hypothetical protein
FDGMJCMP_02758	hypothetical protein
FDGMJCMP_02759	hypothetical protein
FDGMJCMP_02776	hypothetical protein
FDGMJCMP_02777	hypothetical protein
FDGMJCMP_02778	hypothetical protein
FDGMJCMP_02780	hypothetical protein
FDGMJCMP_02782	hypothetical protein
FDGMJCMP_02783	hypothetical protein
FDGMJCMP_02835	hypothetical protein
FDGMJCMP_03150	hypothetical protein
FDGMJCMP_03224	hypothetical protein
FDGMJCMP_03225	hypothetical protein
FDGMJCMP_03229	hypothetical protein
FDGMJCMP_03230	hypothetical protein
FDGMJCMP_03233	hypothetical protein
FDGMJCMP_03234	hypothetical protein
FDGMJCMP_03239	hypothetical protein
FDGMJCMP_03240	hypothetical protein
FDGMJCMP_03243	hypothetical protein
FDGMJCMP_03244	hypothetical protein
FDGMJCMP_03250	hypothetical protein
FDGMJCMP_03251	hypothetical protein
FDGMJCMP_03259	hypothetical protein
FDGMJCMP_03267	hypothetical protein
FDGMJCMP_03270	hypothetical protein
FDGMJCMP_03273	hypothetical protein
FDGMJCMP_03274	hypothetical protein
FDGMJCMP_03275	hypothetical protein
FDGMJCMP_03276	hypothetical protein
FDGMJCMP_03277	hypothetical protein
FDGMJCMP_03278	hypothetical protein
FDGMJCMP_03279	hypothetical protein
FDGMJCMP_03280	hypothetical protein
FDGMJCMP_03281	hypothetical protein
FDGMJCMP_03283	hypothetical protein
FDGMJCMP_03284	hypothetical protein
FDGMJCMP_03285	hypothetical protein
FDGMJCMP_03287	hypothetical protein
FDGMJCMP_03288	hypothetical protein
FDGMJCMP_03289	hypothetical protein
FDGMJCMP_03290	hypothetical protein
FDGMJCMP_03291	hypothetical protein
FDGMJCMP_03292	hypothetical protein
FDGMJCMP_03293	hypothetical protein
FDGMJCMP_03294	hypothetical protein
FDGMJCMP_03308	hypothetical protein
FDGMJCMP_03309	hypothetical protein
FDGMJCMP_03312	hypothetical protein
FDGMJCMP_03320	hypothetical protein
FDGMJCMP_03325	hypothetical protein
FDGMJCMP_03326	hypothetical protein
FDGMJCMP_03333	hypothetical protein
FDGMJCMP_03334	hypothetical protein
FDGMJCMP_03335	hypothetical protein
FDGMJCMP_03336	hypothetical protein
FDGMJCMP_03337	hypothetical protein
FDGMJCMP_03338	hypothetical protein
FDGMJCMP_03354	hypothetical protein
FDGMJCMP_03585	hypothetical protein
FDGMJCMP_03846	hypothetical protein
FDGMJCMP_03869	hypothetical protein
FDGMJCMP_03885	hypothetical protein
FDGMJCMP_03886	hypothetical protein
FDGMJCMP_03906	hypothetical protein
FDGMJCMP_03907	hypothetical protein
FDGMJCMP_03910	hypothetical protein
FDGMJCMP_03921	hypothetical protein
FDGMJCMP_03922	hypothetical protein
FDGMJCMP_03923	hypothetical protein
FDGMJCMP_03924	hypothetical protein
FDGMJCMP_03925	hypothetical protein
FDGMJCMP_03926	hypothetical protein
FDGMJCMP_03935	hypothetical protein
FDGMJCMP_03936	hypothetical protein
FDGMJCMP_03937	hypothetical protein
FDGMJCMP_03938	hypothetical protein
FDGMJCMP_03939	hypothetical protein
FDGMJCMP_03940	hypothetical protein
FDGMJCMP_03941	hypothetical protein
FDGMJCMP_03943	hypothetical protein
FDGMJCMP_03944	hypothetical protein
FDGMJCMP_03945	hypothetical protein
FDGMJCMP_03946	hypothetical protein
FDGMJCMP_03948	hypothetical protein
FDGMJCMP_03949	hypothetical protein
FDGMJCMP_03950	hypothetical protein
FDGMJCMP_03951	hypothetical protein
FDGMJCMP_03953	hypothetical protein
FDGMJCMP_03954	hypothetical protein
FDGMJCMP_03956	hypothetical protein
FDGMJCMP_03957	hypothetical protein
FDGMJCMP_03958	hypothetical protein
FDGMJCMP_03959	hypothetical protein
FDGMJCMP_03960	hypothetical protein
FDGMJCMP_03961	hypothetical protein
FDGMJCMP_03962	hypothetical protein
FDGMJCMP_03963	hypothetical protein
FDGMJCMP_03965	hypothetical protein
FDGMJCMP_03968	hypothetical protein
FDGMJCMP_03969	hypothetical protein
FDGMJCMP_03970	hypothetical protein
FDGMJCMP_03971	hypothetical protein
FDGMJCMP_03984	hypothetical protein
FDGMJCMP_04058	hypothetical protein
FDGMJCMP_04238	hypothetical protein
FDGMJCMP_04239	hypothetical protein
FDGMJCMP_04242	hypothetical protein
FDGMJCMP_04296	hypothetical protein
FDGMJCMP_04368	hypothetical protein
FDGMJCMP_04373	hypothetical protein
FDGMJCMP_04380	hypothetical protein
FDGMJCMP_04389	hypothetical protein
FDGMJCMP_04403	hypothetical protein
FDGMJCMP_04404	hypothetical protein
FDGMJCMP_04405	hypothetical protein
FDGMJCMP_04408	hypothetical protein
FDGMJCMP_04413	hypothetical protein
FDGMJCMP_04428	hypothetical protein
FDGMJCMP_04429	hypothetical protein
FDGMJCMP_04430	hypothetical protein
FDGMJCMP_04431	hypothetical protein
FDGMJCMP_04435	hypothetical protein
FDGMJCMP_04444	hypothetical protein
FDGMJCMP_04446	hypothetical protein
FDGMJCMP_04447	hypothetical protein
FDGMJCMP_04448	hypothetical protein
FDGMJCMP_04454	hypothetical protein
FDGMJCMP_04455	hypothetical protein
FDGMJCMP_04456	hypothetical protein
FDGMJCMP_04465	hypothetical protein
FDGMJCMP_04469	hypothetical protein
FDGMJCMP_04470	hypothetical protein
FDGMJCMP_04471	hypothetical protein
FDGMJCMP_04472	hypothetical protein
FDGMJCMP_04473	hypothetical protein
FDGMJCMP_04474	hypothetical protein
FDGMJCMP_04475	hypothetical protein
FDGMJCMP_04476	hypothetical protein
FDGMJCMP_04478	hypothetical protein
FDGMJCMP_04479	hypothetical protein
FDGMJCMP_04480	hypothetical protein
FDGMJCMP_04481	hypothetical protein
FDGMJCMP_04482	hypothetical protein
FDGMJCMP_04483	hypothetical protein
FDGMJCMP_04485	hypothetical protein
FDGMJCMP_04487	hypothetical protein
FDGMJCMP_04496	hypothetical protein
FDGMJCMP_04497	hypothetical protein
FDGMJCMP_04509	hypothetical protein
FDGMJCMP_04515	hypothetical protein
FDGMJCMP_04517	hypothetical protein
FDGMJCMP_04524	hypothetical protein
FDGMJCMP_04527	hypothetical protein
FDGMJCMP_04537	hypothetical protein
FDGMJCMP_04542	hypothetical protein
FDGMJCMP_04544	hypothetical protein
FDGMJCMP_04557	hypothetical protein
FDGMJCMP_04558	hypothetical protein
FDGMJCMP_04566	hypothetical protein
FDGMJCMP_04567	hypothetical protein
FDGMJCMP_04572	hypothetical protein
FDGMJCMP_04573	hypothetical protein
FDGMJCMP_04580	hypothetical protein
FDGMJCMP_04581	hypothetical protein
FDGMJCMP_04582	hypothetical protein
FDGMJCMP_04584	hypothetical protein
FDGMJCMP_04592	hypothetical protein
FDGMJCMP_04598	hypothetical protein
FDGMJCMP_04606	hypothetical protein
FDGMJCMP_04618	hypothetical protein
FDGMJCMP_04634	hypothetical protein
FDGMJCMP_04655	hypothetical protein
FDGMJCMP_04657	hypothetical protein
FDGMJCMP_04658	hypothetical protein
FDGMJCMP_04674	hypothetical protein
FDGMJCMP_04687	hypothetical protein
FDGMJCMP_04689	hypothetical protein
FDGMJCMP_04696	hypothetical protein
FDGMJCMP_04756	hypothetical protein
FDGMJCMP_04759	hypothetical protein
FDGMJCMP_04760	hypothetical protein
FDGMJCMP_04777	hypothetical protein
FDGMJCMP_04778	hypothetical protein
FDGMJCMP_04828	hypothetical protein
FDGMJCMP_04829	hypothetical protein
FDGMJCMP_04830	hypothetical protein
FDGMJCMP_04833	hypothetical protein
FDGMJCMP_04835	hypothetical protein
FDGMJCMP_04846	hypothetical protein
FDGMJCMP_04861	hypothetical protein
FDGMJCMP_04871	hypothetical protein
FDGMJCMP_04876	hypothetical protein
FDGMJCMP_04881	hypothetical protein
FDGMJCMP_04882	hypothetical protein
FDGMJCMP_04884	hypothetical protein
FDGMJCMP_04885	hypothetical protein
FDGMJCMP_04886	hypothetical protein
FDGMJCMP_04899	hypothetical protein
FDGMJCMP_04909	hypothetical protein
FDGMJCMP_04910	hypothetical protein
FDGMJCMP_04915	hypothetical protein
FDGMJCMP_04926	hypothetical protein
FDGMJCMP_04928	hypothetical protein
FDGMJCMP_04929	hypothetical protein
FDGMJCMP_04937	hypothetical protein
FDGMJCMP_04949	hypothetical protein
FDGMJCMP_04969	hypothetical protein
FDGMJCMP_04970	hypothetical protein
FDGMJCMP_04971	hypothetical protein
FDGMJCMP_04972	hypothetical protein
FDGMJCMP_04977	hypothetical protein
FDGMJCMP_04978	hypothetical protein
FDGMJCMP_04979	hypothetical protein
FDGMJCMP_04980	hypothetical protein
FDGMJCMP_04983	hypothetical protein
FDGMJCMP_04992	hypothetical protein
FDGMJCMP_04993	hypothetical protein
FDGMJCMP_05003	hypothetical protein
FDGMJCMP_05004	hypothetical protein
FDGMJCMP_05005	hypothetical protein
FDGMJCMP_05006	hypothetical protein
FDGMJCMP_05010	hypothetical protein
FDGMJCMP_05011	hypothetical protein
FDGMJCMP_05012	hypothetical protein
FDGMJCMP_05021	hypothetical protein
FDGMJCMP_05026	hypothetical protein
FDGMJCMP_05027	hypothetical protein
FDGMJCMP_05028	hypothetical protein
FDGMJCMP_05031	hypothetical protein
FDGMJCMP_05034	hypothetical protein
FDGMJCMP_05036	hypothetical protein
FDGMJCMP_05038	hypothetical protein
FDGMJCMP_05043	hypothetical protein
FDGMJCMP_05046	hypothetical protein
FDGMJCMP_05047	hypothetical protein
FDGMJCMP_05053	hypothetical protein
FDGMJCMP_05057	hypothetical protein
FDGMJCMP_05081	hypothetical protein
FDGMJCMP_05082	hypothetical protein
FDGMJCMP_05084	hypothetical protein
FDGMJCMP_05095	hypothetical protein
FDGMJCMP_05096	hypothetical protein
FDGMJCMP_05097	hypothetical protein
FDGMJCMP_05098	hypothetical protein
FDGMJCMP_05100	hypothetical protein
FDGMJCMP_05106	hypothetical protein
FDGMJCMP_05107	hypothetical protein
FDGMJCMP_05108	hypothetical protein
FDGMJCMP_05109	hypothetical protein
FDGMJCMP_05113	hypothetical protein
FDGMJCMP_05116	hypothetical protein
FDGMJCMP_05118	hypothetical protein
FDGMJCMP_05121	hypothetical protein
FDGMJCMP_05128	hypothetical protein
FDGMJCMP_05130	hypothetical protein
FDGMJCMP_05132	hypothetical protein
FDGMJCMP_05135	hypothetical protein
FDGMJCMP_05137	hypothetical protein
FDGMJCMP_05138	hypothetical protein
FDGMJCMP_05142	hypothetical protein
FDGMJCMP_05146	hypothetical protein
FDGMJCMP_05148	hypothetical protein
FDGMJCMP_05149	hypothetical protein
FDGMJCMP_05154	hypothetical protein
FDGMJCMP_05156	hypothetical protein
FDGMJCMP_05157	hypothetical protein
FDGMJCMP_05159	hypothetical protein
FDGMJCMP_05163	hypothetical protein
FDGMJCMP_05164	hypothetical protein
FDGMJCMP_05171	hypothetical protein
FDGMJCMP_05172	hypothetical protein
FDGMJCMP_05184	hypothetical protein
FDGMJCMP_05186	hypothetical protein
FDGMJCMP_05192	hypothetical protein
FDGMJCMP_05194	hypothetical protein
FDGMJCMP_05195	hypothetical protein
FDGMJCMP_05196	hypothetical protein
FDGMJCMP_05271	hypothetical protein
FDGMJCMP_05272	hypothetical protein
FDGMJCMP_05273	hypothetical protein
FDGMJCMP_05278	hypothetical protein
FDGMJCMP_05296	hypothetical protein
FDGMJCMP_05300	hypothetical protein
FDGMJCMP_05301	hypothetical protein
FDGMJCMP_05304	hypothetical protein
FDGMJCMP_05313	hypothetical protein
FDGMJCMP_05314	hypothetical protein
FDGMJCMP_05359	hypothetical protein
FDGMJCMP_05361	hypothetical protein
FDGMJCMP_05382	hypothetical protein
FDGMJCMP_05387	hypothetical protein
FDGMJCMP_05388	hypothetical protein
FDGMJCMP_05397	hypothetical protein
FDGMJCMP_05399	hypothetical protein
FDGMJCMP_05400	hypothetical protein
FDGMJCMP_05401	hypothetical protein
FDGMJCMP_05403	hypothetical protein
FDGMJCMP_05412	hypothetical protein
FDGMJCMP_05427	hypothetical protein
FDGMJCMP_05428	hypothetical protein
FDGMJCMP_05433	hypothetical protein
FDGMJCMP_05435	hypothetical protein
FDGMJCMP_05437	hypothetical protein
FDGMJCMP_05438	hypothetical protein
FDGMJCMP_05439	hypothetical protein
FDGMJCMP_05440	hypothetical protein
FDGMJCMP_05441	hypothetical protein
FDGMJCMP_05442	hypothetical protein
FDGMJCMP_05443	hypothetical protein
FDGMJCMP_05455	hypothetical protein
FDGMJCMP_05456	hypothetical protein
FDGMJCMP_05458	hypothetical protein
FDGMJCMP_05459	hypothetical protein
FDGMJCMP_05460	hypothetical protein
FDGMJCMP_05517	hypothetical protein
FDGMJCMP_05529	hypothetical protein
FDGMJCMP_05551	hypothetical protein
FDGMJCMP_05562	hypothetical protein
FDGMJCMP_05565	hypothetical protein
FDGMJCMP_05566	hypothetical protein
FDGMJCMP_05567	hypothetical protein
FDGMJCMP_05577	hypothetical protein
FDGMJCMP_05578	hypothetical protein
FDGMJCMP_05580	hypothetical protein
FDGMJCMP_05581	hypothetical protein
FDGMJCMP_05582	hypothetical protein
FDGMJCMP_04432	Internalin-A
FDGMJCMP_04352	Iron(3+)-hydroxamate-binding protein FhuD
FDGMJCMP_04692	L-lysine N6-monooxygenase
FDGMJCMP_04919	Leu/Ile/Val-binding protein
FDGMJCMP_00039	Lipopolysaccharide export system protein LptA
FDGMJCMP_04905	Maleamate amidohydrolase
FDGMJCMP_04952	Maleamate amidohydrolase
FDGMJCMP_04908	Maleate isomerase
FDGMJCMP_04957	Maleate isomerase
FDGMJCMP_04958	Maleate isomerase
FDGMJCMP_04779	Miniconductance mechanosensitive channel MscM
FDGMJCMP_05404	Mobilization protein MbeC
FDGMJCMP_03955	Modification methylase DpnIIB
FDGMJCMP_02242	Modification methylase PaeR7I
FDGMJCMP_04059	Multidrug export protein EmrB
FDGMJCMP_04382	Multidrug resistance protein 3
FDGMJCMP_05145	Multifunctional non-homologous end joining protein LigD
FDGMJCMP_04695	N(2)-citryl-N(6)-acetyl-N(6)-hydroxylysine synthase
FDGMJCMP_04694	N(6)-hydroxylysine O-acetyltransferase
FDGMJCMP_04583	N-alpha-acetyl-L-2,4-diaminobutyric acid deacetylase
FDGMJCMP_04953	N-carbamoylsarcosine amidase
FDGMJCMP_04907	N-formylmaleamate deformylase
FDGMJCMP_04529	NAD(P)H-dependent anabolic L-arginine dehydrogenase DauB
FDGMJCMP_04516	NAD(P)H-quinone oxidoreductase subunit I, chloroplastic
FDGMJCMP_04398	Nitronate monooxygenase
FDGMJCMP_05101	Non-motile and phage-resistance protein
FDGMJCMP_02694	Oligopeptide-binding protein AppA
FDGMJCMP_02696	Organic hydroperoxide resistance transcriptional regulator
FDGMJCMP_04975	Perchlorate reductase subunit alpha
FDGMJCMP_04514	Periplasmic nitrate reductase
FDGMJCMP_04513	Periplasmic nitrate reductase, electron transfer subunit
FDGMJCMP_05267	Phosphate-import permease protein PhnE
FDGMJCMP_05266	Phosphate-import protein PhnD
FDGMJCMP_05268	Phosphonate dehydrogenase
FDGMJCMP_04407	Phthiocerol synthesis polyketide synthase type I PpsE
FDGMJCMP_04406	Plipastatin synthase subunit B
FDGMJCMP_04387	putative 3-hydroxyacyl-CoA dehydrogenase
FDGMJCMP_04531	Putative ABC transporter arginine-binding protein 2
FDGMJCMP_04388	Putative acetolactate synthase large subunit IlvX
FDGMJCMP_01775	Putative acetyltransferase
FDGMJCMP_04442	Putative aliphatic sulfonates transport permease protein SsuC
FDGMJCMP_04441	Putative aliphatic sulfonates-binding protein
FDGMJCMP_05155	putative cysteine-rich protein YhjQ
FDGMJCMP_05291	putative D,D-dipeptide-binding periplasmic protein DdpA
FDGMJCMP_03272	Putative defective protein IntQ
FDGMJCMP_05302	putative dipeptidase PepE
FDGMJCMP_03241	putative glycosyltransferase EpsJ
FDGMJCMP_03242	putative glycosyltransferase EpsJ
FDGMJCMP_04780	Putative HTH-type transcriptional regulator
FDGMJCMP_04062	putative HTH-type transcriptional regulator YbiH
FDGMJCMP_02698	putative oxidoreductase
FDGMJCMP_03927	Putative prophage major tail sheath protein
FDGMJCMP_04414	putative S-adenosylmethionine-dependent methyltransferase/MSMEI_2290
FDGMJCMP_01017	Putative SOS response-associated peptidase YedK
FDGMJCMP_04532	putative succinyl-diaminopimelate desuccinylase
FDGMJCMP_04982	RecBCD enzyme subunit RecB
FDGMJCMP_05389	Regulatory protein rop
FDGMJCMP_05405	Regulatory protein rop
FDGMJCMP_04399	Riboflavin transporter
FDGMJCMP_01283	Ribonuclease HI
FDGMJCMP_05185	Ribonuclease VapC22
FDGMJCMP_04240	Ribose import permease protein RbsC
FDGMJCMP_04243	Ribose import permease protein RbsC
FDGMJCMP_04831	Ribose import permease protein RbsC
FDGMJCMP_05000	RNA chaperone ProQ
FDGMJCMP_05187	RNA chaperone ProQ
FDGMJCMP_04526	S-adenosylmethionine/S-adenosylhomocysteine transporter
FDGMJCMP_04439	Sensor histidine kinase ResE
FDGMJCMP_05030	Sensor protein KdpD
FDGMJCMP_04498	Tetracycline resistance protein, class B
FDGMJCMP_00988	Transcription termination/antitermination protein NusG
FDGMJCMP_04699	Transcriptional activator NphR
FDGMJCMP_04500	Transcriptional regulator SlyA
FDGMJCMP_04438	Transcriptional regulatory protein OmpR
FDGMJCMP_04433	Transcriptional regulatory protein ZraR
FDGMJCMP_05392	Transposon Tn7 transposition protein TnsA
FDGMJCMP_05408	Transposon Tn7 transposition protein TnsA
FDGMJCMP_05393	Transposon Tn7 transposition protein TnsB
FDGMJCMP_05394	Transposon Tn7 transposition protein TnsB
FDGMJCMP_05409	Transposon Tn7 transposition protein TnsB
FDGMJCMP_05395	Transposon Tn7 transposition protein TnsC
FDGMJCMP_05396	Transposon Tn7 transposition protein TnsC
FDGMJCMP_05410	Transposon Tn7 transposition protein TnsC
FDGMJCMP_05411	Transposon Tn7 transposition protein TnsC
FDGMJCMP_05398	Transposon Tn7 transposition protein TnsE
FDGMJCMP_04931	tRNA 5-methylaminomethyl-2-thiouridine biosynthesis bifunctional protein MnmC
FDGMJCMP_04379	tRNA3(Ser)-specific nuclease WapA
FDGMJCMP_05311	Tyrosine recombinase XerC
FDGMJCMP_01280	Tyrosine recombinase XerD
FDGMJCMP_05312	Tyrosine recombinase XerD
FDGMJCMP_05119	UvrABC system protein C
FDGMJCMP_04874	Vanillin dehydrogenase
FDGMJCMP_04963	Vanillin dehydrogenase
FDGMJCMP_04506	Zinc-type alcohol dehydrogenase-like protein
