# Supplementary material for: Ochrobactrum quorumnocens sp. nov., a quorum quenching bacterium from the potato rhizosphere, and comparative genome analysis with related type strains
Source: PLoS One. 2019 Jan 22;14(1):e0210874. doi: 10.1371/journal.pone.0210874 (PMC6342446; doi:10.1371/journal.pone.0210874)
Supplement: S9 Table — The analysis was performed for Prokka-annotated genomes using EDGAR (http://edgar.computational.bio). Genome of O. quorumnocens was used as a reference. (XLSX) [file pone.0210874.s014.xlsx]

## Sheet: S9 T O. grignonense
Supplementary data
S9 Table. List of annotations for singletons for O. grignonense OgA9aT, calculated with respect to a set of 6 related Ochrobactrum spp. strains: O. quorumnocens A44T, O. grignonense OgA9aT, O. thiophenivorans DSM 7216T, O. pseudogrignonense CCUG 30717T, O. pituitosum CCUG 50899T and O. rhizosphaerae PR17T. The analysis was performed for Prokka-annotated genomes using EDGAR (http://edgar.computati…
Singleton:	Protein:
LMNEFEPG_04205	2-aminomuconate deaminase
LMNEFEPG_03654	2-deoxyglucose-6-phosphate phosphatase
LMNEFEPG_03572	2-O-methyltransferase NoeI
LMNEFEPG_03559	3,5-cyclic adenosine monophosphate phosphodiesterase CpdA
LMNEFEPG_00141	3-oxoacyl-[acyl-carrier-protein] reductase FabG
LMNEFEPG_04053	4-hydroxy-4-methyl-2-oxoglutarate aldolase/4-carboxy-4-hydroxy-2-oxoadipate aldolase
LMNEFEPG_04193	Acetoin catabolism regulatory protein
LMNEFEPG_04191	Acetoin dehydrogenase operon transcriptional activator AcoR
LMNEFEPG_03570	Adenylate cyclase 1
LMNEFEPG_02849	Aerobic glycerol-3-phosphate dehydrogenase
LMNEFEPG_03298	Aerobic respiration control sensor protein ArcB
LMNEFEPG_03506	Alcohol dehydrogenase
LMNEFEPG_03540	Alcohol dehydrogenase
LMNEFEPG_04175	Alcohol dehydrogenase
LMNEFEPG_03293	Aliphatic sulfonates import ATP-binding protein SsuB
LMNEFEPG_04286	Allophanate hydrolase
LMNEFEPG_03548	Alpha-ketoglutarate permease
LMNEFEPG_03937	Antiseptic resistance protein
LMNEFEPG_03698	Arsenite oxidase subunit AioA
LMNEFEPG_03699	Arsenite oxidase subunit AioB
LMNEFEPG_03322	ATP-dependent helicase/nuclease subunit A
LMNEFEPG_03323	ATP-dependent helicase/nuclease subunit A
LMNEFEPG_03935	Bacillibactin exporter
LMNEFEPG_03414	Biofilm growth-associated repressor
LMNEFEPG_03278	C4-dicarboxylate TRAP transporter large permease protein DctM
LMNEFEPG_04477	Cadmium, cobalt and zinc/H(+)-K(+) antiporter
LMNEFEPG_04189	Catalase-peroxidase
LMNEFEPG_03681	Cation efflux system protein CusA
LMNEFEPG_02867	Chaperone modulatory protein CbpM
LMNEFEPG_01292	Chitooligosaccharide deacetylase ChbG
LMNEFEPG_04479	Chlorite dismutase
LMNEFEPG_04468	Chromosome partitioning protein ParA
LMNEFEPG_03430	Chromosome-partitioning protein Spo0J
LMNEFEPG_03476	Chromosome-partitioning protein Spo0J
LMNEFEPG_03300	Coenzyme PQQ synthesis protein A
LMNEFEPG_03301	Coenzyme PQQ synthesis protein B
LMNEFEPG_03303	Coenzyme PQQ synthesis protein D
LMNEFEPG_03693	Copper resistance protein A
LMNEFEPG_04261	Copper-sensing transcriptional repressor CsoR
LMNEFEPG_03550	Cyclopentanol dehydrogenase
LMNEFEPG_03508	Cystathionine beta-lyase PatB
LMNEFEPG_04281	Cysteine desulfurase SufS
LMNEFEPG_03684	Cytochrome b561
LMNEFEPG_03408	Cytochrome c oxidase subunit 1, bacteroid
LMNEFEPG_03410	Cytochrome c4
LMNEFEPG_04110	D-alanyl-D-alanine- carboxypeptidase/endopeptidase AmpH
LMNEFEPG_04141	D-amino acid dehydrogenase 1
LMNEFEPG_03556	D-inositol 3-phosphate glycosyltransferase
LMNEFEPG_04052	D-mannonate dehydratase
LMNEFEPG_04585	Decarboxylase NovR
LMNEFEPG_02850	Delta(1)-pyrroline-2-carboxylate reductase
LMNEFEPG_03397	Dihydropteroate synthase
LMNEFEPG_04203	Dimodular nonribosomal peptide synthase
LMNEFEPG_03566	Dipeptide transport system permease protein DppB
LMNEFEPG_03565	Dipeptide transport system permease protein DppC
LMNEFEPG_03632	Dipeptidyl-peptidase 5
LMNEFEPG_04075	Divalent metal cation transporter MntH
LMNEFEPG_04558	DNA-binding protein HU
LMNEFEPG_04131	dTDP-4-dehydrorhamnose reductase
LMNEFEPG_03284	FAD:protein FMN transferase
LMNEFEPG_04220	Formate dehydrogenase, cytochrome b556(fdo) subunit
LMNEFEPG_04221	Formate dehydrogenase-O iron-sulfur subunit
LMNEFEPG_04222	Formate dehydrogenase-O major subunit
LMNEFEPG_04223	Formate dehydrogenase-O major subunit
LMNEFEPG_04119	Fructose dehydrogenase large subunit
LMNEFEPG_01583	Galactofuranosyltransferase GlfT2
LMNEFEPG_03563	GDP-mannose-dependent alpha-(1-6)-phosphatidylinositol monomannoside mannosyltransferase
LMNEFEPG_03271	General stress protein 14
LMNEFEPG_03644	Glucitol operon repressor
LMNEFEPG_03502	Glucose 1-dehydrogenase 4
LMNEFEPG_03031	Glutathione-regulated potassium-efflux system ancillary protein KefF
LMNEFEPG_03656	Glycerol-3-phosphate regulon repressor
LMNEFEPG_00835	Glycine cleavage system transcriptional activator
LMNEFEPG_03500	Glycine cleavage system transcriptional activator
LMNEFEPG_03497	Glycine/sarcosine N-methyltransferase
LMNEFEPG_03546	Hca operon transcriptional activator HcaR
LMNEFEPG_04515	HTH-type quorum sensing-dependent transcriptional regulator RpaR
LMNEFEPG_04542	HTH-type quorum sensing-dependent transcriptional regulator RpaR
LMNEFEPG_04145	HTH-type transcriptional activator CmpR
LMNEFEPG_04287	HTH-type transcriptional activator CmpR
LMNEFEPG_03528	HTH-type transcriptional regulator AscG
LMNEFEPG_03737	HTH-type transcriptional regulator BenM
LMNEFEPG_02846	HTH-type transcriptional regulator BetI
LMNEFEPG_04539	HTH-type transcriptional regulator CdhR
LMNEFEPG_03275	HTH-type transcriptional regulator McbR
LMNEFEPG_03498	HTH-type transcriptional regulator NimR
LMNEFEPG_04104	HTH-type transcriptional regulator PerR
LMNEFEPG_01946	HTH-type transcriptional regulator VirS
LMNEFEPG_03059	HTH-type transcriptional regulator Xre
LMNEFEPG_04393	HTH-type transcriptional repressor KstR2
LMNEFEPG_04501	HTH-type transcriptional repressor RspR
LMNEFEPG_03524	Hydroxypyruvate isomerase
LMNEFEPG_00004	hypothetical protein
LMNEFEPG_00135	hypothetical protein
LMNEFEPG_00139	hypothetical protein
LMNEFEPG_00167	hypothetical protein
LMNEFEPG_00197	hypothetical protein
LMNEFEPG_00229	hypothetical protein
LMNEFEPG_00257	hypothetical protein
LMNEFEPG_00279	hypothetical protein
LMNEFEPG_00282	hypothetical protein
LMNEFEPG_00356	hypothetical protein
LMNEFEPG_00357	hypothetical protein
LMNEFEPG_00358	hypothetical protein
LMNEFEPG_00359	hypothetical protein
LMNEFEPG_00360	hypothetical protein
LMNEFEPG_00361	hypothetical protein
LMNEFEPG_00362	hypothetical protein
LMNEFEPG_00364	hypothetical protein
LMNEFEPG_00365	hypothetical protein
LMNEFEPG_00366	hypothetical protein
LMNEFEPG_00368	hypothetical protein
LMNEFEPG_00369	hypothetical protein
LMNEFEPG_00370	hypothetical protein
LMNEFEPG_00371	hypothetical protein
LMNEFEPG_00373	hypothetical protein
LMNEFEPG_00374	hypothetical protein
LMNEFEPG_00375	hypothetical protein
LMNEFEPG_00488	hypothetical protein
LMNEFEPG_00497	hypothetical protein
LMNEFEPG_00551	hypothetical protein
LMNEFEPG_00572	hypothetical protein
LMNEFEPG_00731	hypothetical protein
LMNEFEPG_00813	hypothetical protein
LMNEFEPG_00827	hypothetical protein
LMNEFEPG_00828	hypothetical protein
LMNEFEPG_00863	hypothetical protein
LMNEFEPG_00889	hypothetical protein
LMNEFEPG_00943	hypothetical protein
LMNEFEPG_01080	hypothetical protein
LMNEFEPG_01136	hypothetical protein
LMNEFEPG_01152	hypothetical protein
LMNEFEPG_01288	hypothetical protein
LMNEFEPG_01289	hypothetical protein
LMNEFEPG_01290	hypothetical protein
LMNEFEPG_01294	hypothetical protein
LMNEFEPG_01302	hypothetical protein
LMNEFEPG_01303	hypothetical protein
LMNEFEPG_01304	hypothetical protein
LMNEFEPG_01305	hypothetical protein
LMNEFEPG_01307	hypothetical protein
LMNEFEPG_01308	hypothetical protein
LMNEFEPG_01309	hypothetical protein
LMNEFEPG_01310	hypothetical protein
LMNEFEPG_01312	hypothetical protein
LMNEFEPG_01313	hypothetical protein
LMNEFEPG_01314	hypothetical protein
LMNEFEPG_01315	hypothetical protein
LMNEFEPG_01316	hypothetical protein
LMNEFEPG_01318	hypothetical protein
LMNEFEPG_01319	hypothetical protein
LMNEFEPG_01320	hypothetical protein
LMNEFEPG_01323	hypothetical protein
LMNEFEPG_01324	hypothetical protein
LMNEFEPG_01325	hypothetical protein
LMNEFEPG_01326	hypothetical protein
LMNEFEPG_01327	hypothetical protein
LMNEFEPG_01330	hypothetical protein
LMNEFEPG_01331	hypothetical protein
LMNEFEPG_01332	hypothetical protein
LMNEFEPG_01333	hypothetical protein
LMNEFEPG_01334	hypothetical protein
LMNEFEPG_01335	hypothetical protein
LMNEFEPG_01336	hypothetical protein
LMNEFEPG_01337	hypothetical protein
LMNEFEPG_01338	hypothetical protein
LMNEFEPG_01339	hypothetical protein
LMNEFEPG_01340	hypothetical protein
LMNEFEPG_01341	hypothetical protein
LMNEFEPG_01342	hypothetical protein
LMNEFEPG_01474	hypothetical protein
LMNEFEPG_01497	hypothetical protein
LMNEFEPG_01576	hypothetical protein
LMNEFEPG_01682	hypothetical protein
LMNEFEPG_01710	hypothetical protein
LMNEFEPG_01936	hypothetical protein
LMNEFEPG_01948	hypothetical protein
LMNEFEPG_02228	hypothetical protein
LMNEFEPG_02283	hypothetical protein
LMNEFEPG_02296	hypothetical protein
LMNEFEPG_02491	hypothetical protein
LMNEFEPG_02576	hypothetical protein
LMNEFEPG_02646	hypothetical protein
LMNEFEPG_02717	hypothetical protein
LMNEFEPG_02737	hypothetical protein
LMNEFEPG_02767	hypothetical protein
LMNEFEPG_02768	hypothetical protein
LMNEFEPG_02769	hypothetical protein
LMNEFEPG_02770	hypothetical protein
LMNEFEPG_02771	hypothetical protein
LMNEFEPG_02772	hypothetical protein
LMNEFEPG_02773	hypothetical protein
LMNEFEPG_02774	hypothetical protein
LMNEFEPG_02775	hypothetical protein
LMNEFEPG_02776	hypothetical protein
LMNEFEPG_02777	hypothetical protein
LMNEFEPG_02778	hypothetical protein
LMNEFEPG_02780	hypothetical protein
LMNEFEPG_02781	hypothetical protein
LMNEFEPG_02782	hypothetical protein
LMNEFEPG_02783	hypothetical protein
LMNEFEPG_02784	hypothetical protein
LMNEFEPG_02785	hypothetical protein
LMNEFEPG_02805	hypothetical protein
LMNEFEPG_02827	hypothetical protein
LMNEFEPG_02828	hypothetical protein
LMNEFEPG_02829	hypothetical protein
LMNEFEPG_02830	hypothetical protein
LMNEFEPG_02833	hypothetical protein
LMNEFEPG_02835	hypothetical protein
LMNEFEPG_02863	hypothetical protein
LMNEFEPG_02950	hypothetical protein
LMNEFEPG_02971	hypothetical protein
LMNEFEPG_02972	hypothetical protein
LMNEFEPG_02973	hypothetical protein
LMNEFEPG_03009	hypothetical protein
LMNEFEPG_03010	hypothetical protein
LMNEFEPG_03011	hypothetical protein
LMNEFEPG_03013	hypothetical protein
LMNEFEPG_03015	hypothetical protein
LMNEFEPG_03020	hypothetical protein
LMNEFEPG_03022	hypothetical protein
LMNEFEPG_03024	hypothetical protein
LMNEFEPG_03025	hypothetical protein
LMNEFEPG_03028	hypothetical protein
LMNEFEPG_03030	hypothetical protein
LMNEFEPG_03049	hypothetical protein
LMNEFEPG_03050	hypothetical protein
LMNEFEPG_03051	hypothetical protein
LMNEFEPG_03053	hypothetical protein
LMNEFEPG_03054	hypothetical protein
LMNEFEPG_03060	hypothetical protein
LMNEFEPG_03061	hypothetical protein
LMNEFEPG_03106	hypothetical protein
LMNEFEPG_03138	hypothetical protein
LMNEFEPG_03144	hypothetical protein
LMNEFEPG_03145	hypothetical protein
LMNEFEPG_03181	hypothetical protein
LMNEFEPG_03182	hypothetical protein
LMNEFEPG_03183	hypothetical protein
LMNEFEPG_03184	hypothetical protein
LMNEFEPG_03185	hypothetical protein
LMNEFEPG_03254	hypothetical protein
LMNEFEPG_03270	hypothetical protein
LMNEFEPG_03277	hypothetical protein
LMNEFEPG_03279	hypothetical protein
LMNEFEPG_03281	hypothetical protein
LMNEFEPG_03285	hypothetical protein
LMNEFEPG_03287	hypothetical protein
LMNEFEPG_03289	hypothetical protein
LMNEFEPG_03292	hypothetical protein
LMNEFEPG_03294	hypothetical protein
LMNEFEPG_03297	hypothetical protein
LMNEFEPG_03305	hypothetical protein
LMNEFEPG_03306	hypothetical protein
LMNEFEPG_03307	hypothetical protein
LMNEFEPG_03312	hypothetical protein
LMNEFEPG_03313	hypothetical protein
LMNEFEPG_03314	hypothetical protein
LMNEFEPG_03317	hypothetical protein
LMNEFEPG_03318	hypothetical protein
LMNEFEPG_03320	hypothetical protein
LMNEFEPG_03321	hypothetical protein
LMNEFEPG_03324	hypothetical protein
LMNEFEPG_03325	hypothetical protein
LMNEFEPG_03326	hypothetical protein
LMNEFEPG_03327	hypothetical protein
LMNEFEPG_03328	hypothetical protein
LMNEFEPG_03329	hypothetical protein
LMNEFEPG_03330	hypothetical protein
LMNEFEPG_03331	hypothetical protein
LMNEFEPG_03335	hypothetical protein
LMNEFEPG_03358	hypothetical protein
LMNEFEPG_03359	hypothetical protein
LMNEFEPG_03362	hypothetical protein
LMNEFEPG_03366	hypothetical protein
LMNEFEPG_03380	hypothetical protein
LMNEFEPG_03381	hypothetical protein
LMNEFEPG_03382	hypothetical protein
LMNEFEPG_03383	hypothetical protein
LMNEFEPG_03384	hypothetical protein
LMNEFEPG_03385	hypothetical protein
LMNEFEPG_03386	hypothetical protein
LMNEFEPG_03387	hypothetical protein
LMNEFEPG_03388	hypothetical protein
LMNEFEPG_03393	hypothetical protein
LMNEFEPG_03394	hypothetical protein
LMNEFEPG_03396	hypothetical protein
LMNEFEPG_03403	hypothetical protein
LMNEFEPG_03409	hypothetical protein
LMNEFEPG_03422	hypothetical protein
LMNEFEPG_03423	hypothetical protein
LMNEFEPG_03424	hypothetical protein
LMNEFEPG_03425	hypothetical protein
LMNEFEPG_03427	hypothetical protein
LMNEFEPG_03432	hypothetical protein
LMNEFEPG_03433	hypothetical protein
LMNEFEPG_03451	hypothetical protein
LMNEFEPG_03453	hypothetical protein
LMNEFEPG_03458	hypothetical protein
LMNEFEPG_03459	hypothetical protein
LMNEFEPG_03460	hypothetical protein
LMNEFEPG_03461	hypothetical protein
LMNEFEPG_03462	hypothetical protein
LMNEFEPG_03468	hypothetical protein
LMNEFEPG_03469	hypothetical protein
LMNEFEPG_03470	hypothetical protein
LMNEFEPG_03472	hypothetical protein
LMNEFEPG_03473	hypothetical protein
LMNEFEPG_03474	hypothetical protein
LMNEFEPG_03475	hypothetical protein
LMNEFEPG_03477	hypothetical protein
LMNEFEPG_03478	hypothetical protein
LMNEFEPG_03479	hypothetical protein
LMNEFEPG_03480	hypothetical protein
LMNEFEPG_03481	hypothetical protein
LMNEFEPG_03482	hypothetical protein
LMNEFEPG_03501	hypothetical protein
LMNEFEPG_03507	hypothetical protein
LMNEFEPG_03518	hypothetical protein
LMNEFEPG_03529	hypothetical protein
LMNEFEPG_03537	hypothetical protein
LMNEFEPG_03541	hypothetical protein
LMNEFEPG_03547	hypothetical protein
LMNEFEPG_03557	hypothetical protein
LMNEFEPG_03560	hypothetical protein
LMNEFEPG_03569	hypothetical protein
LMNEFEPG_03573	hypothetical protein
LMNEFEPG_03628	hypothetical protein
LMNEFEPG_03633	hypothetical protein
LMNEFEPG_03653	hypothetical protein
LMNEFEPG_03669	hypothetical protein
LMNEFEPG_03671	hypothetical protein
LMNEFEPG_03675	hypothetical protein
LMNEFEPG_03678	hypothetical protein
LMNEFEPG_03682	hypothetical protein
LMNEFEPG_03686	hypothetical protein
LMNEFEPG_03689	hypothetical protein
LMNEFEPG_03690	hypothetical protein
LMNEFEPG_03691	hypothetical protein
LMNEFEPG_03716	hypothetical protein
LMNEFEPG_03724	hypothetical protein
LMNEFEPG_03725	hypothetical protein
LMNEFEPG_03729	hypothetical protein
LMNEFEPG_03732	hypothetical protein
LMNEFEPG_03744	hypothetical protein
LMNEFEPG_03755	hypothetical protein
LMNEFEPG_03775	hypothetical protein
LMNEFEPG_03776	hypothetical protein
LMNEFEPG_03777	hypothetical protein
LMNEFEPG_03778	hypothetical protein
LMNEFEPG_03781	hypothetical protein
LMNEFEPG_03785	hypothetical protein
LMNEFEPG_03787	hypothetical protein
LMNEFEPG_03809	hypothetical protein
LMNEFEPG_03855	hypothetical protein
LMNEFEPG_03861	hypothetical protein
LMNEFEPG_03862	hypothetical protein
LMNEFEPG_03930	hypothetical protein
LMNEFEPG_03933	hypothetical protein
LMNEFEPG_03936	hypothetical protein
LMNEFEPG_03938	hypothetical protein
LMNEFEPG_03939	hypothetical protein
LMNEFEPG_03955	hypothetical protein
LMNEFEPG_04028	hypothetical protein
LMNEFEPG_04029	hypothetical protein
LMNEFEPG_04030	hypothetical protein
LMNEFEPG_04032	hypothetical protein
LMNEFEPG_04033	hypothetical protein
LMNEFEPG_04034	hypothetical protein
LMNEFEPG_04035	hypothetical protein
LMNEFEPG_04036	hypothetical protein
LMNEFEPG_04037	hypothetical protein
LMNEFEPG_04049	hypothetical protein
LMNEFEPG_04058	hypothetical protein
LMNEFEPG_04064	hypothetical protein
LMNEFEPG_04066	hypothetical protein
LMNEFEPG_04100	hypothetical protein
LMNEFEPG_04102	hypothetical protein
LMNEFEPG_04111	hypothetical protein
LMNEFEPG_04118	hypothetical protein
LMNEFEPG_04122	hypothetical protein
LMNEFEPG_04127	hypothetical protein
LMNEFEPG_04128	hypothetical protein
LMNEFEPG_04129	hypothetical protein
LMNEFEPG_04135	hypothetical protein
LMNEFEPG_04136	hypothetical protein
LMNEFEPG_04154	hypothetical protein
LMNEFEPG_04160	hypothetical protein
LMNEFEPG_04170	hypothetical protein
LMNEFEPG_04171	hypothetical protein
LMNEFEPG_04172	hypothetical protein
LMNEFEPG_04173	hypothetical protein
LMNEFEPG_04174	hypothetical protein
LMNEFEPG_04177	hypothetical protein
LMNEFEPG_04178	hypothetical protein
LMNEFEPG_04179	hypothetical protein
LMNEFEPG_04180	hypothetical protein
LMNEFEPG_04181	hypothetical protein
LMNEFEPG_04185	hypothetical protein
LMNEFEPG_04186	hypothetical protein
LMNEFEPG_04187	hypothetical protein
LMNEFEPG_04190	hypothetical protein
LMNEFEPG_04192	hypothetical protein
LMNEFEPG_04200	hypothetical protein
LMNEFEPG_04201	hypothetical protein
LMNEFEPG_04206	hypothetical protein
LMNEFEPG_04224	hypothetical protein
LMNEFEPG_04253	hypothetical protein
LMNEFEPG_04255	hypothetical protein
LMNEFEPG_04256	hypothetical protein
LMNEFEPG_04258	hypothetical protein
LMNEFEPG_04259	hypothetical protein
LMNEFEPG_04260	hypothetical protein
LMNEFEPG_04268	hypothetical protein
LMNEFEPG_04269	hypothetical protein
LMNEFEPG_04270	hypothetical protein
LMNEFEPG_04272	hypothetical protein
LMNEFEPG_04275	hypothetical protein
LMNEFEPG_04282	hypothetical protein
LMNEFEPG_04288	hypothetical protein
LMNEFEPG_04289	hypothetical protein
LMNEFEPG_04291	hypothetical protein
LMNEFEPG_04292	hypothetical protein
LMNEFEPG_04335	hypothetical protein
LMNEFEPG_04352	hypothetical protein
LMNEFEPG_04374	hypothetical protein
LMNEFEPG_04376	hypothetical protein
LMNEFEPG_04377	hypothetical protein
LMNEFEPG_04382	hypothetical protein
LMNEFEPG_04385	hypothetical protein
LMNEFEPG_04389	hypothetical protein
LMNEFEPG_04390	hypothetical protein
LMNEFEPG_04396	hypothetical protein
LMNEFEPG_04397	hypothetical protein
LMNEFEPG_04398	hypothetical protein
LMNEFEPG_04399	hypothetical protein
LMNEFEPG_04400	hypothetical protein
LMNEFEPG_04401	hypothetical protein
LMNEFEPG_04407	hypothetical protein
LMNEFEPG_04410	hypothetical protein
LMNEFEPG_04440	hypothetical protein
LMNEFEPG_04451	hypothetical protein
LMNEFEPG_04452	hypothetical protein
LMNEFEPG_04453	hypothetical protein
LMNEFEPG_04454	hypothetical protein
LMNEFEPG_04455	hypothetical protein
LMNEFEPG_04456	hypothetical protein
LMNEFEPG_04457	hypothetical protein
LMNEFEPG_04458	hypothetical protein
LMNEFEPG_04460	hypothetical protein
LMNEFEPG_04462	hypothetical protein
LMNEFEPG_04464	hypothetical protein
LMNEFEPG_04467	hypothetical protein
LMNEFEPG_04469	hypothetical protein
LMNEFEPG_04470	hypothetical protein
LMNEFEPG_04478	hypothetical protein
LMNEFEPG_04480	hypothetical protein
LMNEFEPG_04482	hypothetical protein
LMNEFEPG_04484	hypothetical protein
LMNEFEPG_04491	hypothetical protein
LMNEFEPG_04499	hypothetical protein
LMNEFEPG_04508	hypothetical protein
LMNEFEPG_04513	hypothetical protein
LMNEFEPG_04514	hypothetical protein
LMNEFEPG_04517	hypothetical protein
LMNEFEPG_04519	hypothetical protein
LMNEFEPG_04521	hypothetical protein
LMNEFEPG_04522	hypothetical protein
LMNEFEPG_04527	hypothetical protein
LMNEFEPG_04528	hypothetical protein
LMNEFEPG_04529	hypothetical protein
LMNEFEPG_04530	hypothetical protein
LMNEFEPG_04531	hypothetical protein
LMNEFEPG_04533	hypothetical protein
LMNEFEPG_04534	hypothetical protein
LMNEFEPG_04536	hypothetical protein
LMNEFEPG_04537	hypothetical protein
LMNEFEPG_04538	hypothetical protein
LMNEFEPG_04540	hypothetical protein
LMNEFEPG_04541	hypothetical protein
LMNEFEPG_04543	hypothetical protein
LMNEFEPG_04544	hypothetical protein
LMNEFEPG_04545	hypothetical protein
LMNEFEPG_04547	hypothetical protein
LMNEFEPG_04548	hypothetical protein
LMNEFEPG_04549	hypothetical protein
LMNEFEPG_04550	hypothetical protein
LMNEFEPG_04551	hypothetical protein
LMNEFEPG_04552	hypothetical protein
LMNEFEPG_04553	hypothetical protein
LMNEFEPG_04555	hypothetical protein
LMNEFEPG_04556	hypothetical protein
LMNEFEPG_04557	hypothetical protein
LMNEFEPG_04559	hypothetical protein
LMNEFEPG_04560	hypothetical protein
LMNEFEPG_04567	hypothetical protein
LMNEFEPG_04568	hypothetical protein
LMNEFEPG_04569	hypothetical protein
LMNEFEPG_04570	hypothetical protein
LMNEFEPG_04571	hypothetical protein
LMNEFEPG_04573	hypothetical protein
LMNEFEPG_04574	hypothetical protein
LMNEFEPG_04576	hypothetical protein
LMNEFEPG_04577	hypothetical protein
LMNEFEPG_04578	hypothetical protein
LMNEFEPG_04579	hypothetical protein
LMNEFEPG_04580	hypothetical protein
LMNEFEPG_04583	hypothetical protein
LMNEFEPG_04586	hypothetical protein
LMNEFEPG_04587	hypothetical protein
LMNEFEPG_04589	hypothetical protein
LMNEFEPG_04590	hypothetical protein
LMNEFEPG_04592	hypothetical protein
LMNEFEPG_04594	hypothetical protein
LMNEFEPG_04595	hypothetical protein
LMNEFEPG_04596	hypothetical protein
LMNEFEPG_04598	hypothetical protein
LMNEFEPG_04600	hypothetical protein
LMNEFEPG_04601	hypothetical protein
LMNEFEPG_04603	hypothetical protein
LMNEFEPG_04605	hypothetical protein
LMNEFEPG_04608	hypothetical protein
LMNEFEPG_04609	hypothetical protein
LMNEFEPG_04611	hypothetical protein
LMNEFEPG_04612	hypothetical protein
LMNEFEPG_04139	Indole-3-acetyl-aspartic acid hydrolase
LMNEFEPG_03018	Inner membrane protein YabI
LMNEFEPG_04263	Inner membrane protein YqaA
LMNEFEPG_03291	Inner membrane transport permease YbhR
LMNEFEPG_03522	Inositol 2-dehydrogenase/D-chiro-inositol 3-dehydrogenase
LMNEFEPG_04051	L-lactate dehydrogenase
LMNEFEPG_04218	L-seryl-tRNA(Sec) selenium transferase
LMNEFEPG_03805	Lactate 2-monooxygenase
LMNEFEPG_04485	Lead, cadmium, zinc and mercury-transporting ATPase
LMNEFEPG_03511	Leucine efflux protein
LMNEFEPG_03267	Levodione reductase
LMNEFEPG_04204	Lipase 1
LMNEFEPG_03674	Lipoprotein signal peptidase
LMNEFEPG_04476	Lipoprotein signal peptidase
LMNEFEPG_03280	Long-chain-fatty-acid--CoA ligase
LMNEFEPG_04504	Macrocin O-methyltransferase
LMNEFEPG_03544	Maltose/maltodextrin import ATP-binding protein MalK
LMNEFEPG_03668	Mercuric reductase
LMNEFEPG_04461	Mercuric reductase
LMNEFEPG_04465	Mercuric resistance operon regulatory protein
LMNEFEPG_03670	Mercuric transport protein periplasmic component
LMNEFEPG_04463	Mercuric transport protein periplasmic component
LMNEFEPG_04182	Methane monooxygenase component A alpha chain
LMNEFEPG_04184	Methane monooxygenase component A beta chain
LMNEFEPG_00140	Molecular chaperone Hsp31 and glyoxalase 3
LMNEFEPG_03027	Molecular chaperone Hsp31 and glyoxalase 3
LMNEFEPG_03696	Molybdopterin molybdenumtransferase
LMNEFEPG_04391	Multidrug resistance protein MdtC
LMNEFEPG_04392	Multidrug resistance protein MdtE
LMNEFEPG_04262	Multidrug resistance protein MdtG
LMNEFEPG_03811	NAD(P)H-dependent FMN reductase
LMNEFEPG_03680	NH(3)-dependent NAD(+) synthetase
LMNEFEPG_04264	Nickel/cobalt efflux system RcnA
LMNEFEPG_03333	Nuclease SbcCD subunit C
LMNEFEPG_03332	Nuclease SbcCD subunit D
LMNEFEPG_04101	o-succinylbenzoate synthase
LMNEFEPG_03780	Osmolarity sensor protein EnvZ
LMNEFEPG_03288	PE-PGRS family protein PE_PGRS18
LMNEFEPG_04124	Penicillin-binding protein 1A
LMNEFEPG_03652	PEP-dependent dihydroxyacetone kinase, ADP-binding subunit DhaL
LMNEFEPG_03567	Periplasmic dipeptide transport protein
LMNEFEPG_04183	Phenol hydroxylase P5 protein
LMNEFEPG_03704	Phosphate-binding protein PstS
LMNEFEPG_03702	Phosphate-import protein PhnD
LMNEFEPG_04202	Phthiocerol synthesis polyketide synthase type I PpsA
LMNEFEPG_03692	Plastocyanin
LMNEFEPG_01328	Prophage integrase IntA
LMNEFEPG_04219	Protein FdhE
LMNEFEPG_03574	putative ABC transporter ATP-binding protein
LMNEFEPG_03290	putative ABC transporter ATP-binding protein YbhF
LMNEFEPG_03660	putative ABC transporter-binding protein
LMNEFEPG_03282	Putative aliphatic sulfonates transport permease protein SsuC
LMNEFEPG_04284	Putative aliphatic sulfonates transport permease protein SsuC
LMNEFEPG_04285	Putative aliphatic sulfonates-binding protein
LMNEFEPG_03646	Putative aminopeptidase YsdC
LMNEFEPG_02847	putative aminotransferase
LMNEFEPG_02831	putative BsuMI modification methylase subunit YdiO
LMNEFEPG_03412	putative copper-importing P-type ATPase A
LMNEFEPG_02862	putative deferrochelatase/peroxidase YfeX
LMNEFEPG_03283	Putative electron transport protein YccM
LMNEFEPG_03505	Putative flavin-containing monoamine oxidase AofH
LMNEFEPG_01291	putative glycosyltransferase
LMNEFEPG_03137	Putative glycosyltransferase EpsE
LMNEFEPG_03139	Putative glycosyltransferase EpsH
LMNEFEPG_04505	Putative glycosyltransferase EpsH
LMNEFEPG_04507	putative glycosyltransferase EpsJ
LMNEFEPG_03421	putative helicase HelY
LMNEFEPG_04395	putative HTH-type transcriptional regulator YbiH
LMNEFEPG_04506	Putative mycofactocin biosynthesis glycosyltransferase MftF
LMNEFEPG_03304	Putative mycofactocin radical SAM maturase MftC
LMNEFEPG_03665	putative Na(+)/H(+) exchanger
LMNEFEPG_03575	putative NTE family protein
LMNEFEPG_02870	putative oxidoreductase
LMNEFEPG_03017	putative sensor histidine kinase TcrY
LMNEFEPG_03956	putative signaling protein
LMNEFEPG_03932	putative tautomerase
LMNEFEPG_03733	putative transcriptional regulatory protein pdtaR
LMNEFEPG_03931	putative transport protein HsrA
LMNEFEPG_01317	Putative transposon Tn552 DNA-invertase bin3
LMNEFEPG_03012	Putative undecaprenyl-diphosphatase YbjG
LMNEFEPG_03302	Pyrroloquinoline-quinone synthase
LMNEFEPG_03286	Quinohemoprotein alcohol dehydrogenase ADH-IIG
LMNEFEPG_03295	Quinoprotein ethanol dehydrogenase
LMNEFEPG_03734	Response regulator receiver protein CpdR
LMNEFEPG_03558	Ribonuclease BN
LMNEFEPG_03319	RNA polymerase-associated protein RapA
LMNEFEPG_03523	scyllo-inositol 2-dehydrogenase (NAD(+))
LMNEFEPG_03023	Secretory immunoglobulin A-binding protein EsiB
LMNEFEPG_04217	Secretory immunoglobulin A-binding protein EsiB
LMNEFEPG_03426	Segregation and condensation protein B
LMNEFEPG_04546	Segregation and condensation protein B
LMNEFEPG_04225	Selenide, water dikinase
LMNEFEPG_04216	Selenocysteine-specific elongation factor
LMNEFEPG_03952	Sensor protein QseC
LMNEFEPG_03701	Sensor protein ZraS
LMNEFEPG_03363	Serine/threonine-protein kinase HipA
LMNEFEPG_04280	Sodium, potassium, lithium and rubidium/H(+) antiporter
LMNEFEPG_03276	Solute-binding protein
LMNEFEPG_03269	Tautomerase PptA
LMNEFEPG_03495	Thiol-disulfide oxidoreductase ResA
LMNEFEPG_03514	Thiol:disulfide interchange protein DsbD
LMNEFEPG_03493	Thiol:disulfide interchange protein DsbG
LMNEFEPG_03411	Thiosulfate dehydrogenase
LMNEFEPG_03683	Thymidine phosphorylase
LMNEFEPG_03452	Toxin PezT
LMNEFEPG_03700	Transcriptional regulatory protein ZraR
LMNEFEPG_03395	Transposon Tn7 transposition protein TnsB
LMNEFEPG_04532	Transposon Tn7 transposition protein TnsB
LMNEFEPG_03545	Trehalose import ATP-binding protein SugC
LMNEFEPG_03413	Trifunctional nucleotide phosphoesterase protein YfkN
LMNEFEPG_00376	Tyrosine recombinase XerC
LMNEFEPG_03428	Tyrosine recombinase XerC
LMNEFEPG_04563	Tyrosine recombinase XerC
LMNEFEPG_04566	Tyrosine recombinase XerC
LMNEFEPG_03390	Tyrosine recombinase XerD
LMNEFEPG_04031	Tyrosine recombinase XerD
LMNEFEPG_02766	Tyrosine recombinase XerH
LMNEFEPG_04509	UDP-glucose 6-dehydrogenase
LMNEFEPG_03571	UDP-N-acetyl-D-glucosamine 6-dehydrogenase
LMNEFEPG_03562	UDP-N-acetylglucosamine--N-acetylmuramyl- (pentapeptide) pyrophosphoryl-undecaprenol N-acetylglucosamine transferase
LMNEFEPG_03564	UDP-N-acetylglucosamine--N-acetylmuramyl- (pentapeptide) pyrophosphoryl-undecaprenol N-acetylglucosamine transferase
LMNEFEPG_01293	Undecaprenyl phosphate-alpha-4-amino-4-deoxy-L-arabinose arabinosyl transferase
LMNEFEPG_03647	Xylulose kinase
LMNEFEPG_03655	Xylulose kinase
