# Supplementary material for: Ochrobactrum quorumnocens sp. nov., a quorum quenching bacterium from the potato rhizosphere, and comparative genome analysis with related type strains
Source: PLoS One. 2019 Jan 22;14(1):e0210874. doi: 10.1371/journal.pone.0210874 (PMC6342446; doi:10.1371/journal.pone.0210874)
Supplement: S10 Table — The analysis was performed for Prokka-annotated genomes using EDGAR (http://edgar.computational.bio). Genome of O. quorumnocens was used as a reference. (XLSX) [file pone.0210874.s015.xlsx]

## Sheet: ST10 O. pseudogrignonense
S10 Table. List of annotations for singletons for O. pseudogrignonense CCUG30717T, calculated with respect to a set of 6 related Ochrobactrum spp. strains: O. quorumnocens A44T, O. grignonense OgA9aT, O. thiophenivorans DSM 7216T, O. pseudogrignonense CCUG 30717T, O. pituitosum CCUG 50899T and O. rhizosphaerae PR17T. The analysis was performed for Prokka-annotated genomes using EDGAR (http://edga…
Singleton:	Protein:
HNHGKJFO_05011	(6-4) photolyase
HNHGKJFO_05012	(6-4) photolyase
HNHGKJFO_04516	(R)-specific enoyl-CoA hydratase
HNHGKJFO_05181	2-(acetamidomethylene)succinate hydrolase
HNHGKJFO_04636	2-hydroxypropyl-CoM lyase
HNHGKJFO_03590	2-nitroimidazole transporter
HNHGKJFO_01205	3-hydroxyanthranilate 3,4-dioxygenase
HNHGKJFO_03472	3-hydroxybenzoate 6-hydroxylase 1
HNHGKJFO_04695	4-hydroxy-2-oxovalerate aldolase
HNHGKJFO_05001	4-oxalomesaconate tautomerase
HNHGKJFO_02533	50S ribosomal protein L36
HNHGKJFO_03586	8-amino-7-oxononanoate synthase 2
HNHGKJFO_03571	8-oxoguanine deaminase
HNHGKJFO_03576	8-oxoguanine deaminase
HNHGKJFO_01214	AB hydrolase superfamily protein YvaM
HNHGKJFO_01332	Aconitate hydratase B
HNHGKJFO_04710	Aconitate isomerase
HNHGKJFO_05070	Acyl-homoserine-lactone synthase
HNHGKJFO_03561	Adhesin BmaC autotransporter
HNHGKJFO_01240	Alanine dehydrogenase 2
HNHGKJFO_05016	Alcohol dehydrogenase
HNHGKJFO_02312	Alpha-maltose-1-phosphate synthase
HNHGKJFO_00906	Aminopeptidase S
HNHGKJFO_01433	Antitoxin FitA
HNHGKJFO_01422	Antitoxin HipB
HNHGKJFO_04347	Arabinose import ATP-binding protein AraG
HNHGKJFO_04321	Arabinose operon regulatory protein
HNHGKJFO_04393	Arabinose operon regulatory protein
HNHGKJFO_04394	Arabinose operon regulatory protein
HNHGKJFO_04940	Arginine deiminase
HNHGKJFO_02648	ATP-dependent DNA helicase UvrD1
HNHGKJFO_03663	ATP-dependent RNA helicase RhlB
HNHGKJFO_03578	Atrazine chlorohydrolase
HNHGKJFO_01441	BrkA autotransporter
HNHGKJFO_03624	C4-dicarboxylate TRAP transporter large permease protein DctM
HNHGKJFO_04945	Calcium-transporting ATPase
HNHGKJFO_05061	Capsule biosynthesis protein CapA
HNHGKJFO_04942	Carbamate kinase 1
HNHGKJFO_01212	Carboxylesterase NlhH
HNHGKJFO_03902	Carboxypeptidase G2
HNHGKJFO_02320	Cellobiose 2-epimerase
HNHGKJFO_02756	Chromosomal replication initiator protein DnaA
HNHGKJFO_04794	Creatinine amidohydrolase
HNHGKJFO_01415	D(-)-tartrate dehydratase
HNHGKJFO_04697	D-galactarolactone isomerase
HNHGKJFO_02306	D-inositol 3-phosphate glycosyltransferase
HNHGKJFO_02307	D-inositol 3-phosphate glycosyltransferase
HNHGKJFO_02313	D-inositol 3-phosphate glycosyltransferase
HNHGKJFO_05005	Delta(1)-pyrroline-2-carboxylate reductase
HNHGKJFO_04983	Diacylglycerol kinase
HNHGKJFO_04691	Dihydroanticapsin 7-dehydrogenase
HNHGKJFO_04214	DNA adenine methyltransferase YhdJ
HNHGKJFO_01219	DNA helicase II
HNHGKJFO_03667	DNA helicase II
HNHGKJFO_01217	DNA polymerase IV
HNHGKJFO_02649	DNA replication and repair protein RecF
HNHGKJFO_03666	DNA replication and repair protein RecF
HNHGKJFO_04477	DNA replication and repair protein RecF
HNHGKJFO_01158	Extracellular serine protease
HNHGKJFO_01160	Extracellular serine protease
HNHGKJFO_01215	Extracellular serine protease
HNHGKJFO_01597	Extracellular serine protease
HNHGKJFO_04723	Extracellular serine protease
HNHGKJFO_04910	FAD:protein FMN transferase
HNHGKJFO_01567	Fe(3+) dicitrate transport protein FecA
HNHGKJFO_01568	Fe(3+)-citrate-binding protein YfmC
HNHGKJFO_01136	Ferripyoverdine receptor
HNHGKJFO_04536	Flavohemoprotein
HNHGKJFO_01244	Fluoroacetate dehalogenase
HNHGKJFO_03926	Free methionine-R-sulfoxide reductase
HNHGKJFO_01380	Fructosamine deglycase FrlB
HNHGKJFO_05270	Fructosamine deglycase FrlB
HNHGKJFO_01385	Fructosamine kinase FrlD
HNHGKJFO_01411	Fructose dehydrogenase cytochrome subunit
HNHGKJFO_01413	Fructose dehydrogenase large subunit
HNHGKJFO_01412	Fructose dehydrogenase small subunit
HNHGKJFO_04705	Fructose-1,6-bisphosphatase class 1
HNHGKJFO_04512	Galactose/methyl galactoside import ATP-binding protein MglA
HNHGKJFO_03872	Gamma-glutamyl-gamma-aminobutyrate hydrolase PuuD
HNHGKJFO_01386	Gamma-glutamylputrescine oxidoreductase
HNHGKJFO_02652	Glutathione S-transferase GstA
HNHGKJFO_03592	Glycine cleavage system transcriptional activator
HNHGKJFO_02321	Glycogen synthase
HNHGKJFO_04340	Hca operon transcriptional activator HcaR
HNHGKJFO_03575	Heme-binding protein A
HNHGKJFO_04610	Heme-binding protein A
HNHGKJFO_01272	Homoserine O-acetyltransferase
HNHGKJFO_01414	Homoserine O-acetyltransferase
HNHGKJFO_00221	Homoserine/homoserine lactone efflux protein
HNHGKJFO_02841	Homoserine/homoserine lactone efflux protein
HNHGKJFO_05069	HTH-type quorum sensing-dependent transcriptional regulator VjbR
HNHGKJFO_00236	HTH-type transcriptional activator RhaS
HNHGKJFO_01400	HTH-type transcriptional activator RhaS
HNHGKJFO_03562	HTH-type transcriptional activator RhaS
HNHGKJFO_05261	HTH-type transcriptional regulator BetI
HNHGKJFO_01203	HTH-type transcriptional regulator CynR
HNHGKJFO_04795	HTH-type transcriptional regulator CysL
HNHGKJFO_03903	HTH-type transcriptional regulator GltC
HNHGKJFO_04699	HTH-type transcriptional regulator LutR
HNHGKJFO_04634	HTH-type transcriptional regulator MetR
HNHGKJFO_01952	HTH-type transcriptional regulator PrtR
HNHGKJFO_04904	HTH-type transcriptional regulator PrtR
HNHGKJFO_04336	HTH-type transcriptional regulator TrpI
HNHGKJFO_03601	HTH-type transcriptional regulator YhaJ
HNHGKJFO_03928	HTH-type transcriptional regulator YjiE
HNHGKJFO_01379	HTH-type transcriptional repressor CytR
HNHGKJFO_00238	HTH-type transcriptional repressor KstR2
HNHGKJFO_01399	HTH-type transcriptional repressor RspR
HNHGKJFO_03565	HTH-type transcriptional repressor RspR
HNHGKJFO_03568	HTH-type transcriptional repressor RspR
HNHGKJFO_05000	Hydrogen peroxide-inducible genes activator
HNHGKJFO_00032	hypothetical protein
HNHGKJFO_00138	hypothetical protein
HNHGKJFO_00159	hypothetical protein
HNHGKJFO_00171	hypothetical protein
HNHGKJFO_00172	hypothetical protein
HNHGKJFO_00239	hypothetical protein
HNHGKJFO_00364	hypothetical protein
HNHGKJFO_00370	hypothetical protein
HNHGKJFO_00492	hypothetical protein
HNHGKJFO_00546	hypothetical protein
HNHGKJFO_00584	hypothetical protein
HNHGKJFO_00769	hypothetical protein
HNHGKJFO_00812	hypothetical protein
HNHGKJFO_01120	hypothetical protein
HNHGKJFO_01133	hypothetical protein
HNHGKJFO_01152	hypothetical protein
HNHGKJFO_01159	hypothetical protein
HNHGKJFO_01162	hypothetical protein
HNHGKJFO_01167	hypothetical protein
HNHGKJFO_01169	hypothetical protein
HNHGKJFO_01170	hypothetical protein
HNHGKJFO_01172	hypothetical protein
HNHGKJFO_01180	hypothetical protein
HNHGKJFO_01187	hypothetical protein
HNHGKJFO_01197	hypothetical protein
HNHGKJFO_01222	hypothetical protein
HNHGKJFO_01224	hypothetical protein
HNHGKJFO_01227	hypothetical protein
HNHGKJFO_01228	hypothetical protein
HNHGKJFO_01233	hypothetical protein
HNHGKJFO_01234	hypothetical protein
HNHGKJFO_01235	hypothetical protein
HNHGKJFO_01236	hypothetical protein
HNHGKJFO_01246	hypothetical protein
HNHGKJFO_01255	hypothetical protein
HNHGKJFO_01256	hypothetical protein
HNHGKJFO_01257	hypothetical protein
HNHGKJFO_01258	hypothetical protein
HNHGKJFO_01259	hypothetical protein
HNHGKJFO_01260	hypothetical protein
HNHGKJFO_01263	hypothetical protein
HNHGKJFO_01265	hypothetical protein
HNHGKJFO_01270	hypothetical protein
HNHGKJFO_01271	hypothetical protein
HNHGKJFO_01275	hypothetical protein
HNHGKJFO_01276	hypothetical protein
HNHGKJFO_01278	hypothetical protein
HNHGKJFO_01279	hypothetical protein
HNHGKJFO_01280	hypothetical protein
HNHGKJFO_01282	hypothetical protein
HNHGKJFO_01287	hypothetical protein
HNHGKJFO_01288	hypothetical protein
HNHGKJFO_01289	hypothetical protein
HNHGKJFO_01309	hypothetical protein
HNHGKJFO_01326	hypothetical protein
HNHGKJFO_01360	hypothetical protein
HNHGKJFO_01388	hypothetical protein
HNHGKJFO_01406	hypothetical protein
HNHGKJFO_01417	hypothetical protein
HNHGKJFO_01419	hypothetical protein
HNHGKJFO_01431	hypothetical protein
HNHGKJFO_01436	hypothetical protein
HNHGKJFO_01438	hypothetical protein
HNHGKJFO_01635	hypothetical protein
HNHGKJFO_01636	hypothetical protein
HNHGKJFO_01677	hypothetical protein
HNHGKJFO_01685	hypothetical protein
HNHGKJFO_01688	hypothetical protein
HNHGKJFO_01694	hypothetical protein
HNHGKJFO_01712	hypothetical protein
HNHGKJFO_01713	hypothetical protein
HNHGKJFO_01714	hypothetical protein
HNHGKJFO_01715	hypothetical protein
HNHGKJFO_01716	hypothetical protein
HNHGKJFO_01718	hypothetical protein
HNHGKJFO_01719	hypothetical protein
HNHGKJFO_01721	hypothetical protein
HNHGKJFO_01722	hypothetical protein
HNHGKJFO_01723	hypothetical protein
HNHGKJFO_01724	hypothetical protein
HNHGKJFO_01725	hypothetical protein
HNHGKJFO_01726	hypothetical protein
HNHGKJFO_01727	hypothetical protein
HNHGKJFO_01728	hypothetical protein
HNHGKJFO_01729	hypothetical protein
HNHGKJFO_01730	hypothetical protein
HNHGKJFO_01814	hypothetical protein
HNHGKJFO_01953	hypothetical protein
HNHGKJFO_01954	hypothetical protein
HNHGKJFO_01955	hypothetical protein
HNHGKJFO_01956	hypothetical protein
HNHGKJFO_01957	hypothetical protein
HNHGKJFO_01958	hypothetical protein
HNHGKJFO_01959	hypothetical protein
HNHGKJFO_01960	hypothetical protein
HNHGKJFO_01961	hypothetical protein
HNHGKJFO_01962	hypothetical protein
HNHGKJFO_01963	hypothetical protein
HNHGKJFO_01964	hypothetical protein
HNHGKJFO_01965	hypothetical protein
HNHGKJFO_01966	hypothetical protein
HNHGKJFO_01967	hypothetical protein
HNHGKJFO_01968	hypothetical protein
HNHGKJFO_01969	hypothetical protein
HNHGKJFO_01971	hypothetical protein
HNHGKJFO_01972	hypothetical protein
HNHGKJFO_01973	hypothetical protein
HNHGKJFO_01975	hypothetical protein
HNHGKJFO_01976	hypothetical protein
HNHGKJFO_01977	hypothetical protein
HNHGKJFO_02056	hypothetical protein
HNHGKJFO_02068	hypothetical protein
HNHGKJFO_02237	hypothetical protein
HNHGKJFO_02314	hypothetical protein
HNHGKJFO_02315	hypothetical protein
HNHGKJFO_02317	hypothetical protein
HNHGKJFO_02327	hypothetical protein
HNHGKJFO_02330	hypothetical protein
HNHGKJFO_02407	hypothetical protein
HNHGKJFO_02408	hypothetical protein
HNHGKJFO_02409	hypothetical protein
HNHGKJFO_02410	hypothetical protein
HNHGKJFO_02412	hypothetical protein
HNHGKJFO_02413	hypothetical protein
HNHGKJFO_02414	hypothetical protein
HNHGKJFO_02419	hypothetical protein
HNHGKJFO_02424	hypothetical protein
HNHGKJFO_02425	hypothetical protein
HNHGKJFO_02426	hypothetical protein
HNHGKJFO_02443	hypothetical protein
HNHGKJFO_02451	hypothetical protein
HNHGKJFO_02475	hypothetical protein
HNHGKJFO_02636	hypothetical protein
HNHGKJFO_02640	hypothetical protein
HNHGKJFO_02646	hypothetical protein
HNHGKJFO_02658	hypothetical protein
HNHGKJFO_02661	hypothetical protein
HNHGKJFO_02662	hypothetical protein
HNHGKJFO_02663	hypothetical protein
HNHGKJFO_02666	hypothetical protein
HNHGKJFO_02672	hypothetical protein
HNHGKJFO_02673	hypothetical protein
HNHGKJFO_02674	hypothetical protein
HNHGKJFO_02675	hypothetical protein
HNHGKJFO_02676	hypothetical protein
HNHGKJFO_02677	hypothetical protein
HNHGKJFO_02678	hypothetical protein
HNHGKJFO_02679	hypothetical protein
HNHGKJFO_02680	hypothetical protein
HNHGKJFO_02681	hypothetical protein
HNHGKJFO_02682	hypothetical protein
HNHGKJFO_02683	hypothetical protein
HNHGKJFO_02684	hypothetical protein
HNHGKJFO_02685	hypothetical protein
HNHGKJFO_02686	hypothetical protein
HNHGKJFO_02687	hypothetical protein
HNHGKJFO_02688	hypothetical protein
HNHGKJFO_02689	hypothetical protein
HNHGKJFO_02690	hypothetical protein
HNHGKJFO_02723	hypothetical protein
HNHGKJFO_02725	hypothetical protein
HNHGKJFO_02726	hypothetical protein
HNHGKJFO_02728	hypothetical protein
HNHGKJFO_02731	hypothetical protein
HNHGKJFO_02732	hypothetical protein
HNHGKJFO_02736	hypothetical protein
HNHGKJFO_02737	hypothetical protein
HNHGKJFO_02738	hypothetical protein
HNHGKJFO_02739	hypothetical protein
HNHGKJFO_02740	hypothetical protein
HNHGKJFO_02741	hypothetical protein
HNHGKJFO_02742	hypothetical protein
HNHGKJFO_02743	hypothetical protein
HNHGKJFO_02744	hypothetical protein
HNHGKJFO_02745	hypothetical protein
HNHGKJFO_02746	hypothetical protein
HNHGKJFO_02747	hypothetical protein
HNHGKJFO_02748	hypothetical protein
HNHGKJFO_02749	hypothetical protein
HNHGKJFO_02750	hypothetical protein
HNHGKJFO_02751	hypothetical protein
HNHGKJFO_02752	hypothetical protein
HNHGKJFO_02753	hypothetical protein
HNHGKJFO_02754	hypothetical protein
HNHGKJFO_02755	hypothetical protein
HNHGKJFO_02757	hypothetical protein
HNHGKJFO_02759	hypothetical protein
HNHGKJFO_02760	hypothetical protein
HNHGKJFO_02763	hypothetical protein
HNHGKJFO_02764	hypothetical protein
HNHGKJFO_02765	hypothetical protein
HNHGKJFO_02767	hypothetical protein
HNHGKJFO_02774	hypothetical protein
HNHGKJFO_02775	hypothetical protein
HNHGKJFO_02777	hypothetical protein
HNHGKJFO_02778	hypothetical protein
HNHGKJFO_02779	hypothetical protein
HNHGKJFO_02782	hypothetical protein
HNHGKJFO_02783	hypothetical protein
HNHGKJFO_02784	hypothetical protein
HNHGKJFO_02785	hypothetical protein
HNHGKJFO_02786	hypothetical protein
HNHGKJFO_02787	hypothetical protein
HNHGKJFO_02788	hypothetical protein
HNHGKJFO_02789	hypothetical protein
HNHGKJFO_02790	hypothetical protein
HNHGKJFO_02791	hypothetical protein
HNHGKJFO_02892	hypothetical protein
HNHGKJFO_02982	hypothetical protein
HNHGKJFO_03082	hypothetical protein
HNHGKJFO_03091	hypothetical protein
HNHGKJFO_03246	hypothetical protein
HNHGKJFO_03391	hypothetical protein
HNHGKJFO_03466	hypothetical protein
HNHGKJFO_03468	hypothetical protein
HNHGKJFO_03471	hypothetical protein
HNHGKJFO_03477	hypothetical protein
HNHGKJFO_03495	hypothetical protein
HNHGKJFO_03503	hypothetical protein
HNHGKJFO_03522	hypothetical protein
HNHGKJFO_03533	hypothetical protein
HNHGKJFO_03539	hypothetical protein
HNHGKJFO_03542	hypothetical protein
HNHGKJFO_03544	hypothetical protein
HNHGKJFO_03551	hypothetical protein
HNHGKJFO_03553	hypothetical protein
HNHGKJFO_03554	hypothetical protein
HNHGKJFO_03555	hypothetical protein
HNHGKJFO_03557	hypothetical protein
HNHGKJFO_03559	hypothetical protein
HNHGKJFO_03567	hypothetical protein
HNHGKJFO_03594	hypothetical protein
HNHGKJFO_03596	hypothetical protein
HNHGKJFO_03597	hypothetical protein
HNHGKJFO_03600	hypothetical protein
HNHGKJFO_03603	hypothetical protein
HNHGKJFO_03604	hypothetical protein
HNHGKJFO_03607	hypothetical protein
HNHGKJFO_03611	hypothetical protein
HNHGKJFO_03612	hypothetical protein
HNHGKJFO_03617	hypothetical protein
HNHGKJFO_03621	hypothetical protein
HNHGKJFO_03622	hypothetical protein
HNHGKJFO_03625	hypothetical protein
HNHGKJFO_03629	hypothetical protein
HNHGKJFO_03631	hypothetical protein
HNHGKJFO_03642	hypothetical protein
HNHGKJFO_03643	hypothetical protein
HNHGKJFO_03644	hypothetical protein
HNHGKJFO_03654	hypothetical protein
HNHGKJFO_03655	hypothetical protein
HNHGKJFO_03656	hypothetical protein
HNHGKJFO_03659	hypothetical protein
HNHGKJFO_03660	hypothetical protein
HNHGKJFO_03668	hypothetical protein
HNHGKJFO_03669	hypothetical protein
HNHGKJFO_03670	hypothetical protein
HNHGKJFO_03675	hypothetical protein
HNHGKJFO_03679	hypothetical protein
HNHGKJFO_03689	hypothetical protein
HNHGKJFO_03690	hypothetical protein
HNHGKJFO_03691	hypothetical protein
HNHGKJFO_03706	hypothetical protein
HNHGKJFO_03821	hypothetical protein
HNHGKJFO_03831	hypothetical protein
HNHGKJFO_03844	hypothetical protein
HNHGKJFO_03851	hypothetical protein
HNHGKJFO_03865	hypothetical protein
HNHGKJFO_03866	hypothetical protein
HNHGKJFO_03868	hypothetical protein
HNHGKJFO_03873	hypothetical protein
HNHGKJFO_03875	hypothetical protein
HNHGKJFO_03876	hypothetical protein
HNHGKJFO_03901	hypothetical protein
HNHGKJFO_03904	hypothetical protein
HNHGKJFO_03905	hypothetical protein
HNHGKJFO_03907	hypothetical protein
HNHGKJFO_03908	hypothetical protein
HNHGKJFO_03915	hypothetical protein
HNHGKJFO_03922	hypothetical protein
HNHGKJFO_03923	hypothetical protein
HNHGKJFO_03924	hypothetical protein
HNHGKJFO_03925	hypothetical protein
HNHGKJFO_03934	hypothetical protein
HNHGKJFO_03995	hypothetical protein
HNHGKJFO_04037	hypothetical protein
HNHGKJFO_04059	hypothetical protein
HNHGKJFO_04061	hypothetical protein
HNHGKJFO_04062	hypothetical protein
HNHGKJFO_04063	hypothetical protein
HNHGKJFO_04067	hypothetical protein
HNHGKJFO_04068	hypothetical protein
HNHGKJFO_04198	hypothetical protein
HNHGKJFO_04199	hypothetical protein
HNHGKJFO_04203	hypothetical protein
HNHGKJFO_04204	hypothetical protein
HNHGKJFO_04205	hypothetical protein
HNHGKJFO_04206	hypothetical protein
HNHGKJFO_04207	hypothetical protein
HNHGKJFO_04212	hypothetical protein
HNHGKJFO_04213	hypothetical protein
HNHGKJFO_04216	hypothetical protein
HNHGKJFO_04220	hypothetical protein
HNHGKJFO_04222	hypothetical protein
HNHGKJFO_04223	hypothetical protein
HNHGKJFO_04233	hypothetical protein
HNHGKJFO_04234	hypothetical protein
HNHGKJFO_04243	hypothetical protein
HNHGKJFO_04244	hypothetical protein
HNHGKJFO_04245	hypothetical protein
HNHGKJFO_04246	hypothetical protein
HNHGKJFO_04248	hypothetical protein
HNHGKJFO_04249	hypothetical protein
HNHGKJFO_04250	hypothetical protein
HNHGKJFO_04251	hypothetical protein
HNHGKJFO_04259	hypothetical protein
HNHGKJFO_04268	hypothetical protein
HNHGKJFO_04274	hypothetical protein
HNHGKJFO_04289	hypothetical protein
HNHGKJFO_04319	hypothetical protein
HNHGKJFO_04320	hypothetical protein
HNHGKJFO_04323	hypothetical protein
HNHGKJFO_04325	hypothetical protein
HNHGKJFO_04342	hypothetical protein
HNHGKJFO_04344	hypothetical protein
HNHGKJFO_04348	hypothetical protein
HNHGKJFO_04364	hypothetical protein
HNHGKJFO_04368	hypothetical protein
HNHGKJFO_04391	hypothetical protein
HNHGKJFO_04465	hypothetical protein
HNHGKJFO_04469	hypothetical protein
HNHGKJFO_04470	hypothetical protein
HNHGKJFO_04471	hypothetical protein
HNHGKJFO_04473	hypothetical protein
HNHGKJFO_04474	hypothetical protein
HNHGKJFO_04475	hypothetical protein
HNHGKJFO_04476	hypothetical protein
HNHGKJFO_04478	hypothetical protein
HNHGKJFO_04487	hypothetical protein
HNHGKJFO_04504	hypothetical protein
HNHGKJFO_04513	hypothetical protein
HNHGKJFO_04533	hypothetical protein
HNHGKJFO_04534	hypothetical protein
HNHGKJFO_04541	hypothetical protein
HNHGKJFO_04554	hypothetical protein
HNHGKJFO_04555	hypothetical protein
HNHGKJFO_04556	hypothetical protein
HNHGKJFO_04557	hypothetical protein
HNHGKJFO_04558	hypothetical protein
HNHGKJFO_04559	hypothetical protein
HNHGKJFO_04560	hypothetical protein
HNHGKJFO_04561	hypothetical protein
HNHGKJFO_04562	hypothetical protein
HNHGKJFO_04564	hypothetical protein
HNHGKJFO_04569	hypothetical protein
HNHGKJFO_04615	hypothetical protein
HNHGKJFO_04635	hypothetical protein
HNHGKJFO_04674	hypothetical protein
HNHGKJFO_04675	hypothetical protein
HNHGKJFO_04711	hypothetical protein
HNHGKJFO_04716	hypothetical protein
HNHGKJFO_04718	hypothetical protein
HNHGKJFO_04719	hypothetical protein
HNHGKJFO_04720	hypothetical protein
HNHGKJFO_04721	hypothetical protein
HNHGKJFO_04725	hypothetical protein
HNHGKJFO_04733	hypothetical protein
HNHGKJFO_04736	hypothetical protein
HNHGKJFO_04787	hypothetical protein
HNHGKJFO_04791	hypothetical protein
HNHGKJFO_04793	hypothetical protein
HNHGKJFO_04804	hypothetical protein
HNHGKJFO_04810	hypothetical protein
HNHGKJFO_04833	hypothetical protein
HNHGKJFO_04835	hypothetical protein
HNHGKJFO_04836	hypothetical protein
HNHGKJFO_04837	hypothetical protein
HNHGKJFO_04838	hypothetical protein
HNHGKJFO_04840	hypothetical protein
HNHGKJFO_04841	hypothetical protein
HNHGKJFO_04842	hypothetical protein
HNHGKJFO_04843	hypothetical protein
HNHGKJFO_04848	hypothetical protein
HNHGKJFO_04849	hypothetical protein
HNHGKJFO_04856	hypothetical protein
HNHGKJFO_04857	hypothetical protein
HNHGKJFO_04873	hypothetical protein
HNHGKJFO_04880	hypothetical protein
HNHGKJFO_04881	hypothetical protein
HNHGKJFO_04882	hypothetical protein
HNHGKJFO_04883	hypothetical protein
HNHGKJFO_04885	hypothetical protein
HNHGKJFO_04886	hypothetical protein
HNHGKJFO_04888	hypothetical protein
HNHGKJFO_04889	hypothetical protein
HNHGKJFO_04890	hypothetical protein
HNHGKJFO_04891	hypothetical protein
HNHGKJFO_04892	hypothetical protein
HNHGKJFO_04893	hypothetical protein
HNHGKJFO_04894	hypothetical protein
HNHGKJFO_04895	hypothetical protein
HNHGKJFO_04896	hypothetical protein
HNHGKJFO_04897	hypothetical protein
HNHGKJFO_04898	hypothetical protein
HNHGKJFO_04899	hypothetical protein
HNHGKJFO_04900	hypothetical protein
HNHGKJFO_04901	hypothetical protein
HNHGKJFO_04902	hypothetical protein
HNHGKJFO_04903	hypothetical protein
HNHGKJFO_04905	hypothetical protein
HNHGKJFO_04907	hypothetical protein
HNHGKJFO_04909	hypothetical protein
HNHGKJFO_04917	hypothetical protein
HNHGKJFO_04918	hypothetical protein
HNHGKJFO_04919	hypothetical protein
HNHGKJFO_04926	hypothetical protein
HNHGKJFO_04927	hypothetical protein
HNHGKJFO_04931	hypothetical protein
HNHGKJFO_04933	hypothetical protein
HNHGKJFO_04939	hypothetical protein
HNHGKJFO_04943	hypothetical protein
HNHGKJFO_04947	hypothetical protein
HNHGKJFO_04950	hypothetical protein
HNHGKJFO_04981	hypothetical protein
HNHGKJFO_04982	hypothetical protein
HNHGKJFO_04992	hypothetical protein
HNHGKJFO_04999	hypothetical protein
HNHGKJFO_05010	hypothetical protein
HNHGKJFO_05020	hypothetical protein
HNHGKJFO_05021	hypothetical protein
HNHGKJFO_05022	hypothetical protein
HNHGKJFO_05023	hypothetical protein
HNHGKJFO_05024	hypothetical protein
HNHGKJFO_05035	hypothetical protein
HNHGKJFO_05037	hypothetical protein
HNHGKJFO_05054	hypothetical protein
HNHGKJFO_05055	hypothetical protein
HNHGKJFO_05056	hypothetical protein
HNHGKJFO_05065	hypothetical protein
HNHGKJFO_05066	hypothetical protein
HNHGKJFO_05068	hypothetical protein
HNHGKJFO_05071	hypothetical protein
HNHGKJFO_05079	hypothetical protein
HNHGKJFO_05080	hypothetical protein
HNHGKJFO_05081	hypothetical protein
HNHGKJFO_05082	hypothetical protein
HNHGKJFO_05083	hypothetical protein
HNHGKJFO_05161	hypothetical protein
HNHGKJFO_05162	hypothetical protein
HNHGKJFO_05163	hypothetical protein
HNHGKJFO_05164	hypothetical protein
HNHGKJFO_05169	hypothetical protein
HNHGKJFO_05170	hypothetical protein
HNHGKJFO_05194	hypothetical protein
HNHGKJFO_05195	hypothetical protein
HNHGKJFO_05196	hypothetical protein
HNHGKJFO_05198	hypothetical protein
HNHGKJFO_05199	hypothetical protein
HNHGKJFO_05200	hypothetical protein
HNHGKJFO_05201	hypothetical protein
HNHGKJFO_05228	hypothetical protein
HNHGKJFO_05259	hypothetical protein
HNHGKJFO_05265	hypothetical protein
HNHGKJFO_05266	hypothetical protein
HNHGKJFO_05272	hypothetical protein
HNHGKJFO_05273	hypothetical protein
HNHGKJFO_05281	hypothetical protein
HNHGKJFO_05282	hypothetical protein
HNHGKJFO_05287	hypothetical protein
HNHGKJFO_05291	hypothetical protein
HNHGKJFO_05294	hypothetical protein
HNHGKJFO_05295	hypothetical protein
HNHGKJFO_05296	hypothetical protein
HNHGKJFO_05299	hypothetical protein
HNHGKJFO_05300	hypothetical protein
HNHGKJFO_05301	hypothetical protein
HNHGKJFO_05302	hypothetical protein
HNHGKJFO_05303	hypothetical protein
HNHGKJFO_05304	hypothetical protein
HNHGKJFO_05306	hypothetical protein
HNHGKJFO_05307	hypothetical protein
HNHGKJFO_05308	hypothetical protein
HNHGKJFO_05309	hypothetical protein
HNHGKJFO_05310	hypothetical protein
HNHGKJFO_05311	hypothetical protein
HNHGKJFO_05312	hypothetical protein
HNHGKJFO_05313	hypothetical protein
HNHGKJFO_05314	hypothetical protein
HNHGKJFO_05315	hypothetical protein
HNHGKJFO_05316	hypothetical protein
HNHGKJFO_05317	hypothetical protein
HNHGKJFO_05318	hypothetical protein
HNHGKJFO_05323	hypothetical protein
HNHGKJFO_05325	hypothetical protein
HNHGKJFO_05327	hypothetical protein
HNHGKJFO_05330	hypothetical protein
HNHGKJFO_05331	hypothetical protein
HNHGKJFO_05332	hypothetical protein
HNHGKJFO_05333	hypothetical protein
HNHGKJFO_05334	hypothetical protein
HNHGKJFO_05344	hypothetical protein
HNHGKJFO_05348	hypothetical protein
HNHGKJFO_04798	Inner membrane ABC transporter permease protein YdcV
HNHGKJFO_04322	Inner membrane protein YgaZ
HNHGKJFO_04906	Inner membrane protein YrbG
HNHGKJFO_04908	Inosine-5-monophosphate dehydrogenase
HNHGKJFO_04938	Inosine-5-monophosphate dehydrogenase
HNHGKJFO_01382	L-arabinose transport system permease protein AraP
HNHGKJFO_01383	L-arabinose transport system permease protein AraQ
HNHGKJFO_01211	L-aspartate dehydrogenase
HNHGKJFO_01402	L-aspartate dehydrogenase
HNHGKJFO_01384	L-ribulose 3-epimerase
HNHGKJFO_01398	Leu/Ile/Val-binding protein
HNHGKJFO_01206	Leucine-, isoleucine-, valine-, threonine-, and alanine-binding protein
HNHGKJFO_02758	LexA repressor
HNHGKJFO_04343	Mandelamide hydrolase
HNHGKJFO_02229	Metalloregulation DNA-binding stress protein
HNHGKJFO_04217	Modification methylase HhaI
HNHGKJFO_04991	Multidrug resistance protein MdtE
HNHGKJFO_04928	Multidrug resistance protein MdtN
HNHGKJFO_00197	Multidrug transporter EmrE
HNHGKJFO_03589	Multiple antibiotic resistance protein MarR
HNHGKJFO_01381	Multiple sugar-binding protein
HNHGKJFO_04839	N, N-diacetylbacillosaminyl-diphospho-undecaprenol alpha-1,3-N-acetylgalactosaminyltransferase
HNHGKJFO_04258	N-acetylgalactosamine-N, N-diacetylbacillosaminyl-diphospho-undecaprenol 4-alpha-N-acetylgalactosaminyltransferase
HNHGKJFO_01204	N-acetylneuraminate lyase
HNHGKJFO_01720	N-glycosidase YbiA
HNHGKJFO_03572	N-isopropylammelide isopropyl amidohydrolase
HNHGKJFO_04916	Na(+)-translocating NADH-quinone reductase subunit A
HNHGKJFO_04915	Na(+)-translocating NADH-quinone reductase subunit B
HNHGKJFO_04914	Na(+)-translocating NADH-quinone reductase subunit C
HNHGKJFO_04913	Na(+)-translocating NADH-quinone reductase subunit D
HNHGKJFO_04912	Na(+)-translocating NADH-quinone reductase subunit E
HNHGKJFO_04911	Na(+)-translocating NADH-quinone reductase subunit F
HNHGKJFO_03602	NAD(P)H dehydrogenase (quinone)
HNHGKJFO_03521	NADPH dehydrogenase
HNHGKJFO_05285	Nitrogen regulation protein NR(I)
HNHGKJFO_03587	Octanoyl-[GcvH]:protein N-octanoyltransferase
HNHGKJFO_04941	Ornithine carbamoyltransferase
HNHGKJFO_04563	Outer membrane porin F
HNHGKJFO_02233	Oxalate decarboxylase OxdD
HNHGKJFO_04709	Pectin degradation repressor protein KdgR
HNHGKJFO_03467	Pentachlorophenol 4-monooxygenase
HNHGKJFO_05057	Periplasmic dipeptide transport protein
HNHGKJFO_03470	Pesticin receptor
HNHGKJFO_04924	Phosphate acetyltransferase
HNHGKJFO_04925	Poly(3-hydroxyalkanoate) polymerase subunit PhaC
HNHGKJFO_04951	Poly(3-hydroxyalkanoate) polymerase subunit PhaC
HNHGKJFO_04834	Polyprenol monophosphomannose synthase
HNHGKJFO_01273	Purine ribonucleoside efflux pump NepI
HNHGKJFO_01241	Putative aliphatic sulfonates transport permease protein SsuC
HNHGKJFO_05004	Putative aliphatic sulfonates transport permease protein SsuC
HNHGKJFO_01243	Putative aliphatic sulfonates-binding protein
HNHGKJFO_05002	Putative aliphatic sulfonates-binding protein
HNHGKJFO_01409	Putative aminoacrylate hydrolase RutD
HNHGKJFO_03930	putative cardiolipin synthase YwiE
HNHGKJFO_03560	Putative cyclic-di-GMP phosphodiesterase YjcC
HNHGKJFO_01407	putative DapA-like lyase
HNHGKJFO_01166	putative diguanylate cyclase YdaM
HNHGKJFO_03927	putative diguanylate cyclase YdaM
HNHGKJFO_01283	putative diguanylate cyclase YegE
HNHGKJFO_04702	putative dipeptidase PepE
HNHGKJFO_03494	putative HTH-type transcriptional regulator LgoR
HNHGKJFO_01566	putative HTH-type transcriptional regulator YbbH
HNHGKJFO_04609	putative HTH-type transcriptional regulator YbbH
HNHGKJFO_05274	putative HTH-type transcriptional regulator YurK
HNHGKJFO_03929	putative MFS-type transporter YcaD
HNHGKJFO_04987	Putative multidrug export ATP-binding/permease protein
HNHGKJFO_00240	putative multidrug-efflux transporter
HNHGKJFO_05036	Putative nickel-responsive regulator
HNHGKJFO_05283	putative oxidoreductase EphD
HNHGKJFO_03493	putative oxidoreductase YjmC
HNHGKJFO_02544	putative protease YdeA
HNHGKJFO_03552	putative RNA polymerase sigma factor FecI
HNHGKJFO_01570	putative siderophore transport system permease protein YfhA
HNHGKJFO_01137	putative siderophore-binding lipoprotein YfiY
HNHGKJFO_01284	putative signaling protein
HNHGKJFO_05271	putative sugar kinase YdjH
HNHGKJFO_03492	putative sulfoacetate transporter SauU
HNHGKJFO_03661	putative type I restriction enzymeP M protein
HNHGKJFO_04797	Putrescine transport system permease protein PotH
HNHGKJFO_04353	Pyruvate dehydrogenase E1 component subunit beta
HNHGKJFO_02067	RCS-specific HTH-type transcriptional activator RclR
HNHGKJFO_03469	Regulatory protein PchR
HNHGKJFO_01330	Riboflavin transport system permease protein RibX
HNHGKJFO_05280	Riboflavin transporter
HNHGKJFO_01177	Ribonuclease
HNHGKJFO_01184	Ribonuclease HI
HNHGKJFO_04515	Ribose import binding protein RbsB
HNHGKJFO_05267	Ribose import binding protein RbsB
HNHGKJFO_05268	Ribose import permease protein RbsC
HNHGKJFO_03662	RNA polymerase-associated protein RapA
HNHGKJFO_01974	RNA polymerase-binding transcription factor DksA
HNHGKJFO_04884	RNA polymerase-binding transcription factor DksA
HNHGKJFO_02236	Sensor histidine kinase TmoS
HNHGKJFO_01157	Sensor protein KdpD
HNHGKJFO_01421	Serine/threonine-protein kinase HipA
HNHGKJFO_04252	Signal peptidase I
HNHGKJFO_04988	Signal transduction histidine-protein kinase BaeS
HNHGKJFO_05289	Sodium-potassium/proton antiporter ChaA
HNHGKJFO_04929	Sodium/glutamate symporter
HNHGKJFO_04704	Sorbitol dehydrogenase
HNHGKJFO_05064	Spermidine N(1)-acetyltransferase
HNHGKJFO_04796	Spermidine/putrescine-binding periplasmic protein
HNHGKJFO_01970	Spore cortex-lytic enzyme
HNHGKJFO_04887	Spore cortex-lytic enzyme
HNHGKJFO_01262	Sugar transporter SemiSWEET
HNHGKJFO_01286	Swarming motility regulation sensor protein RssA
HNHGKJFO_02311	Teichoic acid translocation permease protein TagG
HNHGKJFO_02310	Teichoic acids export ATP-binding protein TagH
HNHGKJFO_01432	Toxin FitB
HNHGKJFO_04708	Transaldolase
HNHGKJFO_03496	Transcriptional regulator AcuR
HNHGKJFO_03931	Transcriptional regulator KdgR
HNHGKJFO_02234	Transcriptional regulatory protein TdiR
HNHGKJFO_04352	Transcriptional repressor IclR
HNHGKJFO_00198	Transposon Tn10 TetC protein
HNHGKJFO_03620	Transposon Tn10 TetC protein
HNHGKJFO_05067	tRNA (cmo5U34)-methyltransferase
HNHGKJFO_04472	tRNA(fMet)-specific endonuclease VapC
HNHGKJFO_04844	UDP-Glc:alpha-D-GlcNAc-diphosphoundecaprenol beta-1,3-glucosyltransferase WfgD
HNHGKJFO_04944	Universal stress protein
HNHGKJFO_01138	Vibriobactin utilization protein ViuB
HNHGKJFO_02230	Virulence regulon transcriptional activator VirF
HNHGKJFO_04395	Virulence regulon transcriptional activator VirF
