# Supplementary material for: Ochrobactrum quorumnocens sp. nov., a quorum quenching bacterium from the potato rhizosphere, and comparative genome analysis with related type strains
Source: PLoS One. 2019 Jan 22;14(1):e0210874. doi: 10.1371/journal.pone.0210874 (PMC6342446; doi:10.1371/journal.pone.0210874)
Supplement: S11 Table — The analysis was performed for Prokka-annotated genomes using EDGAR (http://edgar.computational.bio). Genome of O. quorumnocens was used as a reference. (XLSX) [file pone.0210874.s016.xlsx]

## Sheet: S11 T O. thiophenivorans
Supplementary data
S11 Table. List of annotations for singletons for O. thiophenivorans DSM7216T, calculated with respect to a set of 6 related Ochrobactrum spp. strains: O. quorumnocens A44T, O. grignonense OgA9aT, O. thiophenivorans DSM 7216T, O. pseudogrignonense CCUG 30717T, O. pituitosum CCUG 50899T and O. rhizosphaerae PR17T. The analysis was performed for Prokka-annotated genomes using EDGAR (http://edgar.co…
Singleton:	Protein:
LGCGBOFF_03716	(2R)-sulfolactate sulfo-lyase subunit alpha
LGCGBOFF_03715	(2R)-sulfolactate sulfo-lyase subunit beta
LGCGBOFF_00748	1,5-anhydro-D-fructose reductase
LGCGBOFF_03887	2-(hydroxymethyl)glutarate dehydrogenase
LGCGBOFF_03718	2-dehydro-3-deoxy-L-rhamnonate dehydrogenase (NAD(+))
LGCGBOFF_02460	2-methylcitrate dehydratase 2
LGCGBOFF_03952	2-methylcitrate dehydratase 2
LGCGBOFF_04024	3,5-cyclic adenosine monophosphate phosphodiesterase CpdA
LGCGBOFF_03800	3-oxoadipate enol-lactonase 2
LGCGBOFF_04051	3-oxoadipate enol-lactonase 2
LGCGBOFF_03896	4-hydroxy-tetrahydrodipicolinate synthase
LGCGBOFF_03913	4-hydroxy-tetrahydrodipicolinate synthase
LGCGBOFF_01135	4-hydroxybenzoyl-CoA reductase subunit gamma
LGCGBOFF_03804	6-hydroxypseudooxynicotine dehydrogenase complex subunit alpha
LGCGBOFF_01611	7-cyano-7-deazaguanine synthase
LGCGBOFF_02385	ABC transporter glutamine-binding protein GlnH
LGCGBOFF_03921	Acetolactate synthase large subunit IlvG
LGCGBOFF_02462	Acetyl-CoA:oxalate CoA-transferase
LGCGBOFF_03954	Aconitate isomerase
LGCGBOFF_02459	Acyl-CoA dehydrogenase
LGCGBOFF_00853	Adenosine monophosphate-protein transferase SoFic
LGCGBOFF_03023	Adhesin BmaC autotransporter
LGCGBOFF_03484	Aerotaxis receptor
LGCGBOFF_01732	Aliphatic sulfonates import ATP-binding protein SsuB
LGCGBOFF_03034	Antitoxin PemI
LGCGBOFF_01589	Arylsulfatase
LGCGBOFF_03380	Aspartate/alanine antiporter
LGCGBOFF_01561	ATP-dependent RecD-like DNA helicase
LGCGBOFF_01580	ATP-dependent zinc metalloprotease FtsH
LGCGBOFF_03814	Benzoate--CoA ligase
LGCGBOFF_03381	Biodegradative arginine decarboxylase
LGCGBOFF_03792	Biofilm growth-associated repressor
LGCGBOFF_04096	BrkA autotransporter
LGCGBOFF_03805	Caffeine dehydrogenase subunit alpha
LGCGBOFF_03803	Carbon monoxide dehydrogenase small chain
LGCGBOFF_03404	Carboxypeptidase 1
LGCGBOFF_02837	Catabolite control protein A
LGCGBOFF_03065	Chaperone protein ClpB
LGCGBOFF_03470	Chromosome-partitioning protein Spo0J
LGCGBOFF_02461	Citrate lyase subunit beta-like protein
LGCGBOFF_02468	Cobalt import ATP-binding protein CbiO
LGCGBOFF_02895	Colicin I receptor
LGCGBOFF_03057	Conjugal transfer protein TraG
LGCGBOFF_03771	CRP-like cAMP-activated global transcriptional regulator
LGCGBOFF_03836	Cyclic di-GMP phosphodiesterase Gmr
LGCGBOFF_01307	D-3-phosphoglycerate dehydrogenase
LGCGBOFF_02840	D-allose-binding periplasmic protein
LGCGBOFF_01612	D-aminoacyl-tRNA deacylase
LGCGBOFF_03886	D-malate dehydrogenase [decarboxylating]
LGCGBOFF_00743	D-threitol-binding protein
LGCGBOFF_03296	Deoxyribonucleoside regulator
LGCGBOFF_03469	DNA polymerase IV 1
LGCGBOFF_03046	DNA primase TraC
LGCGBOFF_03033	Endoribonuclease PemK
LGCGBOFF_02878	Energy-coupling factor transporter ATP-binding protein EcfA1
LGCGBOFF_02879	Energy-coupling factor transporter ATP-binding protein EcfA2
LGCGBOFF_03912	Erythritol/L-threitol-binding protein
LGCGBOFF_03930	Fumarate reductase iron-sulfur subunit
LGCGBOFF_03298	Galactitol-1-phosphate 5-dehydrogenase
LGCGBOFF_02389	Gamma-glutamylputrescine oxidoreductase
LGCGBOFF_03873	Gamma-glutamylputrescine oxidoreductase
LGCGBOFF_01266	Glutamate decarboxylase beta
LGCGBOFF_03900	Glutamine-binding periplasmic protein
LGCGBOFF_01253	Glutathione transport system permease protein GsiC
LGCGBOFF_01254	Glutathione transport system permease protein GsiD
LGCGBOFF_03763	Group II intron-encoded protein LtrA
LGCGBOFF_00077	H(+)/Cl(-) exchange transporter ClcA
LGCGBOFF_02466	High-affinity branched-chain amino acid transport system permease protein LivH
LGCGBOFF_04058	HTH-type transcriptional activator CmpR
LGCGBOFF_03866	HTH-type transcriptional regulator BetI
LGCGBOFF_02464	HTH-type transcriptional regulator CysL
LGCGBOFF_03922	HTH-type transcriptional regulator GltR
LGCGBOFF_03914	HTH-type transcriptional regulator KipR
LGCGBOFF_02473	HTH-type transcriptional regulator LutR
LGCGBOFF_04168	HTH-type transcriptional regulator TreR
LGCGBOFF_00747	HTH-type transcriptional repressor CytR
LGCGBOFF_03725	HTH-type transcriptional repressor CytR
LGCGBOFF_03717	HTH-type transcriptional repressor DasR
LGCGBOFF_03808	HTH-type transcriptional repressor NsrR
LGCGBOFF_03879	HTH-type transcriptional repressor RspR
LGCGBOFF_04010	Hydrogen peroxide-inducible genes activator
LGCGBOFF_02841	Hydroxypyruvate reductase
LGCGBOFF_00052	hypothetical protein
LGCGBOFF_00053	hypothetical protein
LGCGBOFF_00054	hypothetical protein
LGCGBOFF_00090	hypothetical protein
LGCGBOFF_00267	hypothetical protein
LGCGBOFF_00268	hypothetical protein
LGCGBOFF_00269	hypothetical protein
LGCGBOFF_00333	hypothetical protein
LGCGBOFF_00411	hypothetical protein
LGCGBOFF_00595	hypothetical protein
LGCGBOFF_00615	hypothetical protein
LGCGBOFF_00665	hypothetical protein
LGCGBOFF_00707	hypothetical protein
LGCGBOFF_00762	hypothetical protein
LGCGBOFF_00787	hypothetical protein
LGCGBOFF_00844	hypothetical protein
LGCGBOFF_00845	hypothetical protein
LGCGBOFF_00846	hypothetical protein
LGCGBOFF_00869	hypothetical protein
LGCGBOFF_00920	hypothetical protein
LGCGBOFF_00947	hypothetical protein
LGCGBOFF_00948	hypothetical protein
LGCGBOFF_00949	hypothetical protein
LGCGBOFF_00957	hypothetical protein
LGCGBOFF_00958	hypothetical protein
LGCGBOFF_00959	hypothetical protein
LGCGBOFF_00960	hypothetical protein
LGCGBOFF_00963	hypothetical protein
LGCGBOFF_00964	hypothetical protein
LGCGBOFF_00974	hypothetical protein
LGCGBOFF_00975	hypothetical protein
LGCGBOFF_00977	hypothetical protein
LGCGBOFF_00993	hypothetical protein
LGCGBOFF_00994	hypothetical protein
LGCGBOFF_01133	hypothetical protein
LGCGBOFF_01138	hypothetical protein
LGCGBOFF_01209	hypothetical protein
LGCGBOFF_01216	hypothetical protein
LGCGBOFF_01217	hypothetical protein
LGCGBOFF_01269	hypothetical protein
LGCGBOFF_01355	hypothetical protein
LGCGBOFF_01382	hypothetical protein
LGCGBOFF_01513	hypothetical protein
LGCGBOFF_01558	hypothetical protein
LGCGBOFF_01559	hypothetical protein
LGCGBOFF_01560	hypothetical protein
LGCGBOFF_01562	hypothetical protein
LGCGBOFF_01563	hypothetical protein
LGCGBOFF_01564	hypothetical protein
LGCGBOFF_01567	hypothetical protein
LGCGBOFF_01573	hypothetical protein
LGCGBOFF_01574	hypothetical protein
LGCGBOFF_01575	hypothetical protein
LGCGBOFF_01576	hypothetical protein
LGCGBOFF_01577	hypothetical protein
LGCGBOFF_01578	hypothetical protein
LGCGBOFF_01581	hypothetical protein
LGCGBOFF_01582	hypothetical protein
LGCGBOFF_01583	hypothetical protein
LGCGBOFF_01584	hypothetical protein
LGCGBOFF_01585	hypothetical protein
LGCGBOFF_01586	hypothetical protein
LGCGBOFF_01587	hypothetical protein
LGCGBOFF_01591	hypothetical protein
LGCGBOFF_01592	hypothetical protein
LGCGBOFF_01593	hypothetical protein
LGCGBOFF_01594	hypothetical protein
LGCGBOFF_01595	hypothetical protein
LGCGBOFF_01604	hypothetical protein
LGCGBOFF_01609	hypothetical protein
LGCGBOFF_01610	hypothetical protein
LGCGBOFF_01613	hypothetical protein
LGCGBOFF_01614	hypothetical protein
LGCGBOFF_01615	hypothetical protein
LGCGBOFF_01616	hypothetical protein
LGCGBOFF_01617	hypothetical protein
LGCGBOFF_01618	hypothetical protein
LGCGBOFF_01619	hypothetical protein
LGCGBOFF_01627	hypothetical protein
LGCGBOFF_01632	hypothetical protein
LGCGBOFF_01668	hypothetical protein
LGCGBOFF_01702	hypothetical protein
LGCGBOFF_01731	hypothetical protein
LGCGBOFF_01734	hypothetical protein
LGCGBOFF_01773	hypothetical protein
LGCGBOFF_01786	hypothetical protein
LGCGBOFF_01787	hypothetical protein
LGCGBOFF_01788	hypothetical protein
LGCGBOFF_01789	hypothetical protein
LGCGBOFF_01790	hypothetical protein
LGCGBOFF_01791	hypothetical protein
LGCGBOFF_01812	hypothetical protein
LGCGBOFF_01935	hypothetical protein
LGCGBOFF_01953	hypothetical protein
LGCGBOFF_01955	hypothetical protein
LGCGBOFF_01956	hypothetical protein
LGCGBOFF_01958	hypothetical protein
LGCGBOFF_01964	hypothetical protein
LGCGBOFF_01984	hypothetical protein
LGCGBOFF_02004	hypothetical protein
LGCGBOFF_02041	hypothetical protein
LGCGBOFF_02052	hypothetical protein
LGCGBOFF_02073	hypothetical protein
LGCGBOFF_02104	hypothetical protein
LGCGBOFF_02416	hypothetical protein
LGCGBOFF_02467	hypothetical protein
LGCGBOFF_02474	hypothetical protein
LGCGBOFF_02478	hypothetical protein
LGCGBOFF_02480	hypothetical protein
LGCGBOFF_02518	hypothetical protein
LGCGBOFF_02552	hypothetical protein
LGCGBOFF_02553	hypothetical protein
LGCGBOFF_02566	hypothetical protein
LGCGBOFF_02569	hypothetical protein
LGCGBOFF_02706	hypothetical protein
LGCGBOFF_02795	hypothetical protein
LGCGBOFF_02847	hypothetical protein
LGCGBOFF_02875	hypothetical protein
LGCGBOFF_02876	hypothetical protein
LGCGBOFF_02880	hypothetical protein
LGCGBOFF_02897	hypothetical protein
LGCGBOFF_02898	hypothetical protein
LGCGBOFF_02944	hypothetical protein
LGCGBOFF_03002	hypothetical protein
LGCGBOFF_03003	hypothetical protein
LGCGBOFF_03010	hypothetical protein
LGCGBOFF_03011	hypothetical protein
LGCGBOFF_03012	hypothetical protein
LGCGBOFF_03013	hypothetical protein
LGCGBOFF_03014	hypothetical protein
LGCGBOFF_03015	hypothetical protein
LGCGBOFF_03016	hypothetical protein
LGCGBOFF_03017	hypothetical protein
LGCGBOFF_03018	hypothetical protein
LGCGBOFF_03020	hypothetical protein
LGCGBOFF_03022	hypothetical protein
LGCGBOFF_03024	hypothetical protein
LGCGBOFF_03025	hypothetical protein
LGCGBOFF_03026	hypothetical protein
LGCGBOFF_03027	hypothetical protein
LGCGBOFF_03028	hypothetical protein
LGCGBOFF_03029	hypothetical protein
LGCGBOFF_03030	hypothetical protein
LGCGBOFF_03032	hypothetical protein
LGCGBOFF_03037	hypothetical protein
LGCGBOFF_03038	hypothetical protein
LGCGBOFF_03039	hypothetical protein
LGCGBOFF_03040	hypothetical protein
LGCGBOFF_03044	hypothetical protein
LGCGBOFF_03045	hypothetical protein
LGCGBOFF_03047	hypothetical protein
LGCGBOFF_03048	hypothetical protein
LGCGBOFF_03049	hypothetical protein
LGCGBOFF_03050	hypothetical protein
LGCGBOFF_03051	hypothetical protein
LGCGBOFF_03052	hypothetical protein
LGCGBOFF_03053	hypothetical protein
LGCGBOFF_03055	hypothetical protein
LGCGBOFF_03056	hypothetical protein
LGCGBOFF_03058	hypothetical protein
LGCGBOFF_03059	hypothetical protein
LGCGBOFF_03060	hypothetical protein
LGCGBOFF_03061	hypothetical protein
LGCGBOFF_03062	hypothetical protein
LGCGBOFF_03063	hypothetical protein
LGCGBOFF_03064	hypothetical protein
LGCGBOFF_03066	hypothetical protein
LGCGBOFF_03067	hypothetical protein
LGCGBOFF_03068	hypothetical protein
LGCGBOFF_03069	hypothetical protein
LGCGBOFF_03070	hypothetical protein
LGCGBOFF_03071	hypothetical protein
LGCGBOFF_03072	hypothetical protein
LGCGBOFF_03073	hypothetical protein
LGCGBOFF_03074	hypothetical protein
LGCGBOFF_03075	hypothetical protein
LGCGBOFF_03076	hypothetical protein
LGCGBOFF_03077	hypothetical protein
LGCGBOFF_03078	hypothetical protein
LGCGBOFF_03082	hypothetical protein
LGCGBOFF_03083	hypothetical protein
LGCGBOFF_03084	hypothetical protein
LGCGBOFF_03085	hypothetical protein
LGCGBOFF_03087	hypothetical protein
LGCGBOFF_03090	hypothetical protein
LGCGBOFF_03091	hypothetical protein
LGCGBOFF_03092	hypothetical protein
LGCGBOFF_03093	hypothetical protein
LGCGBOFF_03227	hypothetical protein
LGCGBOFF_03228	hypothetical protein
LGCGBOFF_03232	hypothetical protein
LGCGBOFF_03324	hypothetical protein
LGCGBOFF_03330	hypothetical protein
LGCGBOFF_03332	hypothetical protein
LGCGBOFF_03338	hypothetical protein
LGCGBOFF_03339	hypothetical protein
LGCGBOFF_03340	hypothetical protein
LGCGBOFF_03341	hypothetical protein
LGCGBOFF_03353	hypothetical protein
LGCGBOFF_03356	hypothetical protein
LGCGBOFF_03403	hypothetical protein
LGCGBOFF_03411	hypothetical protein
LGCGBOFF_03419	hypothetical protein
LGCGBOFF_03437	hypothetical protein
LGCGBOFF_03449	hypothetical protein
LGCGBOFF_03467	hypothetical protein
LGCGBOFF_03475	hypothetical protein
LGCGBOFF_03477	hypothetical protein
LGCGBOFF_03478	hypothetical protein
LGCGBOFF_03480	hypothetical protein
LGCGBOFF_03481	hypothetical protein
LGCGBOFF_03562	hypothetical protein
LGCGBOFF_03567	hypothetical protein
LGCGBOFF_03620	hypothetical protein
LGCGBOFF_03622	hypothetical protein
LGCGBOFF_03630	hypothetical protein
LGCGBOFF_03631	hypothetical protein
LGCGBOFF_03634	hypothetical protein
LGCGBOFF_03635	hypothetical protein
LGCGBOFF_03636	hypothetical protein
LGCGBOFF_03639	hypothetical protein
LGCGBOFF_03640	hypothetical protein
LGCGBOFF_03642	hypothetical protein
LGCGBOFF_03643	hypothetical protein
LGCGBOFF_03646	hypothetical protein
LGCGBOFF_03649	hypothetical protein
LGCGBOFF_03653	hypothetical protein
LGCGBOFF_03655	hypothetical protein
LGCGBOFF_03657	hypothetical protein
LGCGBOFF_03659	hypothetical protein
LGCGBOFF_03660	hypothetical protein
LGCGBOFF_03661	hypothetical protein
LGCGBOFF_03707	hypothetical protein
LGCGBOFF_03708	hypothetical protein
LGCGBOFF_03709	hypothetical protein
LGCGBOFF_03710	hypothetical protein
LGCGBOFF_03711	hypothetical protein
LGCGBOFF_03736	hypothetical protein
LGCGBOFF_03739	hypothetical protein
LGCGBOFF_03740	hypothetical protein
LGCGBOFF_03769	hypothetical protein
LGCGBOFF_03770	hypothetical protein
LGCGBOFF_03777	hypothetical protein
LGCGBOFF_03778	hypothetical protein
LGCGBOFF_03779	hypothetical protein
LGCGBOFF_03780	hypothetical protein
LGCGBOFF_03781	hypothetical protein
LGCGBOFF_03782	hypothetical protein
LGCGBOFF_03783	hypothetical protein
LGCGBOFF_03784	hypothetical protein
LGCGBOFF_03798	hypothetical protein
LGCGBOFF_03799	hypothetical protein
LGCGBOFF_03801	hypothetical protein
LGCGBOFF_03802	hypothetical protein
LGCGBOFF_03806	hypothetical protein
LGCGBOFF_03807	hypothetical protein
LGCGBOFF_03809	hypothetical protein
LGCGBOFF_03815	hypothetical protein
LGCGBOFF_03816	hypothetical protein
LGCGBOFF_03818	hypothetical protein
LGCGBOFF_03821	hypothetical protein
LGCGBOFF_03824	hypothetical protein
LGCGBOFF_03830	hypothetical protein
LGCGBOFF_03862	hypothetical protein
LGCGBOFF_03876	hypothetical protein
LGCGBOFF_03881	hypothetical protein
LGCGBOFF_03888	hypothetical protein
LGCGBOFF_03893	hypothetical protein
LGCGBOFF_03894	hypothetical protein
LGCGBOFF_03895	hypothetical protein
LGCGBOFF_03899	hypothetical protein
LGCGBOFF_03908	hypothetical protein
LGCGBOFF_03929	hypothetical protein
LGCGBOFF_03933	hypothetical protein
LGCGBOFF_03934	hypothetical protein
LGCGBOFF_03939	hypothetical protein
LGCGBOFF_03940	hypothetical protein
LGCGBOFF_03943	hypothetical protein
LGCGBOFF_03944	hypothetical protein
LGCGBOFF_03951	hypothetical protein
LGCGBOFF_03953	hypothetical protein
LGCGBOFF_03955	hypothetical protein
LGCGBOFF_03999	hypothetical protein
LGCGBOFF_04000	hypothetical protein
LGCGBOFF_04004	hypothetical protein
LGCGBOFF_04008	hypothetical protein
LGCGBOFF_04018	hypothetical protein
LGCGBOFF_04028	hypothetical protein
LGCGBOFF_04037	hypothetical protein
LGCGBOFF_04043	hypothetical protein
LGCGBOFF_04045	hypothetical protein
LGCGBOFF_04048	hypothetical protein
LGCGBOFF_04050	hypothetical protein
LGCGBOFF_04054	hypothetical protein
LGCGBOFF_04057	hypothetical protein
LGCGBOFF_04068	hypothetical protein
LGCGBOFF_04071	hypothetical protein
LGCGBOFF_04074	hypothetical protein
LGCGBOFF_04076	hypothetical protein
LGCGBOFF_04084	hypothetical protein
LGCGBOFF_04086	hypothetical protein
LGCGBOFF_04088	hypothetical protein
LGCGBOFF_04089	hypothetical protein
LGCGBOFF_04090	hypothetical protein
LGCGBOFF_04092	hypothetical protein
LGCGBOFF_04093	hypothetical protein
LGCGBOFF_04094	hypothetical protein
LGCGBOFF_04095	hypothetical protein
LGCGBOFF_04103	hypothetical protein
LGCGBOFF_04105	hypothetical protein
LGCGBOFF_04108	hypothetical protein
LGCGBOFF_04111	hypothetical protein
LGCGBOFF_04113	hypothetical protein
LGCGBOFF_04116	hypothetical protein
LGCGBOFF_04135	hypothetical protein
LGCGBOFF_04141	hypothetical protein
LGCGBOFF_04142	hypothetical protein
LGCGBOFF_04145	hypothetical protein
LGCGBOFF_04148	hypothetical protein
LGCGBOFF_04149	hypothetical protein
LGCGBOFF_04150	hypothetical protein
LGCGBOFF_04165	hypothetical protein
LGCGBOFF_01318	Inner membrane protein YhaH
LGCGBOFF_03054	Iron-sulfur cluster carrier protein
LGCGBOFF_03926	L(+)-tartrate dehydratase subunit alpha
LGCGBOFF_03925	L(+)-tartrate dehydratase subunit beta
LGCGBOFF_03765	L-glyceraldehyde 3-phosphate reductase
LGCGBOFF_02835	L-ribulose 3-epimerase
LGCGBOFF_02465	Leu/Ile/Val-binding protein
LGCGBOFF_04056	Leu/Ile/Val/Thr-binding protein
LGCGBOFF_03468	LexA repressor
LGCGBOFF_03884	Long-chain-alcohol dehydrogenase 1
LGCGBOFF_04139	Maleamate amidohydrolase
LGCGBOFF_02434	Mannosyl-D-glycerate transport/metabolism system repressor MngR
LGCGBOFF_02458	Mesaconyl-C(4)-CoA hydratase
LGCGBOFF_00235	Metal-binding protein ZinT
LGCGBOFF_01139	Molybdenum cofactor guanylyltransferase
LGCGBOFF_04011	Na(+)/H(+) antiporter subunit A
LGCGBOFF_04012	Na(+)/H(+) antiporter subunit B
LGCGBOFF_04013	Na(+)/H(+) antiporter subunit C
LGCGBOFF_04014	Na(+)/H(+) antiporter subunit D
LGCGBOFF_04015	Na(+)/H(+) antiporter subunit E
LGCGBOFF_04016	Na(+)/H(+) antiporter subunit F
LGCGBOFF_04017	Na(+)/H(+) antiporter subunit G
LGCGBOFF_03714	NAD(P) transhydrogenase subunit alpha
LGCGBOFF_01241	Nickel-responsive regulator
LGCGBOFF_01136	Nicotinate dehydrogenase subunit B
LGCGBOFF_03448	Nitrogenase iron protein
LGCGBOFF_03822	O-acetyltransferase OatA
LGCGBOFF_02386	Octopine transport system permease protein OccM
LGCGBOFF_01255	Oligopeptide transport ATP-binding protein OppD
LGCGBOFF_01252	Oligopeptide-binding protein AppA
LGCGBOFF_03402	Oligopeptide-binding protein AppA
LGCGBOFF_04059	Oxygen-dependent choline dehydrogenase
LGCGBOFF_02900	Oxygen-independent coproporphyrinogen-III oxidase-like protein
LGCGBOFF_02899	Oxygen-independent coproporphyrinogen-III oxidase-like protein YqeR
LGCGBOFF_04114	Paraquat-inducible protein B
LGCGBOFF_00257	Periplasmic trehalase
LGCGBOFF_03827	Phosphoglycerol transferase I
LGCGBOFF_03382	Pseudoazurin
LGCGBOFF_04169	PTS system beta-glucoside-specific EIIBCA component
LGCGBOFF_03747	putative 2-dehydro-3-deoxygalactonokinase DgoK1
LGCGBOFF_03932	Putative aliphatic sulfonates transport permease protein SsuC
LGCGBOFF_03721	Putative aliphatic sulfonates-binding protein
LGCGBOFF_01784	Putative fluoride ion transporter CrcB
LGCGBOFF_01785	Putative fluoride ion transporter CrcB
LGCGBOFF_04077	putative glycosyltransferase YkoT
LGCGBOFF_02877	Putative HMP/thiamine permease protein YkoC
LGCGBOFF_03019	putative HTH-type transcriptional regulator YbaQ
LGCGBOFF_03768	putative HTH-type transcriptional regulator YxaF
LGCGBOFF_03872	putative hydrolase YxeP
LGCGBOFF_04138	putative inner membrane transporter YedA
LGCGBOFF_02463	putative methyltransferase
LGCGBOFF_03767	Putative mycofactocin biosynthesis transcriptional regulator MftR
LGCGBOFF_03883	putative oxidoreductase YjmC
LGCGBOFF_02457	putative quorum-quenching lactonase YtnP
LGCGBOFF_02896	putative sugar epimerase YhfK
LGCGBOFF_02881	Putative thiosulfate sulfurtransferase
LGCGBOFF_02884	Putative thiosulfate sulfurtransferase
LGCGBOFF_01242	putative transporter
LGCGBOFF_01137	Putative xanthine dehydrogenase molybdenum-binding subunit XdhA
LGCGBOFF_01134	putative xanthine dehydrogenase subunit D
LGCGBOFF_03865	Pyrroline-5-carboxylate reductase
LGCGBOFF_04164	Pyrroline-5-carboxylate reductase
LGCGBOFF_01733	Riboflavin transport system permease protein RibX
LGCGBOFF_03299	Ribose import binding protein RbsB
LGCGBOFF_00745	Ribose import permease protein RbsC
LGCGBOFF_03297	Ribulokinase
LGCGBOFF_04153	Secreted 45 kDa protein
LGCGBOFF_03837	Sigma factor SigB regulation protein RsbQ
LGCGBOFF_03828	Sodium-potassium/proton antiporter ChaA
LGCGBOFF_03880	Solute-binding protein
LGCGBOFF_03928	Succinate dehydrogenase 2 membrane subunit SdhC
LGCGBOFF_03927	Succinate dehydrogenase flavoprotein subunit
LGCGBOFF_03969	Sulfoacetaldehyde reductase
LGCGBOFF_03720	Sulfopropanediol 3-dehydrogenase
LGCGBOFF_04136	Tetracycline repressor protein class A from transposon 1721
LGCGBOFF_03461	Thiol:disulfide interchange protein DsbG
LGCGBOFF_03753	Transcriptional regulator KdgR
LGCGBOFF_03031	Transcriptional regulatory protein ros
LGCGBOFF_03035	Transcriptional regulatory protein ros
LGCGBOFF_03036	Transcriptional regulatory protein ros
LGCGBOFF_02384	Transcriptional repressor IclR
LGCGBOFF_03904	Transcriptional repressor IclR
LGCGBOFF_03008	Trehalase
LGCGBOFF_03911	Trehalose transport system permease protein SugA
LGCGBOFF_04154	Trehalose-6-phosphate phosphatase
LGCGBOFF_03658	Tyrosine recombinase XerC
LGCGBOFF_01250	Urea transporter
LGCGBOFF_01246	Urease accessory protein UreE
LGCGBOFF_01247	Urease accessory protein UreF
LGCGBOFF_01249	Urease accessory protein UreH
LGCGBOFF_04025	Vitamin B12 transport ATP-binding protein BacA
LGCGBOFF_01735	Vitamin B12 transporter BtuB
