# Supplementary material for: Ochrobactrum quorumnocens sp. nov., a quorum quenching bacterium from the potato rhizosphere, and comparative genome analysis with related type strains
Source: PLoS One. 2019 Jan 22;14(1):e0210874. doi: 10.1371/journal.pone.0210874 (PMC6342446; doi:10.1371/journal.pone.0210874)
Supplement: S12 Table — (XLSX) [file pone.0210874.s017.xlsx]

## Sheet: S12 T FAME profile
Supplementary data
S12 Table. Whole-cell fatty acid methyl ester profiles of Ochrobactrum quorumnocens sp. nov. and the types strains of the related species.
Fatty acid methyl ester	1A	2	3	4	5	6
Methyl tetradecanoate (C14:0)	-	-	-	0.3 B	0.4	0.2
Methyl hexadecanoate (C16:0)	7.8	0.7	7.7	5.3	13.7	4.1
Methyl heptadecanoate (C17:0)	0.6	0.4	-	0.4	-	0.3
Methyl octadecanoate (C18:0)	12.4	2.1	15.8	11.4	12.1	6.8
Methyl cis-9-hexadecenoate (C16:19)	1.9	7.5	2.6	1.7	2.4	1.1
Methyl trans-9-octadecenoate (C18:19)	73.3	74.6	73.9	79.4	67.6	85.0
Methyl 9,12-di-O-Me-octadecanoate	-	0.7	-	-	-	0.7
Methyl cis-9,10-methyleneoctadecanoate	4.0	-	-	1.5	3.7	q.8
A 1 - O. quorumnocens A44T, 2 - O. pituitosum CCUG 50899T, 3 – O. rhizosphaerae PR17T, 4 - O. grignonense OgA9aT, 5 – O. pseudogrignonense CCUG 30717T, 6 - O. anthropi ATCC 49188T
B The content of individual fatty acids was presented as a percentage of the total amount of fatty acids present in the chromatogram
