# Supplementary material for: Ochrobactrum quorumnocens sp. nov., a quorum quenching bacterium from the potato rhizosphere, and comparative genome analysis with related type strains
Source: PLoS One. 2019 Jan 22;14(1):e0210874. doi: 10.1371/journal.pone.0210874 (PMC6342446; doi:10.1371/journal.pone.0210874)
Supplement: S13 Table — (XLSX) [file pone.0210874.s018.xlsx]

## Sheet: S13 T  MS markers
Supplementary data
S13 Table. Repeatable markers in the mass to charge number of ions (m/z) range 4000–20000 for O. quorumnocens sp. nov. A44T and six other Ochrobactrum spp. type strains.
Strain	m/z markers
O. quorumnocens A44T	7403	8852	9068	11382	12403	12576	18627
O. pituitosum CCUG 50899T	7379	8795	9040	-	12359	12535	-
O. rhizosphaerae PR17T	7368	8828	9047	11332	12422	12601	-
O. grignonense OgA9aT	7384	-	9046	11314	12436	12610	183553
O. pseudogrignonense CCUG30717T	7416	-	9052	11323	12432	12608	-
O. thiophenivorans DSM7216T	7382	-	9068	-	12469	-	18502
O. anthropi ATCC 49188T	-	-	9045	11345	12473	-	18513
