# Supplementary material for: Ochrobactrum quorumnocens sp. nov., a quorum quenching bacterium from the potato rhizosphere, and comparative genome analysis with related type strains
Source: PLoS One. 2019 Jan 22;14(1):e0210874. doi: 10.1371/journal.pone.0210874 (PMC6342446; doi:10.1371/journal.pone.0210874)
Supplement: S14 Table — Data was collected following 19 h of incubation at 28°C. (XLSX) [file pone.0210874.s019.xlsx]

## Sheet: S14 T Biochemical traits 
Supplementary data
S14 Table. Biochemical traits of O. quorumnocens A44T and the related Ochrobactrum spp. type strains determined using the Biolog Gen III microplates. Data was collected following 19 h of incubation at 28°C.
Well	Trait	1A	2	3	4	5	6
No.
A1	Negative control	0B	0	0	0	0	0
A2	Dextrin	0	1	0/0.5C	0.5	0	0
A3	D-Maltose	0	1	1	0	0	0
A4	D-Trehalose	0	1	0.5/1	0	0	0
A5	D-Cellobiose	0	0	0	0	0	0
A6	Gentibiose	0	0	0/1	0/0.5	0	0
A7	Sucrose	0	1	1	0	0	0
A8	D-Turanose	0.5	1	1/0	0/0.5	0/0.5	0/0.5
A9	Stachyose	0	0	0/1	0	0	0
A10	Positive control	1	1	1	1	1	1
A11	pH 6	0.5/1	1	1/0	0.5	1	1
A12	pH 5	0	0	0	0	0	0
B1	D-Raffinose	0	0	0	0	0	0
B2	α-D-Lactose	0	0	0	0	0	0
B3	D-Melibiose	0	0	0	0	0	0
B4	β-Methyl-D-Glucoside	0	0/0.5	0	0	0	0
B5	D-Salicin	0	0	0/1	0	0	0
B6	N-Acetyl-D-Glucosamine	1	1	1	0.5/1	0/0.5	0.5
B7	N-Acetyl-β-D-Mannosamine	1	1	1	0.5/1	0	0.5/0
B8	N-Acetyl-D-Galactosamine	1	1	1/0	0.5/1	1	1
B9	N-Acetyl Neuraminic Acid	0	0.5/0	0/1	0	0	0
B10	1% NaCl	1	1	1/0	1	1	1
B11	4 % NaCl	0	1	0	0.5/0	0/0.5	0/0.5
B12	8 % NaCl	0	0	0	0	0	0
C1	α-D-Glucose	1	1	1	0.5/1	1	1
C2	D-Mannose	1	1	1	0.5/1	1	0.5/1
C3	D-Fructose	1	1	1	0.5/1	1	1
C4	D-Galactose	1	1	1	0.5/1	1	1
C5	3-Methyl Glucose	0	0	0	0/0.5	0	0
C6	D-Fucose	1	1	1	1	1	1
C7	L-Fucose	1	1	1	1	1	1
C8	L-Rhamnose	1	1	1	1/0.5	1	0
C9	Inosine	1/0.5	0.5	0.5	0/0.5	0.5	0
C10	1% Sodium Lactate	1	1	1	1	1	1
C11	Fusidic Acid	0	0	0	0	0	0
C12	D-Serine	0	0	0	0	0	0
D1	D-Sorbitol	0.5/1	1	1/0	0	0.5/1	0.5/0
D2	D-Mannitol	0.5/1	0.5	1	0.5	0.5	0.5
D3	D-Arabitol	1	1	1	1	1	1
D4	myo-Inositol	1	1	0.5	0.5	1	1
D5	Glycerol	1	1	1	1	1	0.5
D6	D-Glucose-6-PO4	1/0.5	0.5	0.5	0.5/0	0	0.5
D7	D-Fructose-6-PO4	1/0.5	1	0.5/1	0.5/0	0.5/1	0.5
D8	D-Aspartic Acid	1/0.5	0.5	0.5	0.5/0	0	0.5
D9	D-Serine	1	0/1	1	0.5	1	0.5
D10	Troleandomycin	1	1	1	1	1	1
D11	Rifamycin SV	1	1	1	1	1	1
D12	Minocyclin	0	0	0	0	0	0
E1	Gelatin	0.5	0	0	0/0.5	0	0
E2	Glycyl-L-Proline	1	1	1	0.5/1	0.5	0.5
E3	L-Alanine	1	0.5/1	1	1	1	1
E4	L-Arginine	0.5	0/0.5	0.5	0.5	0.5	0
E5	L-Aspartic Acid	1	1	1	1/0.5	1	1
E6	L-Glutamic Acid	1	0.5/1	1	1	1	1
E7	L-Histidine	1	0.5	1	1/0.5	1	0
E8	L-Pyroglutamic Acid	1	0.5	0.5	0.5	0	0.5
E9	L-Serine	1	0.5/1	1	0.5	1	0.5
E10	Linomycin	1	1	1	0.5	1	1
E11	Guanidine HCl	1	1	1	1	1	1
E12	Niaproof 4	0.5/0	1	0.5/0	1/0	0.5/1	0.5/0
F1	Pectin	0	1	1	0	0	0
F2	D-Galacturonic Acid	1	1	1	1	1/x	1
F3	D-Galactonic Acid Lactone	1	1	1	1	1/x	1
F4	D-Gluconic acid	0.5	0.5/1	1	1	0	0.5
F5	D-Glucuronic Acid	1	1	1	1	1	1
F6	Glucuronamide	0.5	0	1/0.5	1	1	0/1
F7	Mucic Acid	0.5	0.5	1/0.5	1/0.5	0	0.5
F8	Quinic Acid	0.5/0	0	0.5/0	0.5/0	0	0
F9	D-Saccharic Acid	0.5/0	0/0.5	0.5/0	0.5/0	0	0
F10	Vancomycin	1	1	1	1	1	1
F11	Tetrazolium violet	1	1	1	1	1	1
F12	Tetrazolium blue	1	1	1	1	1	1
G1	p-Hydroxy-Phenylacetic Acid	0	0	0	0	0	0
G2	Methyl Pyruvate	0/0.5	0/1	0.5	0	0/0.5	0
G3	D-Lactic Acid Methyl Ester	1	1	1	1	0.5	0.5
G4	L-Lactic Acid	1	1	1	1	1	1
G5	Citric acid	0	1	1	1	1	0
G6	α-Keto-Glutaric Acid	1	1	0.5/0	1	1	1
G7	D-Malic Acid	1	0.5/1	1	1/0.5	0.5	1
G8	L-Malic Acid	1	1	1	1	1	1
G9	Bromo-succinic acid	1	1	0.5	0	1	0.5
G10	Nalidixic acid	0	0	0	0	0.5	0
G11	Lithium Chloride	1	1	1	0.5/1	1	1
G12	Potassium Tellurite	1	1	1	0.5/1	1	1
H1	Tween 40	1	0	1	1	0/0.5	1
H2	γ-Amino-Butyric Acid	0.5/0	0.5	1	0.5	0.5/1	0.5
H3	β-Hydroxy-Butyric Acid	0	0	0	0	0.5	0
H4	β-Hydroxy-DL-Butyric Acid	0.5/0	0.5	0.5	0.5/1	0	0.5/0
H5	α-Keto-Butyric Acid	0	0	0	0/0.5	0/1	0
H6	Acetoacetic Acid	1	1	1	1	1	1
H7	Propionic acid	0	0	0.5	0.5/1	1	0.5/0
H8	Acetic acid	1	1	1	1	1	1
H9	Formic acid	0.5/0	0	0.5	0.5	0	0.5/0
H10	Aztreonam	1	1	1	1	1	1
H11	Sodium butyrate	0	0.5	0	0	0	0
H12	Sodium bromate	0	1	0	0	0	0
A 1 - O. quorumnocens A44T, 2 - O. pituitosum CCUG 50899T, 3 – O. rhizosphaerae PR17T, 4 - O. grignonense OgA9aT, 5 – O. pseudogrignonense CCUG 30717T, 6 - O. thiophenivorans DSM 7216T
B 1 – positive. 0.5 – weakly positive. 0 – negative.
C The assay was performed in two biological replicates. For the reactions where the result differed between the two experiments. Both measured values are given, separated by slash.
