# Supplementary material for: Ochrobactrum quorumnocens sp. nov., a quorum quenching bacterium from the potato rhizosphere, and comparative genome analysis with related type strains
Source: PLoS One. 2019 Jan 22;14(1):e0210874. doi: 10.1371/journal.pone.0210874 (PMC6342446; doi:10.1371/journal.pone.0210874)
Supplement: S15 Table — (XLSX) [file pone.0210874.s020.xlsx]

## Sheet: S15 T Motility
Supplementary data
S15 Table. Motility of A44T and the related Ochrobactrum spp. type strains in M9 medium.
Strain	Glucose 0.4%		Glycerol 0.4%
	-	Cas 0.5% A	-	Cas 0.5%
O. quorumnocens A44T	+	+	+	+
O. pituitosum CCUG 50899T	+	+	+	+
O. rhizosphaerae PR17T	+	+	+	+
O. grignonense OgA9aT	+	+	+	+
O. pseudogrignonense CCUG 30717T	+/-	+	-	+
O. thiophenivorans DSM 7216T	-	-	-	-
O. anthropi ATCC 49188T	+	+	-	+
A Cas – casamino acids.
‘+’ – motile, ‘-‘ - non motile, ‘+/-‘ - variable
