# Supplementary material for: Ochrobactrum quorumnocens sp. nov., a quorum quenching bacterium from the potato rhizosphere, and comparative genome analysis with related type strains
Source: PLoS One. 2019 Jan 22;14(1):e0210874. doi: 10.1371/journal.pone.0210874 (PMC6342446; doi:10.1371/journal.pone.0210874)
Supplement: S16 Table — (XLSX) [file pone.0210874.s021.xlsx]

## Sheet: S16 T NaCl sensitivity
Supplementary data
S16 Table. Influence of NaCl concentration on the final optical density (λ=580 nm) of bacterial cultures grown for 5 days at 28°C in LB medium.
Strain		NaCl (%)
	0	0.85	3	4.5	6	9
O. quorumnocens A44T	0.51	0.58	0.53	0.43	0.2	0.08
O. rhizosphaerae PR17T	0.48	0.55	0.52	0.37	0.1	0.09
O. grignonense OgA9aT	0.52	0.49	0.38	0.27	0.08	0.08
O. pseudogrig. CCUG 30717T	0.55	0.61	0.54	0.39	0.16	0.08
O. thiophenivorans DSM 7216T	n.a.A	0.47	0.45	0.36	0.19	0.08
O. pituitosum CCUG 50899T	0.51	0.58	0.39	0.34	0.09	0.08
O. anthropi ATCC 49188T	0.29	0.32	0.32	0.39	0.31	0.16
Conditional formatting in grey scale was used to highlight the variances among the presented values: darker shade corresponds to higher values.
An.a. – not available. This concentration was not tested for DSM 7216T
