# Supplementary material for: Ochrobactrum quorumnocens sp. nov., a quorum quenching bacterium from the potato rhizosphere, and comparative genome analysis with related type strains
Source: PLoS One. 2019 Jan 22;14(1):e0210874. doi: 10.1371/journal.pone.0210874 (PMC6342446; doi:10.1371/journal.pone.0210874)
Supplement: S17 Table — (XLSX) [file pone.0210874.s022.xlsx]

## Sheet: S17 T Digital Protologue
Supplementary data
S17 Table. Description of Ochrobactrum quorumnocens sp. nov. according to Digital Protologue TA00464 assigned by the www.imedea.uib.es/dprotologue.
	Characteristics
Taxonumber	TA00464
Kingdom	Bacteria
Phylum	Proteobacteria
Class	Alphaproteobacteria
Order	Rhizobiales
Family	Brucellaceae
Genus name	Ochrobactrum
Species status	sp. nov.
Species name	Ochrobactrum quorumnocens
Species etymology	quo.rum.nocens L. neut. noun, quorum quorum; L. present participle nocens, from L. verb noceo incapacitating, referring to the fact that the type strain was initially studied for its ability to perform quorum quenching through inactivation of AHL signal molecules
Isolation	Bennekom, The Netherlands
Designation of the type strain	A44
Strain collection numbers	LMG 30544, PCM 2957
16S rRNA gene accession number	MG835335
Alternative housekeeping genes	groEL [MG913146] gyrB [MG913147]
Genome accession number	CP022602.1-CP022605.1
Genome status	complete
Genome size	5 645 291 bp
GC mol%	53.16
Country of origin	The Netherlands
Region of origin	Gelderland
Date of isolation	37438
Source of isolation	potato rhizosphere
Sampling date	37438
Number of strains in study	1
Growth medium, incubation, conditions used for standard cultivation	LB medium, 28°C, aerobic, overnight (16-20 h), pH 6.8-7
Alternative medium	TSB (Tryptic Soy Broth)
Gram stain	negative
Cell shape	rod
Cell size (length or diameter) g	1.4 × 0.9 µm
Motility	motile
If motile	fagellar
If flagellated	monotrichous
Sporulation (resting cells)	none
Colony morphology	round shape, smooth surface and edges, low-convex, shiny, and exhibit light beige color
Temperature range	after 7 days of incubation, positive at 7, 10, 22, 28, and 37°C and negative at 42°C
Lowest temperature for growth	7°C in LB medium
Highest temperature for growth	37°C in LB medium
Lowest pH for growth	43590
Highest pH for growth	10
pH category	neutrophile
Lowest NaCl concentration for growth	0
Highest NaCI concentration for growth	43591
Relationship to O2	aerobe
O2 Condition for strain testing	aerobiosis
carbon source used	sugars, complex carbohydrates, aminoacids
Positive tests with BIOLOG	α-D-glucose, D-mannose, D-fructose, D-galactose, N-acetyl-D-glucosamine, N-acetyl-β-D-mannosamine, N-acetyl-D-galactosamine, D-fucose, L-fucose, L-rhamnose, inosine, D-arabitol, myo-inositol, glycerol, D-aspartic acid, D-serine, glycyl-L-proline, L-alanine, L-aspartic acid, L-glutamic acid, L-histidine, L-pyroglutamic acid, L-serine, D-galacturonic acid, D-galactonic acid lactone, D-glucuronic ac…
Negative tests with BIOLOG	rifamycin SV, vancomycin, troleandomycin, guanidine HCl, tetrazolium violet, tetrazolium blue, L-lactic acid, L-malic acid, lithium chloride, potassium tellurite, acetoacetic acid, acetic acid, aztreonam, and susceptibility to: minocyclin, nalidixic acid, sodium butyrate, and sodium bromate
Variable tests with BIOLOG	D-sorbitol, D-mannitol, D-glucose-6-PO4, D-fructose-6-PO4, quinic acid, D-saccharic acid, γ-amino-butyric acid, β-hydroxy-d, L-butyric acid, formic acid, methyl pyruvate Niaproof 4
Positive tests with API	GLU (assimilation), ARA, MNE, NAG, MLT
Negative tests with API	NO3, TRP, GLU (fermentation), ADH, URE, ESC, GEL, PNG, MAL, GNT, CAP, ADI, CIT, PAC
Variable tests with API	MAN
Commercial kits used	BIOLOG GENIII, API 20NE
Energy metabolism	chemoorganotroph
Oxidase	positive
Catalase	positive
Major fatty acids Major cell fatty acids (CFAs)	C18:19 (73.3%), C18:0 (12.4%), C16:0 (7.8%), and, at lower percentage: methyl cis-9,10-methyleneoctadecanoate (4%), C16:19 (1.9%), and C17:0 (0.6%)
Biosafety level	1
Habitat	ENVO_00005801
Biotic relationship	free-living
Known pathogenicity	ND
